# Supplementary material for: Characterizing hub biomarkers for metabolic-induced endothelial dysfunction and unveiling their regulatory roles in EndMT through RNA sequencing and machine learning approaches
Source: Front Cardiovasc Med. 2025 May 15;12:1585030. doi: 10.3389/fcvm.2025.1585030 (PMC12119472; doi:10.3389/fcvm.2025.1585030)
Supplement: Supplementary file 1 [file Datasheet1.zip]

Archive with 11 entries (10 files):
- Supplementary  Material/
- Supplementary  Material/lncRNA_counts_anno.xlsx
- Supplementary  Material/mRNA_counts_anno.xlsx
- Supplementary  Material/Supplementary fig.1.pdf
- Supplementary  Material/Supplementary Table 1.pdf
- Supplementary  Material/Supplementary Table 2.csv
- Supplementary  Material/Supplementary Table 3.pdf
- Supplementary  Material/Supplementary Table 4.pdf
- Supplementary  Material/Supplementary Table 5.pdf
- Supplementary  Material/Supplementary Table 6.csv
- Supplementary  Material/Supplementary Table 7.csv
