# Supplementary material for: Characterizing hub biomarkers for metabolic-induced endothelial dysfunction and unveiling their regulatory roles in EndMT through RNA sequencing and machine learning approaches
Source: Front Cardiovasc Med. 2025 May 15;12:1585030. doi: 10.3389/fcvm.2025.1585030 (PMC12119472; doi:10.3389/fcvm.2025.1585030)
Supplement: Supplementary file 1 [file Datasheet1.zip › Supplementary Material/lncRNA_counts_anno.xlsx]

## Sheet: counts_anno
lncRNA_id	symbol	Con-1	Con-2	Con-3	Con-4	Glu-1	Glu-2	Glu-3	Glu-4	LDL-1	LDL-2	LDL-3	LDL-4	TG-1	TG-2	TG-3	TG-4
TCONS_00000691	TCONS_00000691	138347	782790	210365	8.37073e+06	182528	369280	458354	115080	209582	787923	258542	7.26489e+06	169538	1.08978e+06	230947	459303
TCONS_00004299	TCONS_00004299	0.037552	0.015145	0.028286	0.006313	0.028114	0.025063	0.015167	0.016171	0.014633	0.008362	0.047485	0.003628	0.024525	0.017778	0.029055	0.015215
TCONS_00004300	TCONS_00004300	0.065579	0.045978	0.103617	0.008455	0.046293	0.047791	0.027757	0.205394	0.013793	0.016014	0.11594	0.009141	0.049563	0.06257	0.039996	0.035126
TCONS_00004301	TCONS_00004301	1.79118	2.33	2.20071	0.475176	1.77506	2.3179	1.72698	2.28729	1.34785	1.70409	3.58585	0.312738	2.27984	3.55296	1.67191	1.66166
TCONS_00005098	TCONS_00005098	0	0	0	0	0	0	0	0	0	0	0	0	0	0	0	0
TCONS_00006501	TCONS_00006501	2147.27	5208.3	3483.41	7722	2633.6	4625.32	3830.73	3810.76	2173.35	5138.37	3105.29	9171.08	2851.13	3940.7	3281.39	6323.97
TCONS_00006980	TCONS_00006980	369.01	292.231	156.539	3257.54	219.526	323.854	137.927	229.21	203.982	402.2	104.274	1738.86	380.834	187.076	98.493	542.822
TCONS_00009299	TCONS_00009299	0	188.529	26.6267	0	0	70.6528	0	19.7601	0	0	50.4119	0	42.6184	0	0	367.406
TCONS_00009308	TCONS_00009308	13.8493	3.38372	8.57488	30.406	4.14224	6.53946	6.87644	0	12.4633	5.55355	5.54461	0	3.49758	5.02042	25.8288	12.8828
TCONS_00010652	TCONS_00010652	1835.33	3477.36	1015.51	3939.62	1818.59	2978.37	2048.62	1222.29	1972.69	5430.76	1966.54	4037.36	2115.99	4433.11	1372.01	2430.93
TCONS_00011441	TCONS_00011441	101.271	261.133	123.51	448.18	97.6263	254.737	186.352	99.6612	148.959	408.551	125.775	262.123	152.435	301.17	157.48	168.551
TCONS_00011685	TCONS_00011685	417.905	569.731	358.727	1412.24	362.64	290.813	317.959	383.141	485.765	411.205	337.813	1194.84	532.604	578.374	252.93	529.44
TCONS_00013704	TCONS_00013704	556.403	9872.47	6458.58	392654	2489.33	11947	13025.9	2778.63	6301.43	15688.6	3998.07	135407	2084.31	9948.3	4678.81	17114.5
TCONS_00013705	TCONS_00013705	4046.5	4976.22	3830.2	145599	3015.99	152.285	18604.8	1565.59	3723.87	10509.8	7362.92	229306	2104.94	4572.3	3049.83	9075.19
TCONS_00016746	TCONS_00016746	145.815	1136.57	0	2088.78	83.7657	321.385	459.548	15.9267	0	2.90E-05	189.42	1527.31	441.935	309.143	66.8493	464.938
TCONS_00016748	TCONS_00016748	85.4813	478.58	247.039	0	0	598.566	1140.91	472.832	246.393	2050.78	677.708	11752.7	79.0458	5555.57	223.902	231.969
TCONS_00018775	TCONS_00018775	0.31528	1.24128	1.87269	14.2783	1.02357	2.38922	1.03729	2.3809	0.472531	4.34018	0.970833	21.1808	0.176379	3.61474	0.846756	7.95536
TCONS_00018776	TCONS_00018776	5.34968	10.1375	5.1008	658.4	2.25833	78.3826	3.1288	67.9031	4.84601	307.911	3.99077	1870.1	2.93808	11.4425	3.03177	167.585
TCONS_00018778	TCONS_00018778	3.95753	10.9494	3.97687	655.616	1.79816	74.7833	1.47223	85.7728	3.21318	344.413	3.44034	1583.21	3.25968	9.08006	3.10481	201.086
TCONS_00018779	TCONS_00018779	3981.01	12754.4	5052.02	5952.41	3309.1	7496.73	8246.96	3979.06	4073.12	4798.77	12887.9	4877.77	8042.81	15199.1	5273.87	12809.3
TCONS_00018783	TCONS_00018783	4305.01	3054.54	9144.36	3.33832	5240.71	370.149	8588.73	40.9335	7520.7	15.9748	12275.4	2.36077	4127.18	1614.97	2961.56	48.656
TCONS_00018798	TCONS_00018798	0.168841	1.31924	0.72516	1.59548	0.053107	0.576637	0.078025	2.53395	0.049222	1.34156	0.605031	2.68364	0.011277	0.463569	0.069998	6.12491
TCONS_00018810	TCONS_00018810	3.40474	10.3389	4.57526	9.65564	1.65139	7.81808	5.58852	5.97961	2.11538	10.5457	13.3441	29.2896	5.37052	6.33612	5.05907	14.8434
TCONS_00018813	TCONS_00018813	0.458959	3.55615	1.69528	69.0847	0.739866	1.45296	1.06367	1.77836	0.558487	3.59891	0.799044	175.916	0.675461	2.36265	0.600193	9.72671
TCONS_00018817	TCONS_00018817	5.76079	1239.97	1.86467	1528	8.98398	7.56426	7.34725	3.49153	17.2876	9.78329	33.2211	1152.84	12.4481	2134.68	0.919041	705.357
TCONS_00018821	TCONS_00018821	37713.1	26998.3	37026.7	127536	32505.2	73997.1	61302.8	36825.4	32050.2	83889.2	29386.6	103915	41796.7	16067.7	58238.1	46513.1
TCONS_00018835	TCONS_00018835	7.31789	14.7712	15.7489	481.659	1.12186	54.2362	7.46122	64.9633	1.49995	120.557	12.6344	611.294	8.89362	14.3018	13.3609	149.113
TCONS_00018841	TCONS_00018841	3523.29	3090.01	2786.19	9632.32	2273.9	6059.12	4682.78	1455.37	3925.07	8819.61	2673.68	9415.34	3723.04	3720.57	3843.2	2488.2
TCONS_00018842	TCONS_00018842	1059.48	705.47	1053.6	2315.54	1024.66	1309.05	1176.69	705.536	1076.4	1566.56	561.895	2630.17	1295.22	1119.92	930.75	961.075
TCONS_00018845	TCONS_00018845	56981.5	60929.4	48764.8	202766	54845.9	92245.1	73193.5	30124.6	56958.8	137362	46429.6	175550	86396.7	71470.9	62387.1	57155.6
TCONS_00018857	TCONS_00018857	6608.19	17975.3	2062.99	16613.2	7928.42	26813.5	3100.02	5177.87	7334.66	32830.4	2398.81	20124.9	7591.72	23485.8	2672.37	7415.54
TCONS_00018859	TCONS_00018859	26.8861	16.7931	16.2766	66.3884	0.000421	49.5534	31.1302	20.6935	12.9582	33.4341	26.7611	92.3648	25.7743	16.6313	14.142	10.18
TCONS_00018861	TCONS_00018861	1238.76	4162.02	1002.74	9239.77	832.375	3193.22	2435.86	4414.16	880.483	3286.77	1534.26	5562.84	820.959	381.421	1346.13	5125.24
TCONS_00018875	TCONS_00018875	197.558	37.7274	264.907	7.06739	313.982	27.3868	492.74	0.607688	241.988	24.9834	467.962	9.35415	310.876	10.6697	333.469	2.25335
TCONS_00018884	TCONS_00018884	321.058	299.698	388.04	906.483	169.639	668.68	475.53	250.555	248.86	881.689	480.517	1098.64	208.74	440.45	609.333	372.131
TCONS_00018886	TCONS_00018886	84.7321	248.506	31.6025	455.253	79.8779	119.123	76.1318	16.7328	79.2706	128.908	75.9779	606.631	97.377	1993.97	110.745	192.567
TCONS_00018955	TCONS_00018955	20.4215	52.0451	7.35541	1840.38	27.4694	541.524	34.7335	27.0045	19.8515	1586.71	41.2902	5080.61	72.5713	68.2677	24.0193	241.413
TCONS_00018956	TCONS_00018956	9.92276	14.0542	57.683	8940.93	7.60744	184.504	290.794	66.1358	7.48346	693.658	316.433	12797.6	51.3153	11.4635	183.631	995.515
TCONS_00018958	TCONS_00018958	465.333	63.5532	192.428	1435.11	0.123364	132.881	67.2951	505.234	415.298	290.817	838.118	1696.16	380.955	93.9826	1825.95	2058.49
TCONS_00018959	TCONS_00018959	3603.4	3169.51	1807.55	10535.4	2635.77	15696.5	4050.45	2434.86	2314.78	20987.3	2281	23468.1	2882.14	4121.5	3111.73	8135.15
TCONS_00019134	TCONS_00019134	7.04294	31.9826	0	46.0402	3.41982	12.0562	9.46346	19.0276	8.18165	20.2877	16.4422	53.7024	15.2926	29.4934	5.17101	21.5238
TCONS_00019135	TCONS_00019135	0.00042	0.001133	0.00652	4.20483	0.328931	0.000703	0.339616	0.037031	1.62607	2.31736	3.07256	12.7847	0.000102	0.26233	4.99279	0.093631
TCONS_00019136	TCONS_00019136	108.737	189.319	182.02	494.124	128.797	310.976	379.676	172.981	114.303	313.875	296.78	822.087	101.468	217.75	367.343	342.158
TCONS_00019137	TCONS_00019137	3.77092	12.6672	7.78416	12.6651	16.2314	11.0427	12.458	2.81066	8.2512	17.3636	8.50052	23.6597	12.7176	11.9893	8.98395	17.9471
TCONS_00019138	TCONS_00019138	0	1.70E-05	0.000138	4.54355	3.90E-05	0.062303	1.97947	0.006283	1.56817	1.99337	0.688736	2.97491	5.50E-05	0.000287	2.36638	0.274259
TCONS_00019139	TCONS_00019139	0	1.70E-05	0.000138	4.54355	3.30E-05	0.059648	2.70178	0	1.56817	2.46916	0.688736	3.12958	5.50E-05	0.000272	2.36638	0.274259
TCONS_00019140	TCONS_00019140	65.2209	188.667	46.7854	233.658	93.4842	346.324	59.8642	99.1235	92.9111	337.842	48.0239	405.244	105.656	307.746	71.7455	158.72
TCONS_00019763	TCONS_00019763	40083.5	173987	57253.3	594405	53357.6	135035	98103.8	34467.4	56668.2	278739	59855.2	580110	62003.7	149329	63535	83842.7
TCONS_00020259	TCONS_00020259	1492.26	4789.24	9850.14	4900.16	1636.98	4695.16	6519.14	1836.37	1423.95	5737.02	6898	5751.02	3121.62	5005.08	8841.85	3105.6
TCONS_00020261	TCONS_00020261	4262.01	10783.7	18684.2	9311.15	3644.36	12543.2	13998.3	4529.79	2128.03	10221.2	15053.3	15596.8	4891.66	11094.5	17951.8	8793.47
TCONS_00021288	TCONS_00021288	1787.44	4399.51	825.302	60935.7	1338.56	3840.64	2457.84	716.146	2105.37	9504.25	1053.92	17068.6	1221.31	4592.49	1192.71	2079.47
TCONS_00021321	TCONS_00021321	372.183	209.861	165.627	509.23	184.044	675.619	510.193	144.652	142.67	2072.63	183.002	325.313	55.0137	564.115	414.959	226.924
TCONS_00021324	TCONS_00021324	888.546	5991.59	1410.49	14919.6	558.922	7595.57	3224.98	1008.9	1069.44	13124.9	1634.09	11522.8	874.269	8720.73	797.194	2041.43
TCONS_00022166	TCONS_00022166	9595.52	145651	17844.9	881262	16186.1	19045.2	16702.1	4912.66	12210.7	96453	9697.72	833250	19137.1	86927.8	16848.8	33715.2
TCONS_00022351	TCONS_00022351	59.8049	4.16607	2.67907	6.8358	50.4402	0	0	5.07554	49.9027	0	10.1835	16.3582	69.9152	0	19.4338	19.1082
TCONS_00022797	TCONS_00022797	42060	171569	65118.6	651148	51039.3	145531	98511	60317.9	45501.1	221242	65047.5	530878	57681.9	153933	67595.1	110697
TCONS_00024486	TCONS_00024486	0.057333	0.025013	0.120219	0.003087	0.046146	0.014985	0.038774	0.083013	0.123661	0.004534	0.132128	0.004301	0.155479	0.066904	0.054686	0.075384
TCONS_00024488	TCONS_00024488	7686.86	10547.4	8504.45	181865	7160.74	16577.9	6435.23	3960.1	11776.9	44828.3	3716.4	202488	8512.74	23344.7	5173.95	17152.6
TCONS_00024513	TCONS_00024513	6527.14	8057.72	9688.4	27683.1	5238.81	4767.44	6017.94	8202.86	8011.67	5337.25	6641.18	34471.4	9410.68	10500.4	5020.97	11067.5
TCONS_00025234	TCONS_00025234	8203.42	71762.6	13279.4	370622	6700.87	66788.6	17091	5750.25	11490.1	117816	10659.5	213423	10777.3	62642.1	8404.66	17601.5
TCONS_00025245	TCONS_00025245	274.42	218.037	436.349	25.5131	168.376	374.502	208.353	260.089	290.597	183.679	602.156	50.8376	383.954	374.979	372.03	181.183
TCONS_00026989	TCONS_00026989	0.002983	0.000917	0.010711	0.00065	0.001892	0.001259	0.002692	0.008791	6.00E-04	0.000609	0.012334	0.000468	0.002005	0.001345	0.004532	0.002021
TCONS_00026990	TCONS_00026990	806.988	3689.28	2641.18	7267.13	527.972	2222.8	2342.63	564.406	541.859	5004.08	1697.78	6558.98	987.922	2421.95	1086.32	1116.57
TCONS_00026992	TCONS_00026992	7.47843	5.21205	17.9146	9.17011	2.81472	4.17871	7.2985	10.3611	1.68621	3.40885	20.6358	4.74754	4.0896	7.23845	8.2018	5.63252
TCONS_00027400	TCONS_00027400	344.202	754.989	584.671	512.23	498.062	851.828	958.457	353.112	474.982	668.401	849.57	468.999	504.5	590.474	669.226	611.615
TCONS_00027405	TCONS_00027405	0.098349	0.124001	0.147273	0.03809	0.068249	0.092131	0.106586	0.142761	0.081644	0.07771	0.19018	0.069561	0.081266	0.186177	0.104541	0.106166
TCONS_00027827	TCONS_00027827	4.30E-05	6.00E-06	7.20E-05	3.00E-06	3.10E-05	3.00E-06	1.90E-05	1.40E-05	4.40E-05	2.00E-06	7.10E-05	3.00E-06	3.40E-05	2.40E-05	1.00E-05	4.70E-05
TCONS_00029758	TCONS_00029758	4746.32	2054.06	7786.16	2.71419e+06	3042.48	6507.21	21961.2	1492.56	4510.98	0	5141.83	943921	3422.27	2044.99	5203.32	15714.1
ENST00000593374	A1BG-AS1	0	4.00E-06	0.167405	0	0	0	0.00293	0	0	0	0	0	0	0.00139	0	0
ENST00000593960	A1BG-AS1	0.087312	3.1787	0.827669	0	0	0	0.003861	0	0	1.00E-06	3.44258	0.000287	0	8.70439	0	2.00E-05
ENST00000594950	A1BG-AS1	1.98085	32.0524	1.91805	23.1558	2.94354	48.2356	4.22021	9.19249	1.52001	49.4381	5.36872	20.1543	0.173732	60.2111	4.18609	24.5698
ENST00000599728	A1BG-AS1	0	0	0	0	0	0	0	0	0	0	0	0	0	0	0	0
ENST00000600379	A1BG-AS1	0.005641	0	0	0	0	0	2.50E-05	0	0	0	0	0	0	0	0	0
ENST00000600686	A1BG-AS1	0.000341	0.000291	0.016441	5.69081	0	0.896814	0.005832	0	0	2.65098	0	0.477388	0.992428	0	0	4.2652
NR_015380.2	A1BG-AS1	1.11434	38.648	1.67442	10.8259	7.00E-06	11.2178	0.014219	5.84182	0	20.0729	0.371518	1.92374	3.55776	5.18485	1.08749	2.51503
ENST00000648157	A2M-AS1	17.0731	32.9366	54.4704	5.57639	14.5559	28.6973	52.1081	18.9301	9.46322	26.105	69.2788	15.0411	25.8946	104.493	32.1493	9.94525
NR_026971.1	A2M-AS1	11.5478	0.938468	16.3241	0.025096	0.435658	5.72646	25.7258	4.37074	0.000519	13.668	9.30404	14.4148	1.7551	20.8429	7.24379	6.23617
NR_137424.1	A2M-AS1	1.65072	44.1593	25.5571	19.9105	1.35666	23.8183	41.5829	22.2911	15.9855	13.6369	88.2589	1.74115	12.3953	49.3938	58.6306	33.9633
NR_137425.1	A2M-AS1	1.38706	30.0799	19.2548	16.1691	23.0666	19.5884	28.9574	18.1664	12.2575	17.3779	17.0179	8.37887	9.69634	34.3585	30.7752	5.95726
ENST00000537288	A2ML1-AS1	0	0	0	0	0	0	0	0	0	0	0	0	0	0	0	0
ENST00000394240	A2ML1-AS2	0	0	0	0	0	0	0	0	0	0	0	0	0	0	0	0
ENST00000475855	AADACL2-AS1	0	0	0	2.571	7.64443	0	2.20E-05	3.02758	0	3.00E-06	0	0	0	1.96362	0	6.25251
ENST00000483843	AADACL2-AS1	0	0	0	321.564	0.090785	0	0.000817	0.036646	0	0	0	0	0	0.265186	0	0.000227
NR_110202.1	AADACL2-AS1	0	0	0	9.64379	17.9654	0	3.80E-05	3.42089	0	9.00E-06	0	0	0	4.35299	0	15.2117
NR_110203.1	AADACL2-AS1	0	0	0	6.98102	12.5007	0	2.60E-05	2.63595	0	6.00E-06	0	0	0	3.1487	0	10.307
ENST00000437258	AATBC	0	0	0	0	0	0	0	0	0	0	0	0	0	0	0	0
ENST00000448247	AATBC	0.395049	2.89223	1.28585	0	0.314185	0	0	0	0	0	0	0	0	0.323559	0	0
NR_026961.1	AATBC	18.4467	9.34672	19.1391	4.62315	8.78246	19.3896	7.77701	13.7647	9.85513	10.8827	17.3373	6.11593	12.5356	18.1077	8.7858	19.2807
ENST00000521975	AB015752.1	0	0	6.81088	0	0	0	0	0	0	0	0	963.198	0	242.956	0	0
NR_131907.1	ABALON	9.32153	14.9234	6.42447	13.1952	8.96578	10.9724	4.53012	5.66807	4.82919	14.1146	2.85921	9.19859	8.6668	10.8064	5.82495	8.03028
ENST00000627453	ABCA9-AS1	0	0	0	0	0	0	0	0	0	0	0	0	0	0	0	0
ENST00000627596	ABCA9-AS1	0	0	0	0	0	0	0	0	0	0	0	0	0	0	0	0
ENST00000627957	ABCA9-AS1	0	0	0	0	0	0	0	0	0	0	0	0	0	0	0	0
ENST00000629311	ABCA9-AS1	0	0	0	0	0	0	0	0	0	0	0	0	9.74423	0	0	0
ENST00000630575	ABCA9-AS1	0	0	0	0	0	0	0	0	0	0	0	0	0	0	0	0
ENST00000630625	ABCA9-AS1	0	0	0	0	0	0	0	0	0	0	0	0	0	0	0	0
NR_126414.1	ABCA9-AS1	0	0	0	0	0	0	0	0	0	0	0	0	0	0	0	0
NR_046570.1	ABCC5-AS1	0	0	0	0	0	0	0	0	0	0	0	0	0	0	0	0
XR_001744078.2	ABCF1-DT	0.417878	0	2.21565	12.5238	0.362219	0	0.724821	0	0	0	0.927013	0	0	0	0.902084	1.18471
NR_026690.1	ABHD11-AS1	0.94711	3.30718	6.07976	6.85463	1.66725	2.47441	0.964109	1.93328	2.23076	8.20823	2.18776	1.28731	2.13237	3.80929	0	0.987479
ENST00000581474	ABHD15-AS1	0	0	0	0	0	0	0	0	0	0	0	0	0	0	0	0
ENST00000562538	AC000032.1	0	0	0	0	0.880631	0	0	0	0	1.00259	0	0	0.576811	0	0	0
ENST00000634116	AC000035.1	0	0	0	0	0	0	0	3.64635	0	0	0	0	0	0	3.97894	0
ENST00000415249	AC000058.1	0	0	0	0	0	0	0	0	0	0	0	0	0	0	0	0
ENST00000456270	AC000061.1	0	0	0	0	0	0	0	0	0	0	0	0	0	0	0	0
ENST00000452326	AC000067.1	0	0	0	3.48741	0	0	0.915441	0	0	0	0	0	0	0	0	0
ENST00000431090	AC000068.1	5.38577	0	0	0	5.014	9.02614	6.67396	11.4019	6.31635	14.0335	11.4718	122.436	10.3253	35.9831	14.4186	8.34512
ENST00000608816	AC000068.2	0	0	0	0	0	0	0	0	0	0	0	0	0	0	0	0
ENST00000607934	AC000068.3	0	0	0	0	0	0	0	0	0	0	0	0	0	0	0	0
ENST00000450061	AC000099.1	0	0	0	0	0	0	0	0	0	0	0	0	0	0	0	0
ENST00000414227	AC000120.1	518.675	1078.73	795.688	3179.05	465.066	750.349	583.16	513.453	532.595	623.782	1047.22	735.96	566.889	858.678	375.34	868.31
ENST00000418215	AC000123.1	0	0	0	0	0	0	0	0	0	0	0	0	0	0	0	0
ENST00000488818	AC000372.1	0	0	0	0	0	0	0	0	0	0	0	0	0	0	0	0
ENST00000613696	AC000403.1	1624.86	5166.61	2739.59	2222.32	1599.7	4206.44	6504.06	1359.06	3431.65	7049.43	2452.37	3057.9	2969.31	6025.3	3150.04	3543.53
ENST00000620512	AC001226.1	0	0	0	0	1.40156	0	0	1.50876	0	0	0	9.3919	0	0	0	2.43757
ENST00000606707	AC002044.1	0	0	0	0	0	0	0	0	0	0	0	0	0	0	0	0
ENST00000532913	AC002056.2	0	0	0	0	0	0	0	0	0	0	0	0	0	0	0	0
ENST00000608014	AC002059.1	0	0	0	403.088	13.7347	48.6738	0	32.4218	0	86.8864	0	0	74.4065	0	0	26.3821
ENST00000445784	AC002064.1	0	347.318	0	0	0	0	0	0	0	0	47.8176	0	0	333.091	0	0
ENST00000420245	AC002064.2	0	0	0	0	0	0	0	0	0	0	0	0	0	0	0	0
ENST00000439070	AC002066.1	196.397	471.783	685.378	792.368	88.7722	93.3202	239.6	557.801	571.308	240.144	474.5	585.011	175.759	170.396	443.613	280.201
ENST00000446355	AC002066.1	0	0	26.4639	212.055	0.004116	0	39.0272	21.5958	35.6141	76.6737	180.597	285.534	0	0	1.00E-06	67.3878
ENST00000509470	AC002070.1	0	0	0	0	0	0	0	1.52452	0	0	0	1.00E-06	0	0	0	2.48016
ENST00000535511	AC002070.1	32.2304	0	0	0	1.83604	0	0	3.94155	0	0	0	0.000406	0	0	0	14.2337
ENST00000651919	AC002072.1	2641.29	8381.49	5490.46	19077.1	2905.15	5835.25	6498.26	3103.28	3442.46	6288.23	5543.65	16722.7	3950.09	8341.89	4172.29	8054.58
ENST00000642601	AC002074.1	0	87.1074	34.9348	3750.74	0	0.071378	78.0694	59.4936	0	885.296	0	2618.44	0.358325	707.792	10.6612	0
ENST00000644739	AC002074.1	0	0	0	0	0	0	0	0	0	0	0	0	0	0	0	0
ENST00000578788	AC002091.1	0	0	0	0	0	0	0	0	0	0	0	0	0	0	0	0
ENST00000585297	AC002091.2	0	0	0	0	0	0	0	0	0	0	0	0	0	0	0	0
ENST00000577850	AC002094.2	0	0	12.3976	0	0	0	0	0	0	0	0	0	18.9584	0	0	0
ENST00000613598	AC002094.4	0	779.046	212.77	0	0	655.48	0	0	0	0	0	0	0	0	0	0
ENST00000564021	AC002101.1	0	0	0	0	0	0	0	0	0	0	0	0	0	0	0	0
ENST00000589603	AC002115.1	0	0	0	0	0	0	0	0	0	0	0	0	0	0	0	0
ENST00000473572	AC002116.1	102.62	141.995	77.3861	298.821	83.5049	174.148	106.43	76.9841	93.1935	205.551	95.863	269.487	109.866	176.468	89.3102	161.599
ENST00000586962	AC002116.2	0	3.84356	1.86808	11.4337	0	0	0	0	0.897015	7.86303	1.07437	7.27225	2.05717	1.70465	0.804378	0
ENST00000444032	AC002127.2	0	0	0	0	0	0	0	0	0	0	0	0	0	0	0	0
ENST00000602262	AC002128.1	0	0	0	0	0	0	0	0	0	0	0	0	0	0	0	0
ENST00000604161	AC002128.2	0	0	0	0	0	0	0	0	0	0	0	0	0	0	0	0
ENST00000559614	AC002306.1	0	0	0	0	0	0	0	0	0	0	0	0	0	0	0	0.000542
ENST00000457283	AC002310.1	18.9622	0.557909	4.61443	1.54302	0.244346	14.859	1.14485	2.1213	2.797	17.2995	0.573857	4.65501	16.4559	9.64458	4.98553	2.39349
ENST00000569752	AC002310.1	0	0	21.4626	0	0	0	8.15812	0.050568	0	0	52.4136	0	0	0	0	73.8505
ENST00000486926	AC002310.2	0	0	0	0	0	0	0	3.00E-06	0	0	0.000365	0	0	0.000516	0.000449	0
ENST00000492040	AC002310.2	0.001507	0	0.00083	0	0.000442	0	0.000478	0.001134	0	0.000252	0.002136	6.40E-05	0.002158	0	0	0.000692
ENST00000569543	AC002347.1	0	19.3431	0	0	6.93963	0	9.18538	5.25076	17.9789	47.8671	0	0	0	14.8796	6.53093	0
ENST00000584139	AC002347.2	0	0	0	0	0	0	0	0	0	0	0	0	0	0	0	0
ENST00000456981	AC002368.1	0	0	0	0	0	0	0	0	0	0	0	0	0	0	0	0
ENST00000551161	AC002375.1	0	0	0	0	0	0	0	0	0	0	0	0	8.85337	0	0	0
ENST00000651788	AC002377.1	0	0	0	0	0	0	0	0	0	0	0	0	0	0	0	0
ENST00000432360	AC002378.1	0	0	0	0	0	0	0	0	0	0	0	0	0	0	0	0
ENST00000448260	AC002383.1	0	0	0	0	0	0	0	0	0	0	0	0	0	0	0	0
ENST00000436714	AC002386.1	0	0	0	0	0	0	0	0	0	0	0	0	0	0	0	0
ENST00000589397	AC002398.1	0	0	0	0	0	0	0	0	0	0	0	0	0	0	0	0
ENST00000587767	AC002398.2	0	0	0	0	0	0	0	0	0	0	0	0	0	0	0	0
ENST00000451776	AC002401.1	0	0	0	0	0	0	0	0	0	0	0	0	0	0	0	0
ENST00000511361	AC002401.2	0	0	0	0	0	0	0	0	0	0	0	0	0	0	0	8.90991
ENST00000620020	AC002401.3	0	0	0	0	0	0	0	0	0	0	0	0	0	0	125.868	0
ENST00000612365	AC002401.4	0	133.241	0	196.596	30.6999	0	19.036	15.6657	19.639	55.2076	11.5972	0	64.1886	135.134	11.1168	19.7857
ENST00000523722	AC002428.1	0	0	0	0	0	0	0	0	0	0	0	0	0	0	0	0
ENST00000522973	AC002428.2	0	0	0	0	0	0	0	0	0	0	0	0	0	0	0	0
ENST00000417881	AC002429.2	0	0	0	0	0	0	0	0	0	0	0	0	0	0	0	0
ENST00000637269	AC002429.2	0	0	0	0	0	0	0	0	0	0	0	0	0	0	0	0
ENST00000637876	AC002429.2	0	0	0	0	0	0	0	0	0	0	0	0	0	0	0	0
ENST00000411728	AC002451.1	0	0	0	0	0	0	0	12.8627	14.8241	0	0	0	4.15072	0	0	0
ENST00000416502	AC002451.1	0	0	0	0	1.00E-06	0	0	0	0	0	0	0	1.00E-06	0	0	0
ENST00000432265	AC002451.1	0	8.25835	0	47.2678	0	0	0	1.4178	1.75951	9.50366	0	0	1.57428	0	0	0
ENST00000651203	AC002451.1	0	0.171316	0	0	0	15.8961	0	0	0	0	0	0	0	0	0	0
ENST00000419668	AC002454.1	0.038413	3607.03	0.007202	0	0	0	62.0793	0	805.826	0	175.332	895.967	143.05	1684.56	1.05492	0
ENST00000424523	AC002454.1	284.114	2.00E-06	0.004387	0	2.20E-05	0	40.0932	0	88.3927	1483.91	141.844	0.037593	136.336	529.439	0	0
ENST00000412669	AC002456.1	0	0	0	0	0	0	0	0	0	0	17.7936	0	0	0	0	0
ENST00000415965	AC002456.1	0	0	0	0	0	0	0	0	0	0	182.571	0	0	0	0	0
ENST00000441971	AC002456.1	0	0	0	0	0	0	0	0	0	0	1.53805	0	0	0	0	0
ENST00000512989	AC002460.1	0	0	0	0	0	0	0	0	0	0	0	0	0	0	0	0
ENST00000569685	AC002464.1	0	0	0	0	0	0	0	0	0	0	0	0	0	0	0	0
ENST00000436097	AC002465.1	0	0	0	0	0	0	0	0	0	0	0	0	0	0	0	0
ENST00000440971	AC002467.1	0.241982	0.012103	0.21108	10.2455	0.00061	0.009316	8.03617	14.0821	0.725216	0.005179	0.065917	30.5652	1.96623	0	37.7238	0.128316
ENST00000609979	AC002467.1	0.053599	21.5644	8.68769	2306.21	0.00133	0.014948	14.4327	1.00E-06	318.373	0.666913	0.833283	193.628	0.589277	2.25668	33.0517	25.8647
ENST00000610278	AC002470.1	0	10.9741	2.7203	367.644	3.52641	6.80519	0	4.31659	0	16.6145	0	173.339	0	12.2249	8.10383	4.97419
ENST00000450652	AC002472.1	0	0	0	0	0	0	0	0	0	0	0	0	0	0	0	0
ENST00000439823	AC002480.2	26.8235	60.6207	14.6888	120.38	17.8751	40.2832	12.4934	29.2592	18.9286	63.9858	21.8399	37.737	21.1109	89.5064	10.1152	38.6812
ENST00000428426	AC002511.1	0	0	0	0	0	0	0	0	0	0	0	0	0	0	0	0
ENST00000413796	AC002511.2	0	0	0	0	0	0	0	0	0	0	0	0	0	0	0	0
ENST00000570073	AC002519.1	0.006079	0.034334	0.056313	0	0.03087	0.010488	0.037076	0.018812	0.174134	0	0.029428	0.01715	0.097244	0.143329	0	0.046092
ENST00000585537	AC002546.1	0	0	0	0	0	0	0	0	0	0	0	0	0	0	0	0
ENST00000565916	AC002550.1	0	75.8532	0	0	43.4788	122.466	43.7707	35.5666	0	0	13.999	111.898	60.6038	66.4966	0	0
ENST00000621246	AC002550.2	0	0	330.527	0	262.041	915.599	609.928	93.2728	266.75	4063.76	111.49	3753.98	402.187	4332.29	376.147	373.674
ENST00000569881	AC002551.1	19.6866	106.854	32.5734	0	35.1653	49.2039	13.537	8.36557	27.3643	62.6591	31.8833	0	47.9987	119.398	26.6271	49.2606
ENST00000442828	AC002553.1	0.350995	0.616394	0.335339	0	0	0.074066	0.257536	0.104392	0	0.146678	0.182706	0.612165	0.214829	0.150269	0.066266	0.37742
ENST00000616896	AC002553.2	131.714	0	229.916	3206.36	286.676	232.744	108.359	182.986	132.935	2355.1	311.995	0	211.857	220.32	137.486	129.798
ENST00000572193	AC002558.2	0	0	0	0	0	0	0	0	0	0	0	0	0	0	0	0
ENST00000574021	AC002558.3	0	0	0	0	0	0	0	0	0	0	0	0	0	0	0	0
ENST00000647948	AC002558.3	0.000104	3.50E-05	0.00012	1.60E-05	0.000106	3.60E-05	5.40E-05	0.000264	3.70E-05	3.10E-05	0.000164	2.60E-05	5.90E-05	5.40E-05	5.10E-05	6.50E-05
ENST00000535109	AC002563.1	0	0	0	0	0	0	0	0	0	0	0	0	0	0	0	0
ENST00000443247	AC003001.1	0	0	0	0	0	0	0	0	0	0	0	0	0	0	0	0
ENST00000594562	AC003005.2	0	0	0	0	0	0.000178	0.100304	6.00E-06	0	0	0	0.041192	0	0.000141	0.000282	0.024157
ENST00000595422	AC003005.2	0	0	0	0	0	26.3888	0	2.07989	0	0	0	7.18484	0	22.3416	0.730665	0
ENST00000571611	AC003009.1	0	0	0	0	0	0	0	0	0	0	0	0	0	0	0	0
ENST00000391359	AC003035.1	2103.4	9142.79	3298.37	15943.9	2581.5	6036.79	5536.55	2104.23	2502.96	8929.28	4454.22	24815.5	3047.8	10315.1	3593.9	6081.37
ENST00000448948	AC003035.2	0	0	0	0	0	0	0	0	0	0	0	0	0	0	0	0
ENST00000588260	AC003043.1	0	0	0	0	0	0	0	0	0	0	0	0	0	0	0	0
ENST00000642861	AC003043.2	2.14932	33.1717	6.96681	57.4945	2.10E-05	6.45653	26.3825	0.049643	8.18897	5.55795	8.65193	7.90205	14.6672	31.3027	13.0116	13.3359
ENST00000592389	AC003070.1	0	14.2592	0	0	0	0	0	0	0	0	0	0	0	0	0	0
ENST00000589730	AC003070.2	0	0	0	0	0	0	0	0.561956	0	0	0	0	0	0	0	0
ENST00000427030	AC003084.1	0	0	0	0	0	0	0	0	0	0	0	0	0	0	0	0
ENST00000412828	AC003087.1	0	0	0	0	0	0	0	0	0	0	0	0	0	0	0	0
ENST00000415536	AC003092.1	0	0	0.112392	655.268	0	0	0	5.72206	0	0	0	0	37.741	0	0.33713	28.8446
ENST00000438538	AC003092.1	0	0	0	0	0	0	0	0	6.00E-06	0.004543	0	380.12	0	0	0.765272	0
ENST00000411946	AC003092.2	0	0	0	0	0	0	0	0	0	0	0	0	0	0	0	0
ENST00000591540	AC003098.1	0	0	0	0	0	0	0	0	0	0	0	0	0	0	0	0
ENST00000412403	AC003101.1	0	0	0	0	0	0	0	1.22683	0.548687	1.72215	0.507099	3.54899	1.05653	0.915014	0.557303	2.68973
ENST00000612557	AC003101.2	2.91615	1.73185	16.0662	22.19	17.9987	0	4.45985	7.8297	6.26075	9.41483	5.88137	6.87535	2.32551	9.08472	8.6092	9.52059
ENST00000563394	AC003102.1	2.32457	1.58002	17.3823	0.69718	4.70496	23.3737	3.47969	23.6053	7.28712	10.9748	7.8791	8.16528	2.23256	5.78156	21.392	8.99361
ENST00000588279	AC003102.1	12.0901	0	0	0	0	0	0	0	0	0	3.00E-06	0	0	0.004468	0	3.09358
ENST00000424251	AC003659.1	0	0	0	0	0	0	0	494.497	0	0	0	0	0	0	0	0
ENST00000454113	AC003666.1	0	0	0	0	0	0	0	0	0	0	0	0	0	0	0	0
ENST00000624945	AC003681.1	0.000772	0.000202	0.000623	7.30E-05	0.000645	0.000219	0.000147	0.001796	0.000153	6.50E-05	0.001359	0.000133	0.000383	0.000301	0.000338	0.000339
ENST00000599190	AC003682.1	0	0	0.181709	0	0	0	0	0	0	0	0.692864	0	0	0	0	1.17263
ENST00000432442	AC003684.1	0	0	0	0	0	0	0	0	0	0	0	0	0	0	0	0
ENST00000440430	AC003685.1	0	0	0	0	0	0	0	0	0	0	0	0	0	0	0	0
ENST00000578040	AC003687.1	0	0	0	0	0	0	0	0	0	0	0	0	0	0	0	0
ENST00000576271	AC003688.2	0	0	0	0	0	0	0	0	0	0	0	0	0	0	0	0
ENST00000649027	AC003950.1	0	0	0	0	0	0	0	0	0	0	0	0	0	0	0	0
ENST00000598450	AC003956.1	0	0	0	0	0	0	0	0	0	0	0	0	0	0	0	0
ENST00000432258	AC003958.2	0	0	0	0	0	0	0	0	0	0	0	0	0	0	0	0
ENST00000575693	AC003965.1	0	0	0	0	0	0	0	0	0	0	5.54191	0	7.17467	0	0	0
ENST00000577140	AC003965.2	0	0	0	0	0	0	0	0	0	0	0	0	0	0	0	0
ENST00000596778	AC003973.1	0	0	0	0	0	0	0	0	0	0	0	0	0	0	0	0
ENST00000600071	AC003973.1	0	0	0	0	0	0	0	0	0	0	0	0	0	0	0	0
ENST00000651236	AC003973.1	0	0	0	0	0	0	0	0	0	0	0	0	0	0	0	0
ENST00000411856	AC003975.1	1.82533	0.57694	1.60903	0	1.47	0.508437	0.227454	0.565543	0	8.74792	0.191524	2.6808	0	1.68375	0.71027	0.472303
ENST00000536933	AC003982.1	0	0	0	0	0	0	0	0	0	0	0	0	0	0	0	0
ENST00000446000	AC003984.1	0	0	0	0	0	0	0	0	0	0	0	0	0	0	0	0
ENST00000414127	AC003985.1	0	0	0	0	0	0	0	0	0	0	0	0	0	0	0	0
ENST00000562268	AC003985.2	0	0	0	0	0	0	0	0	0	0	0	0	0	0	0	0
ENST00000452700	AC003986.1	0	0	0	0	0	0	0	0	0	0	0	0	0	0	0	0
ENST00000419944	AC003986.2	0	0	0	0	0	0	0	0	0	0	0	0	0	0	0	0
ENST00000417460	AC003986.3	7.186	0	0	0	0	0	0	0	0	0	0	0	0	0	0	0
ENST00000447198	AC003988.1	0	0	0	0	0	0	0	0	0	0	0	0	0	0	0	0
ENST00000434733	AC003991.1	0	0	13.6914	0	0	19.0981	0	0	0	0	0	0	0	0	0	0
ENST00000447058	AC003991.1	55.2285	0	0	0	0	215.781	0	24.0678	0	0	0	1531.39	0	0	73.8197	85.3681
ENST00000447758	AC003991.1	0	0	0	0	23.0905	0	0	0	0	0	0	0	0	0	0	0
ENST00000591739	AC003991.1	0	151.042	0	0	0	0	107.847	68.8091	0	208.703	109.516	0	0	188.865	0	75.8498
ENST00000594469	AC003991.1	0	0	0	0	0	0	0	0	0	27.6373	0	0	0	0	6.16758	0
ENST00000595121	AC003991.1	0	0	0	0	0	0	0	0	0	0	0	0	0	0	0	0
ENST00000600908	AC003991.1	0	0	0	0	0	0	0	0	0	0	0	0	0	0	0	0
ENST00000627345	AC003991.1	0	0	0	0	0	0	0	0	0	0	0	0	0	0	0	0
ENST00000627520	AC003991.1	0	0	0	0	0	0	0	0	0	0	0	0	0	0	0	0
ENST00000628577	AC003991.1	0	81.1102	0	0	0	0	0	8.49109	0	99.9436	0.627589	0	0	134.105	0	45.657
ENST00000629560	AC003991.1	0	0	0	0	0	0	0	0	0	0	0	0	0	0	0	0
ENST00000629712	AC003991.1	0	697.884	0	0	0	0	0	125.834	0	0	197.356	0	0	0	0	0
ENST00000629782	AC003991.1	0	0	0	0	0	0	0	0	0	0	0	0	0	0	0	0
ENST00000631117	AC003991.1	134.105	26.5547	132.364	119.741	30.7697	591.649	762.884	25.1094	5.93027	0.000194	228.463	152.33	185.665	416.88	212.265	137.092
ENST00000520993	AC003991.2	0	0	0	0	0	0	0	0	0	0	0	0	0	0	0	0
ENST00000635364	AC003992.1	736.076	0	317.577	0	0	0	1727.64	0	1231.71	0	989.022	7226.91	1264.97	1687.24	744.06	2374.48
ENST00000414435	AC004000.1	0	0	20.2896	0	4.33122	42.9328	17.4926	15.521	28.0894	17.9345	20.7423	20.9391	14.1895	19.0351	16.4021	14.3143
ENST00000412413	AC004009.1	0	0	0	0	0	0	0	0	0	0	0	0	0	0	0	0
ENST00000416593	AC004012.1	0	0	0	0	0	0	0	0	0	0	0	0	0	0	0	0
ENST00000413406	AC004014.1	0	0	0	0	0	0	0	0	0	0	0	0	0	0	0	0
ENST00000561473	AC004023.1	0	187.092	39.1465	0	55.8929	0	0	24.862	159.254	610.671	0	1134.81	0	0	0	208.649
ENST00000573260	AC004034.1	0	0	0	0	0	0	0	0	0	0	0	0	0	0	0	0
ENST00000431165	AC004039.1	0	0	0	0	0	0	0	0	0	0	0	0	0	0	0	0
ENST00000627142	AC004039.1	0	0	0	0	0	0	0	0	0	0	0	0	0	0	0	0
ENST00000628061	AC004039.1	68129.2	225605	100432	536312	78656.5	275857	127931	45919.6	94946.4	373370	76579.4	664615	97849.2	135714	111382	111158
ENST00000629903	AC004039.1	0	0	0	0	0	0	0	0	0	0	0	0	0	0	0	0
ENST00000505680	AC004052.1	0	0	0	0	0	0	0	0	0	0	0	0	0	0	0	0
ENST00000514327	AC004052.1	0	0	0	0	0	0	0	0	0	0	0	0	0	0	0	0
ENST00000515127	AC004053.1	0	0	0	0	0	0	0	0	0	0	0	0	0	0	0	0
ENST00000515111	AC004054.1	0	0	0	0	0	0	0	0	0	0	0	0	0	0	0	0
ENST00000508358	AC004063.1	0	17.5895	6.34234	0	0	0	1.00E-05	0	0	0	8.60848	0	0	0	0	0
ENST00000514879	AC004066.2	0	0	0	0	0	0	0	0	0	0	0	0	0	0	0	0
ENST00000608733	AC004067.1	127.545	220.736	164.448	0	146.646	0	518.951	155.88	120.475	814.339	214.369	4585.68	48.7791	875.577	225.643	386.842
ENST00000504082	AC004069.1	63196.1	343797	77447.3	1.79117e+06	74431.7	179916	159651	41168	85678.5	607060	85934.8	1.37754e+06	87997.1	390891	74745.9	165315
ENST00000620532	AC004076.2	241.708	751.075	249.226	815.595	224.051	330.296	411.466	200.021	407.743	784.086	236.704	1813.14	314.552	421.409	315.765	683.043
ENST00000523608	AC004080.1	0	0	0	0	0	0	0	0	0	0	0	0	0	0	0	0
ENST00000523331	AC004080.2	0	0	0	0	0	0	0	0	0	0	0	0	0	0	0	6.75192
ENST00000602610	AC004080.4	1.80927	0	1.79863	3.77699	0	2.75022	0	1.87447	0	13.2276	1.16481	4.2619	0	2.75894	4.05899	9.09435
ENST00000411413	AC004112.1	0	0	0	0	0	0	0	0	0	0	0	0	0	0	0	0
ENST00000431064	AC004112.1	0	0	38.9706	0	0	0	0	0	0	0	0	0	0	0	0	0
ENST00000649460	AC004129.3	0	0	0	0	0	0	0	0	0	0	0	0	0	0	0	6.66536
ENST00000603156	AC004130.1	0	0	0.007331	285.807	0.465953	0.030693	62.8178	5.00E-06	0	51.8619	4.1645	1.13377	4.57744	40.8598	7.31975	2.7612
ENST00000580658	AC004147.1	0	0	0	0	0	0	0	0	0	0	0	0	0	0	0	0
ENST00000583224	AC004147.2	0	0	0	0	0	0	0	0	0	0	0	0	0	0	0	0
ENST00000577709	AC004147.3	0	0	0	0	0	0	0	0	0	0	0	0	0	0	0	0
ENST00000581727	AC004147.5	0	0	0	0	0	0	0	0	13.3515	0	0	0	9.39525	0	0	36.5604
ENST00000575890	AC004148.2	0.004668	0.001018	0.00217	0.000216	0.002011	0.000147	0.002247	0.001929	0.003378	0.000165	0.002822	9.30E-05	0.002292	0.001061	0.001346	0.00273
ENST00000591866	AC004156.1	1.59513	1.00952	1.70782	0.11119	0.690781	0.466648	0.460416	2.50246	1.68846	0.596104	2.21285	0.082771	0.845431	1.07169	1.17223	0.579797
ENST00000564508	AC004158.1	0	0	0	0	0	0	0	0	0	0	0	0	0	0	0	7.99394
ENST00000624327	AC004158.1	0	0	0	0	0	0	0	0	0	0	0	0	0	0	3.21113	6.12282
ENST00000421121	AC004160.1	0	0	0	0	0	0	0	0	0	0	0	0	0	0	0	0
ENST00000428533	AC004160.1	0	0	0	0	0	0	0	0	0	0	0	0	0	0	0	0
ENST00000428967	AC004160.1	0	0	0	0	0	0	0.014853	0	0	28.6435	0	0.000152	0	0	0	0
ENST00000441110	AC004160.1	0	0	0	0	0	0	0	0	0	0	0	0	0	0	0	0
ENST00000443459	AC004160.1	0	0	0	0	0	0	0	0	0	0	0	0	0	0	9.4939	0
ENST00000445839	AC004160.1	0	0	0	0	0	0	0	0	0	0	0	0	0	0	0	0
ENST00000595972	AC004160.1	0	0	0	0	0	0	0	0	0	0	0	0	0	0	0	0
ENST00000599875	AC004160.1	0	0	0	0	0	0	0	0	0	0	0	0	0	0	0	0
ENST00000599917	AC004160.1	0	168.564	0	0	0	0	0	0	0	167.079	0	0	0	0	0	0
ENST00000611449	AC004160.1	18.5935	0	0	0	0	0	0	0	0	0	0	0	0	0	13.0747	22.9374
ENST00000616268	AC004160.1	0	0	0	0	0	0	0	0	0	0	0	0	0	0	0	0
ENST00000625468	AC004160.1	0	0	0	490.466	0	0	11.5599	0	0	33.6923	0	250.726	0	0	0	0
ENST00000627042	AC004160.1	0	0	0	0	0	0	0	0	0	0	0	0	0	0	0	0
ENST00000627878	AC004160.1	0	0	0	0	0	0	0	0	0	0	0	0	0	0	0	0
ENST00000425837	AC004160.2	0	0	0	0	0	0	0	2.17468	0	0	0	0	0	0	0	0
ENST00000547401	AC004217.1	0	0	0	0	0	0	0	0	0	0	0	0	0	0	0	0
ENST00000592843	AC004221.1	0	0	1.33272	1.18968	0	0	0	0.524467	0	0	0	0	0	0	0	2.36021
ENST00000590309	AC004223.2	0	3391.8	1614.18	135286	755.428	18962.8	6293.58	1334.77	2198.3	10082.9	3542.02	0	2037.67	20869.2	1603.07	4128.22
ENST00000612426	AC004223.4	0	0	0	0	0	3128.81	0	0	0	0	679.781	0	0	1401	0	0
ENST00000418393	AC004231.1	87.291	0	0	0	0	0	229.179	0	0	0	0	0	0	0	0	0
ENST00000579136	AC004231.3	0	0	0	0	0	0	0	0	0	0	0	0	0	0	0	0
ENST00000574245	AC004232.2	0	0	0	0	0	0	0	0	0	0	0	0	0	0	0	0
ENST00000570515	AC004233.1	0	0	9.79638	0	0	0	0	0	0	0	0	0	0	0	0	0
ENST00000607794	AC004233.3	14.1208	0.665189	34.7397	43.5219	0	0	12.3066	5.33798	0	0	14.0563	0	8.49605	0	0	0.005635
ENST00000621689	AC004233.4	0	6.00E-05	0	0	0	0	0	4.40E-05	0	0	0	1.00E-05	0	0	0	3.00E-05
ENST00000547799	AC004241.1	1.41578	0	0	1.45041	0	0	0.3887	2.08683	0	0	1.42783	0.44093	0	0.340138	0	0
ENST00000552133	AC004241.1	0	0	0	0	0	0	0	0	0	0	0	0	0	0	0	0
ENST00000552502	AC004241.1	0	0.003689	0	0	0	0	0	0	0	0	0	0	0	2.10E-05	0	0
ENST00000621159	AC004241.1	0	0	13.8181	25.9545	7.31949	0	24.0407	16.5728	8.32282	0	34.39	43.5135	0	30.5004	13.6007	23.7347
ENST00000614562	AC004241.2	0	0	0	0	0	3.90157	0	0	0	0	0	0	0	0	0	0
ENST00000611728	AC004241.3	227.822	2827.67	697.872	9190.75	0	0	0	0	331.861	3179.69	789.744	8450.2	1002.56	665.821	0	0
ENST00000622792	AC004241.4	348.185	367.623	348.501	217.77	676.184	0	0	132.859	286.611	307.663	204.334	1585.43	601.632	225.422	561.169	662.042
ENST00000583236	AC004253.1	0	0	0	0	0	0	0.148103	0	0	0	0	0	0	0	0	0
ENST00000585025	AC004253.2	0	0	0	0	0	0	0	0	0	0	0	0	0	0	0	0
ENST00000593588	AC004257.1	0	0	0	0	0	0	0	0	0	0	0	0	1.30E-05	0	0	0
ENST00000617183	AC004263.1	0	0	0	0	0	0	0	0	0	0	0	17.4993	0	0	0	8.91631
ENST00000651205	AC004263.2	159.494	226.619	475.971	399.797	115.556	252.368	215.842	163.787	64.2702	242.584	435.399	253.124	94.9952	334.493	266.004	409.496
ENST00000565498	AC004381.1	0	0	0	0	0	0	0	0	0	0	0	0	0	0	0	0
ENST00000579256	AC004408.1	0	0	0	0	0	0	0	0	0	0	0	27.5839	0	0	0	0
ENST00000422697	AC004415.1	0	0	0	0	0	0	0	0	0	0	0	0	0	0	0	0
ENST00000435953	AC004448.1	0	0	0	0	0	0	0	0	0	0	0	0	0	0	0	0
ENST00000421796	AC004448.2	0	0	0	0	0	0	0	0	0	0	0	0	0	0	0	0
ENST00000456537	AC004448.2	0	0	0	0	0	0	0	0	0	0	0	0	0	0	0	0
ENST00000582654	AC004448.2	0	0	0	0	0	0	0	0	0	0	0	0	0	0	0	0
ENST00000585389	AC004448.2	0	0	0	0	0	0	0	0	0	0	0	0	0	0	0	0
ENST00000601694	AC004448.2	0	0	0	0	0	0	0	0	0	0	0	0	0	0	0.146771	0
ENST00000609249	AC004448.2	0	0	0	0	0	0.874089	0	0	0	0	0	0.010259	0	0.240311	1.00E-06	0
ENST00000609396	AC004448.2	0.238071	0	1.00491	0	0	1.05542	0.166278	1.3435	0.307577	0	0.351812	2.00E-06	0	0	0.123814	0.249453
ENST00000610229	AC004448.2	0	0	0	0	0	0	0	0	0	0	0	0	0	0	0	0
ENST00000627753	AC004448.2	0	0	0	0	0	0	0	0	0	0	0	0	0	0	0	0
ENST00000629630	AC004448.2	0	0	0	0	0	0	0	0	0	0	0	0	0	0	0	0
ENST00000629746	AC004448.2	0	0	0	0	0	0	0	0	0	0	0	0	0	0	0	0
ENST00000579897	AC004448.3	0	0	0	0	0	0	0	0	0	0	0	0	0	0	0	0
ENST00000564240	AC004449.1	0	0	0	0	0	0	0	1.54174	0	0	4.39921	0	4.96367	1.98777	0	2.17983
ENST00000629517	AC004461.2	20.5189	49.0843	12.8778	0	12.0806	13.6766	25.0163	13.5618	14.051	13.3007	12.6353	56.4796	34.027	20.9606	15.3288	28.6161
ENST00000599515	AC004466.1	0	7.78125	7.86769	13.5331	1.43908	5.26802	4.35532	1.31097	0	11.9175	5.60771	0	2.98216	0	1.24281	8.94391
ENST00000614749	AC004466.2	211.627	381.664	295.389	653.797	112.637	482.18	331.836	261.631	182.828	329.958	259.227	398.223	338.878	460.249	333.943	263.069
ENST00000615576	AC004466.3	0	0	0	0	0	0	0	0	0	0	0	0	0	0	0	0
ENST00000442155	AC004470.1	0	0	0	0	0	0	0	0	0	0	0	0	0	0	0	0
ENST00000456035	AC004471.1	0	0	0	0	0	0	0	0	0	0	0	0	0	0	0	0
ENST00000609936	AC004471.2	0	1.40E-05	0	0	5.44679	0	0	0	0	0	9.9923	30.7248	0	0	0	0
ENST00000578660	AC004477.1	10.5519	3.75632	5.16701	7.21741	0.235198	2.13384	1.63757	0.949784	3.51394	5.96156	3.47627	9.05326	2.36984	1.28732	2.50863	1.11817
ENST00000584428	AC004477.1	0	0	32.9521	0	26.8494	0.315939	0	0	5.96693	5.35141	1.00E-06	1.30E-05	1.00E-06	0	0	66.2172
ENST00000583349	AC004477.2	0	0	0	0	0	0	0	0	0	0	0	0	0	0	0	0
ENST00000614061	AC004477.3	713.022	698.34	492.816	0	726.077	1472.69	2279.09	950.968	293.845	0	0	5679.59	675.09	731.093	1631.98	469.019
ENST00000439839	AC004485.1	0	0	0	0	0	0	0	0	0	0	0	0	0	0	0	0
ENST00000585593	AC004490.1	0	5.70E-05	0	0	4.70E-05	4.30E-05	0.00048	7.50E-05	7.00E-06	0	0.001384	0	0.000117	9.00E-06	0.000277	0
ENST00000607036	AC004492.1	1518.54	1720.51	850.844	42046.5	341.002	3634.81	5108.48	541.809	567.763	11062.1	1878.39	49385.1	1387.55	2856.68	529.843	1942.67
ENST00000573820	AC004494.1	0	0	0	0	0	0	0	0	0	0	0	0	0	0	0	0
ENST00000613210	AC004494.1	0.000173	1.00E-06	0.002204	0.000141	0.00113	0.000671	0.000413	0.001267	0.000708	0.000151	0.0025	0.000331	0.003669	0.000721	0.000155	0.000937
ENST00000456499	AC004522.2	0	7.10449	3.09693	0	0	0	3.92977	0	0	0	0	0	0	7.07756	5.08671	0
ENST00000588380	AC004528.1	0.001257	0.000334	9.00E-04	3.30E-05	0.000641	0.000133	0.000746	0.000562	0.002372	8.90E-05	0.004089	9.10E-05	0.001879	0.000875	0.000947	0.001248
ENST00000610701	AC004528.2	0	0.389201	0.322169	0	0	1.22071	1.39508	1.01121	0.52659	0.493832	0.793982	2.59691	0.306656	0.267799	0.322636	1.51066
ENST00000420774	AC004540.1	0	0	32.1562	14.944	5.80E-05	0	0	1.60E-05	0.00015	15.3302	9.04002	0	0.000816	0	0.000127	0
ENST00000421862	AC004540.1	9.00E-06	0.004786	0.000172	0	6.40E-05	0	0.070729	0	0	0	0	0.006081	0	0.002617	0	0.00021
ENST00000430548	AC004540.1	0	1.00E-06	0	0	0	0	0.000284	0	0	0	0	0	0	1.00E-06	0	0
ENST00000439120	AC004540.1	4.00E-06	0.000964	0	0	4.00E-06	0	0.019558	0	0	0	0	0.032823	5.00E-06	0.000427	0	5.40E-05
ENST00000448056	AC004540.1	0	0	33.916	0	0	67.0676	37.6576	0	33.2266	0	18.2719	0	98.2677	0	61.3516	0
ENST00000451264	AC004540.2	0	0	0	0	0	0	0	0	0	0	0	0	0	0	0	0
ENST00000602955	AC004542.1	0	0	0	0	0	0	0	0	0	0	0	0	0	0	0	0
ENST00000602847	AC004542.2	0	0	0	0	0	0	0	0	0	0	0	0	0	0	0	0
ENST00000418764	AC004543.1	0	0	0	0	0	0	0	0	0	0	0	0	0	0	0	0
ENST00000552784	AC004551.1	21.9701	0	0	0.62232	0	950.102	76.1658	13.0978	186.803	55.7669	0	0	2.40E-05	1.54007	54.8145	565.679
ENST00000634846	AC004554.2	9.19274	0	8.23883	0	8.94	0	10.389	0	0	0	0	0	0	0	8.17325	5.24727
ENST00000572187	AC004584.1	0	0	0	0	0	0	0	0	0	0	0	0	0	0	0.00128	0
ENST00000572877	AC004584.3	0.034352	0.017619	0.035385	0	0.041284	0.029119	0.013665	0.034482	0.010529	0.007274	0.033475	0.015095	0.028136	0.013643	0.019921	0.04753
ENST00000577557	AC004585.1	0	0	0	0	0	0	0	0	0	20.256	0	0	0	0	0	0
ENST00000578280	AC004585.1	0	0	0	0	0	0	0	0	0	28.134	0	0	0	0	0	0
ENST00000446246	AC004593.1	0	0	0	0	0	0	0	0	0	0	0	0	0	0	0	0
ENST00000642619	AC004593.2	17.1314	56.8564	14.4912	48.255	17.6517	15.1841	49.4375	0	0	0	12.8072	45.3261	15.4852	0	25.8911	18.4188
ENST00000422260	AC004594.1	0	0	0	0	0	0	0	0	0	0	0	0	0	0	0	0
ENST00000482375	AC004594.1	0	0	0	0	0	0	0	0	0	0	0	0	0	0	0	0
ENST00000591140	AC004594.1	0	0	0	0	0	0	0	0	0	0	0	0	0	0	0	0
ENST00000592542	AC004594.1	0	0	0	0	0	0	0	0	0	0	0	0	0	0	0	0
ENST00000593910	AC004594.1	0	0	0	0	0	0	0	0	0	0	0	0	0	0	0	0
ENST00000602012	AC004594.1	0	0	0	0	0	0	0	0	0	0	0	0	0	0	0	0
ENST00000602199	AC004594.1	0	0	0	0	0	0	0	0	0	0	0	0	0	0	0	0
ENST00000625850	AC004594.1	0	0	0	0	0	0	0	0	0	0	0	0	0	0	0	0
ENST00000626052	AC004594.1	0	0	0	0	0	0	0	0	0	0	0	0	0	0	0	0
ENST00000626092	AC004594.1	0	0	0	0	0	0	0	0	0	0	0	0	0	0	0	0
ENST00000626241	AC004594.1	0	0	0	0	0	0	0	0	0	0	0	0	0	0	0	0
ENST00000626740	AC004594.1	0	0	0	0	0	0	0	0	0	0	0	0	0	0	0	0
ENST00000627005	AC004594.1	0	0	0	0	0	0	0	0	0	0	0	0	0	0	0	0
ENST00000627922	AC004594.1	0	0	0	0	0	0	0	0	0	0	0	0	0	0	0	0
ENST00000628132	AC004594.1	0	0	0	0	0	0	0	0	0	0	0	0	0	0	0	0
ENST00000628268	AC004594.1	0	0	0	0	0	0	0	0	0	0	0	0	0	0	0	0
ENST00000630777	AC004594.1	0	0	0	0	0	0	0	0	0	0	0	0	0	0	0	0
ENST00000630897	AC004594.1	0	0	0	0	0	0	0	0	0	0	0	0	0	0	0	0
ENST00000631248	AC004594.1	0	0	0	0	0	0	0	0	0	0	0	0	0	0	0	0
ENST00000586560	AC004596.1	0	0	0	0	23.4747	0	0	0	26.9989	0	0	0	0	0	38.4723	20.4931
ENST00000595525	AC004597.1	0	0	0	0	0	0	0	0	0	0	0	0	0	0	0	0
ENST00000586675	AC004637.1	0	0	0	0	0	0	0	0	0	0	0	0	0	0	0	0
ENST00000513082	AC004672.1	0	0	0	0	0	0	0	0	0	0	0	0	0	0	0	0
ENST00000537181	AC004672.2	0.397098	0	0.810815	0	0.694946	0	0.405639	0.525436	0	3.84562	0.260321	0	0.907163	0	0	0.940383
ENST00000579003	AC004687.1	0	0	0	0	0	0.071321	0.229317	0	0	0.104593	0	0	0	0	0.101686	0
ENST00000476892	AC004690.2	0	0	0	0	0	0	0	0	0	0	0	0	0	0	0	0
ENST00000440376	AC004691.1	0	0	0	0	0	0	0	0	0	0	0	0	0	0	0	0
ENST00000457315	AC004692.2	0	0	0	0	0	0	0	0	0	0	0	0	0	0	0	0
ENST00000458590	AC004692.2	0	0	0	0	0	0	0	0	0	0	0	0	0	0	0	0
ENST00000458680	AC004692.2	0	0	0	0	0	0	0	0	0	0	0	0	0	0	0	0
ENST00000580225	AC004702.1	0	0	0	0	0	0	0	0	0	0	0	0	0	0.005253	0	0
ENST00000511219	AC004704.1	0	0	0	5280.21	0	0	224.385	0	230.121	0	0	0	143.375	0	0	0
ENST00000576138	AC004706.1	0	0	0	0	0	0	0	0	0	0	0	0	4.41753	0	0	6.8348
ENST00000511627	AC004707.1	15.6499	9.77717	10.4807	9.18971	4.41039	15.8549	4.06753	6.08361	5.91294	13.3903	8.4887	34.2438	6.3641	12.4199	5.53505	4.57198
ENST00000648642	AC004765.1	0	0	0	0	0	0	0	0	0	0	0	0	0	0	0	0
ENST00000430920	AC004771.2	24.3353	0	0	0	95.2355	73.4721	0	0	0	0	12.8332	0	0	41.1606	0	0
ENST00000574260	AC004771.3	14.8069	7.77097	23.1357	0	37.0998	2.77783	0	0	0	0	0	0	0	1.00E-06	0	0
ENST00000576752	AC004771.4	0	0	1.22795	0	0	0	0.596418	0	0	1.05422	0	1.0586	1.19508	0	0	0
ENST00000575985	AC004771.5	0.445359	0	0.169005	0.099482	0	0	0.334428	0.087171	0.054839	0	0	0.337036	0.214781	0.292449	0.206678	0.343713
ENST00000607389	AC004775.1	0	3272.9	0	0	0	1433.87	1366.81	0	0	0	0	0	0	0	0	976.681
ENST00000635346	AC004784.1	0	0	0	0	0	0	0	0	0	0	0	0	187.507	0	0	0
ENST00000635495	AC004784.1	0	0	46.6518	0	0	0	26.2337	0	0	0	63.8091	0	0	0	0	68.8573
ENST00000322227	AC004797.1	0.009049	0.014831	0.036949	0.011366	0.028892	0.039594	0.012335	0.030039	0.00943	0.012399	0.036679	0.033791	0.040452	0.088624	0.038422	0.026797
ENST00000502951	AC004797.1	0	0	0	0	0	0	0	0	0	0	0	0	0	0	0	0
ENST00000547602	AC004801.3	0	0	0	0	0	0	0	0	0	0	0	0	0	0	0	0
ENST00000546738	AC004801.4	0	0	0.20839	2.99163	0	1.61662	0	0	2.03706	0	0.841257	0	0	1.82387	1.49088	4.90787
ENST00000546804	AC004801.5	0	0	0	0	0	0	0	0	0	0	0	0	0	0	0	0
ENST00000552958	AC004801.5	0	0	0	0	0	0	0	0	0	0	0	0	0	0	0	0
ENST00000616571	AC004801.6	89.1171	654.63	194.077	1175.73	141.072	838.079	780.802	105.423	0	185.442	36.6006	2019.65	204.956	1223.03	287.449	756.264
ENST00000503602	AC004803.1	1095.5	1612.22	972.261	4577.65	734.979	1318.77	2968.96	483.716	853.348	2281.43	1177.76	3631.79	655.877	3093.13	757.004	1650.37
ENST00000539259	AC004803.1	1.50901	1.03321	75.7768	89.2881	28.3998	109.763	0	0.000334	27.9651	79.1885	14.2003	0.684329	10.5896	14.5675	37.9661	38.072
ENST00000543290	AC004803.1	15.1065	0	23.5264	64.848	28.6957	23.6479	29.2428	32.5588	0	0	10.1898	59.0469	59.4649	62.5137	0	90.845
ENST00000545629	AC004803.1	0.000722	0.818814	0	0.004398	2.20E-05	0.468817	85.0959	65.5884	105.408	0	0	1.36741	17.1723	38.128	18.0234	0.00243
ENST00000611079	AC004812.2	22.0793	13.0532	25.3429	18.8698	21.0848	21.2686	20.2041	20.3389	16.5837	30.5907	23.6513	27.4121	21.3399	16.3719	21.7331	24.2106
ENST00000554032	AC004816.1	0	0	0	0	0	0	0	0	0	0	0	0	0	0	0	0
ENST00000557691	AC004816.1	0	0	0	0	0	0	0	0	0	0	0	0	0	0	0	0
ENST00000622856	AC004816.2	0	0	0	0	0	0	0	0	0	0	0	0	0	0	0	0
ENST00000553621	AC004817.1	0	0	0	0	0	0	0	0	0	0	0	0	0	0	0	0
ENST00000561794	AC004817.2	0	0	0	0	0	0	0	0	0	0	0	0	0	0	0	0
ENST00000602957	AC004817.3	0.379871	0.064297	0.647762	0	0.019561	0.090358	0.258196	0.053604	2.20E-05	0.435815	0.630201	0	0.167997	0.13831	0.384435	0.257348
ENST00000602396	AC004817.4	1371.3	3096.96	2350.08	4697.41	1281.81	3262.24	2907.98	1950.14	967.259	4614.61	2403.49	5655.8	2347.84	2223.71	1873.68	4115.22
ENST00000616634	AC004825.2	136.033	0	0	0	0	658.315	472.486	119.569	0	1050.63	333.858	4526.32	0	2043.89	111.515	0
ENST00000555303	AC004828.1	0	0	0	0	0	0	0	0	0	0	0	0	0	0	0	0
ENST00000420449	AC004830.1	0	0	0	0	0	0	0	0	0	0	0	0	0	0	0	0
ENST00000582616	AC004830.1	0	0	0	0	0	0	0	0	0	0	0	0	0	0	0	0
ENST00000442126	AC004832.1	0	0	0	0	0	0	0	0	0	0	0	0	0	0	0	0
ENST00000610156	AC004832.1	0	0	0	0	0	0	0	0	0	0	0	0	0	0	0	0
ENST00000610737	AC004832.1	0	0	0	0	0	0	0	0	0	0	0	0	0	0	0	0
ENST00000610936	AC004832.1	0	0	0	0	0	0	0	0	0	0	0	0	0	0	0	0
ENST00000608952	AC004832.4	141.418	26172.8	0	0	0	0	0	0.02189	0	0	0	0	4089.75	0	1822.69	0
ENST00000608677	AC004832.5	0	0	222.19	0	400.788	0	304.217	98.3245	0	0	340.764	340.656	189.248	152.953	244.75	338.746
ENST00000607893	AC004832.6	13.7583	0.000149	0	0	12.3897	0	18.0263	1.70E-05	62.2388	0	0	0	0	0.861277	0	21.4183
ENST00000638739	AC004834.1	0	0	0	0	0	0	1.34266	0.000205	0.031426	0	0	0	0	0	0	0
ENST00000638785	AC004834.1	11.5778	10.7347	10.3445	4.58966	37.9617	10.2272	12.7429	6.49566	30.4096	6.06861	48.8117	27.8678	15.6376	19.3865	21.3405	19.509
ENST00000640670	AC004834.1	0	0	0	0.002576	1.00E-06	0	0.621841	9.30E-05	0.008713	0	0	0	0	0.00031	0	0.000631
ENST00000640784	AC004834.1	3.77298	13.3424	13.1621	104.573	6.60727	2.86788	8.31936	1.3889	0.004767	4.07691	21.3253	58.2783	7.6692	15.6233	4.04855	13.0378
ENST00000435766	AC004837.2	0	0	0	0	0	0	113.227	0	0	0	0	0	0	0	0	0
ENST00000420748	AC004837.3	10.7743	2.82742	1.10214	8.34381	1.39952	3.59598	1.25582	1.06286	0	0	1.27628	0	5.64044	1.44194	0	2.65287
ENST00000610269	AC004839.1	9.22122	18.5145	16.3844	38.8069	3.03336	21.5885	11.2556	5.39545	10.5726	44.584	12.6666	102.63	3.27577	20.2746	10.1924	8.13535
ENST00000554614	AC004846.1	0.626176	2.22986	0.811526	0.288168	1.10341	0.199766	1.18525	0.40573	2.22895	0.153677	1.8907	0.240189	2.66897	1.15295	0.725869	1.08065
ENST00000556578	AC004846.2	30.9113	116.229	82.162	105.941	32.0728	87.355	65.3026	68.6129	29.3894	62.2197	92.2117	273.736	43.8017	131.905	63.4132	129.863
ENST00000568457	AC004847.1	0	0	0	0	0	0	0	0	0	0	0	4.87094	0	0	0	0
ENST00000612945	AC004852.2	0	0	0	0	0	0	0	0	0	0	0	0	0	0	0	0
ENST00000613936	AC004852.2	0	0	0	0	0	0	0	0	0	0	0	0	0	0	0	0
ENST00000614137	AC004852.2	0	0	0	0	0	0	0	0	0	0	0	0	0	0	0	0
ENST00000614289	AC004852.2	0	0	0	0	0	0	0	0	0	0	0	0	0	0	0	0
ENST00000608450	AC004854.2	18.7861	74.8812	28.3635	53.2142	18.0896	55.0292	44.0797	27.0961	14.2886	50.6815	25.6676	87.9131	38.1891	79.6955	31.8098	34.8439
ENST00000437763	AC004862.1	0	0	0	0	0	0	0	0	0	0	0	0	0	0	0	0
ENST00000598433	AC004862.1	0	0	0	0	0	0	0	0	0	0	0	0	0	0	0	0
ENST00000601205	AC004862.1	0	0	0	0	0	0	0	0	0	0	0	0	0	0	0	0
ENST00000605580	AC004862.1	0	0	0	0	0	0	0	0	0	0	0	0	0	0	0	0
ENST00000614026	AC004862.1	0	0	0	0	0	0	0	0	0	0	0	0	0	0	0	0
ENST00000614372	AC004862.1	0	0	0	0	0	0	0	0	0	0	0	0	0	0	0	0
ENST00000615768	AC004862.1	0	0	0	0	0	0	0	0	0	0	0	0	0	0	0	0
ENST00000615960	AC004862.1	0	0	0	0	0	0	0	0	0	0	0	0	0	0	0	0
ENST00000616139	AC004862.1	0	0	0	0	0	0	0	0	0	0	0	0	0	0	0	0
ENST00000617602	AC004862.1	0	0	0	0	0	0	0	0	0	0	0	0	0	0	0	0
ENST00000619137	AC004862.1	0	0	0	0	0	0	0	0	0	0	0	0	0	0	0	0
ENST00000620108	AC004862.1	0	0	0	0	0	0	0	0	0	0	0	0	0	0	0	0
ENST00000622465	AC004862.1	0	0	0	0	0	0	0	0	0	0	0	0	0	0	0	0
ENST00000625280	AC004862.1	0	0	0	0	0	0	0	0	0	0	0	0	0	0	0	0
ENST00000626415	AC004862.1	0	0	0	0	0	0	0	0	0	0	0	0	0	0	0	0
ENST00000627003	AC004862.1	0	0	0	0	0	0	0	0	0	0	0	0	0	0	0	0
ENST00000628800	AC004862.1	0	0	0	0	0	0	0	0	0	0	0	0	0	0	0	0
ENST00000629436	AC004862.1	0	0	0	0	0	0	0	0	0	0	0	0	0	0	0	0
ENST00000629714	AC004862.1	0	0	0	0	0	0	0	0	0	0	0	0	0	0	0	0
ENST00000630442	AC004862.1	0	0	0	0	0	0	0	0	0	0	0	0	0	0	0	0
ENST00000425881	AC004865.2	0	0	0	0	0	0	0	0	0	0	0	0	0	0	0	0
ENST00000444348	AC004865.2	0	0	0	0.753315	0	0	0	0	0	0	0	0	0	0	0	0
ENST00000436501	AC004869.2	0	0	0	0	0	0	0	0	0	0	0	0	0	0	0	0
ENST00000423781	AC004870.2	0	0	0	0	0	0	0	0	0	0	0	0	0	0	0	0
ENST00000438639	AC004870.2	0	0	0	0	0	0	0	0	0	0	0	0	0	0	0	0
ENST00000445615	AC004870.2	0	0	0	0	0	0	0	0	0	0	0	0	0	0	0	0
ENST00000412996	AC004870.3	0	0	0	0	0	0	0	0	0	0	0	0	0	0	0	0
ENST00000455078	AC004870.3	0	0	0	0	0	0	0	0	0	0	0	0	0	0	0	0
ENST00000424359	AC004870.4	0	0	0	0	0	0	0	0	0	0	0	0	0	0	0	0
ENST00000433337	AC004870.4	0	0	0	0	0	0	0	0	0	0	0	0	0	0	0	0
ENST00000456062	AC004872.1	0	0	0	0	0	0	0	0	0	0	0	0	0	0	0	0
ENST00000432702	AC004875.1	0	0	0	0	0	0	0	0	0	0	0	0	0	0	0	0
ENST00000608963	AC004877.1	3.03405	7.8161	2.81591	4.6835	1.31342	5.76759	5.55082	1.27686	0	15.9278	3.1583	7.80492	1.50254	2.87619	2.74846	7.22903
ENST00000416352	AC004882.1	0	0	0	0	0	0	0	0	0	0	0	0	0	0	0	0
ENST00000451180	AC004882.1	0	0	0	0	0	0	0	0	0	0	0	0	0	0	0	0
ENST00000420180	AC004882.2	0	0	0	0	0	0	0	0	0	0	0	0	0	0	0	0
ENST00000476569	AC004884.2	0	0	0	0	0	0	0	0	0	0	0	0	0	0	0	0
ENST00000450480	AC004888.1	0	0	0	0	0	0	0	0	0	0	0	0	0	0	0	0
ENST00000460955	AC004889.1	0.000985	0	5.00E-06	0	0.000653	0	0.002936	0	0	0	0	6.00E-06	2.54297	2.10E-05	0.643887	0.000349
ENST00000464929	AC004889.1	0.600196	2.20E-05	0.004147	0.542125	0.007097	0	0.183946	0	1.79884	0	0	0.869285	0.013646	1.30E-05	0	0
ENST00000474656	AC004889.1	1.17025	0	0	3.00E-06	2.06687	0	0	0	0	0.273193	0	0.000108	0.363155	0	0.004156	0
ENST00000477797	AC004889.1	780.601	0	0	0	4012.48	1965.02	0	253.262	0	0	0	0	0	0	0	0
ENST00000480074	AC004889.1	0.356359	0	0	0	0	0	0	0	0.341677	0.814197	0	0	0.601148	0.210522	0.190238	0.188755
ENST00000489077	AC004889.1	0	29.1938	0	1.80E-05	0	0	0	0	35.1435	0	0	0	0	0.010202	0	0
ENST00000493248	AC004889.1	20.5579	0.064901	0	4.85788	4.33947	1.27546	0	0.595414	0	7.00E-06	0.595275	4.1822	16.6428	2.00E-06	0.051434	1.21069
ENST00000498693	AC004889.1	27.677	0	0	0	16.1298	0	0	0	0	0	0	0	35.0382	0	1.00E-06	0
ENST00000650250	AC004889.1	2994.21	1627.07	2910.26	1774.93	2556.65	2169.79	2602.71	2118.63	2319.33	2424.46	2765.21	1568.96	3426.05	1430.21	1831.39	2155.9
ENST00000428901	AC004895.1	0	0	0	0	0	0	0	0	0	0	0	0	0	0	0	0
ENST00000435547	AC004895.1	0	0	0	0	0	0	0	0	0	0	0	0	0	0	0	0
ENST00000436915	AC004895.1	0	0	0	0	0	0	0	0	0	0	0	0	0	0	0	0
ENST00000647803	AC004900.1	0	0	0	0	0	0	0	0	0	0	0	0	0	0	0	0
ENST00000423194	AC004906.1	0	0	0	164.887	30.3046	0	0	0	36.3441	0	0	0	0	0	0	0
ENST00000606572	AC004908.1	0	0.010326	195.689	2298.49	0	136.438	191.577	290.819	0	0	527.092	3019.25	0	272.137	149.318	251.384
ENST00000609090	AC004908.2	1012.38	3883.09	779.065	36385.5	3.99717	695.442	810.307	76.7016	1645.13	0	1918.55	29731.1	2093.64	19.9316	822.136	3674.29
ENST00000610248	AC004908.3	0	920.725	187.708	11016.7	142.169	0	167.684	95.3255	173.117	613.058	698.258	0	380.973	925.971	0	290.043
ENST00000475791	AC004917.1	3.82182	0	0	0	0	0	6.83392	0	0	0	1.87403	0	3.61058	0	0	3.89594
ENST00000485282	AC004917.1	0	0	0	0	0	0	0	0	196.629	0	0	3270.95	0	0	0	0
ENST00000490856	AC004917.1	0	0	12.8941	80.9061	0	0	0	14.376	0	0	0	61.6809	0	0	0	36.8001
ENST00000592441	AC004917.1	74.1182	0	0	0	131.733	0	0	0	0	0	0	1770	0	0	0	176.933
ENST00000467537	AC004918.1	1060.63	3901.19	1995.67	22954.4	1065.43	3250.51	3087.53	1421.67	1273.49	4634.63	1969.32	20926.2	1861.27	4373.88	1505.41	3935.79
ENST00000602609	AC004918.3	3996.71	6672.35	4390.27	32280.8	3012.21	6604.5	7380.62	4247.62	3708.48	8516.94	3741.35	29667.4	5256.43	5331.16	4189.74	12245.6
ENST00000422831	AC004920.1	0	0	0	0	0	0	0	0	0	0	0	0	0	0	0	0
ENST00000608884	AC004921.1	0	0	0	0	0	0	0	0	0	0	0	0	0	0	0	0
ENST00000532296	AC004923.4	9.2754	0	0	0	18.5915	20.3553	0	0	11.7731	0	0	304.794	0	0	0	20.7048
ENST00000470677	AC004930.1	0	0	0	0	0	0	0	0	0	0	0	0	0	0	0	0
ENST00000451755	AC004936.1	0	0	0	0	0	0	0	0	0	0	0	0	0	0	0	0
ENST00000558618	AC004943.1	0	0	0	0	0	0	0	0	0	0	0	0	0	0	0	0
ENST00000620814	AC004943.1	0	0	0	0	0	0	0	0	0	0	92.1747	0	0	0	0	0
ENST00000624370	AC004943.1	0	0	0	0	0	0	0	0	54.6428	0	0	0	0	0	13.7741	0
ENST00000563328	AC004943.2	39.5584	28.0244	32.5264	41.2707	45.514	56.0857	39.6143	16.8929	34.0839	67.4259	15.3453	69.1377	42.3273	38.5711	43.3156	20.1549
ENST00000624116	AC004943.3	0	0	0	0	0	0	0	0	0	0	0	0	0	0	0	0
ENST00000517807	AC004944.1	0	0	0	0	0	0	0	0	0	0	0	0	0	0	0	0
ENST00000421825	AC004946.1	0	0	0	0	0	0	0	0	0	0	0	0	0	2083.01	0	0
ENST00000430426	AC004947.1	0	0	0	0	0	0	0	0	0	0	0	0	0	0	0	0
ENST00000457000	AC004947.1	0	0	0	0	0	0	0	0	0	0	0	0	0	0	0	0
ENST00000609858	AC004948.1	0	0	0	0	0	456.707	0	0	0	0	71.8346	0	0	0	0	0
ENST00000447643	AC004951.1	14.4798	4.76175	17.1346	0.96688	14.365	6.56247	8.60127	9.819	9.29744	3.14396	20.9224	1.02437	16.2527	8.34657	8.3931	8.19684
ENST00000471553	AC004969.1	0	0	0	0	0	0	0	0	0	0	0	0	0	0	0	0
ENST00000413240	AC004973.1	2.66529	0	0	0	0	0	0	0	0	0	0	0	2.66966	0	0	0
ENST00000647653	AC004974.1	59.6159	0	0	0	0	47.0989	0	0	0	161.473	0	531.208	49.8718	0	68.6888	49.4503
ENST00000442017	AC004975.2	0	0	0	0	0	0	0	0	0	0	0	0	0	0	0	0
ENST00000608770	AC004982.1	0	0	1.98659	0	0	0	0	0	0	0	0	0	31.8091	0	72.5279	3.21244
ENST00000608807	AC004982.2	0	0	0	0	0	0	0	0	0	0	0	0	0	0	0	0
ENST00000609307	AC004982.2	0	0	0	0	0	0	0	0	0	0	0	0	0	0	0	0
ENST00000609497	AC004982.2	0	10.5152	21.7673	21.9247	0	21.8499	14.73	13.4346	0	0	10.2956	28.5901	3.45374	0	0	6.72828
ENST00000415237	AC004988.1	249.54	341.404	70.0921	0.005144	55.3923	290.722	52.261	100.934	80.2104	18.1029	300.728	0.605358	263.67	350.203	34.8725	69.4753
ENST00000431722	AC004990.1	6.00E-06	0	0	0	0	0	0	0	0	0	0.095396	0	0	1.73876	0	0
ENST00000438324	AC004990.1	1.10E-05	0	0	0	0	0	0	0	0	0	0	0	0	0	0	0
ENST00000454234	AC004990.1	0	0.054322	0.09337	0	0	0	0.18643	0	0	0	0.25114	0.244364	0	0	0	0
ENST00000447057	AC004994.1	0	0	0	0	0	0	0	0	0	0	0	0	0	0	0	0
ENST00000609017	AC005005.3	46.0905	37.1462	63.108	116.244	38.943	43.4823	50.1453	21.6939	55.9178	55.3897	36.3703	90.117	59.6688	72.6558	24.0486	59.1376
ENST00000623789	AC005005.4	0.021458	0.009182	0.015183	0.007168	0.01354	0.008716	0.017215	0.029752	0.008726	0.007107	0.046082	0.00662	0.013583	0.022049	0.013858	0.0223
ENST00000432130	AC005006.1	0	0	0	0	0	0	0	0	0	0	0	0	0	0	0	0
ENST00000431501	AC005008.2	0	0	0	0	0	0	0	0	0	0	0	0	0	0	0	0
ENST00000447776	AC005008.2	0	0	0	0	0	0	0	0	0	0	0	0	0	0	0	0
ENST00000423979	AC005009.1	0	0	0	0	0	0	0	0	0	0	0	0	0	0	0	0
ENST00000418031	AC005009.2	1.35756	0	0	0	0.734178	0	0.967611	0	0	0	0.087715	0	0	0	0	0
ENST00000452471	AC005009.2	0	18.438	3.14115	0	2.91318	0	0	0	0	0	0.329957	0	0	0	0	0
ENST00000436594	AC005013.1	0	0	0	0	0	0	0	0	0	0	0	0	0	0	0	0
ENST00000607795	AC005014.2	535.999	270.859	487.868	0	886.963	200.491	0	38.397	143.086	1701.27	449.352	9490.52	573.98	307.174	0	166.033
ENST00000605985	AC005014.3	0	0	0	0	0	0	0	0	0	0	0	0	0	0	0	0
ENST00000434321	AC005019.2	0	0	0	0	0	0	0	0	0	0	0	0	0	0	0	0
ENST00000608730	AC005021.1	0	0	0	0	0	0	0	0	0	0	0	0	0	0	0	0
ENST00000604464	AC005034.2	0	0	0	0	0	0	0	0	0	0	0	0	0	0	0	0
ENST00000604845	AC005034.3	6427.03	14375.5	5327.38	219983	5456.88	12034.9	10749.9	4286.24	5954.68	23430.1	4432.29	75080.7	6059.62	11454.7	6513.21	12445.2
ENST00000603612	AC005034.4	2103.99	595.025	0	0	0	544.698	0	460.384	288.579	6551.93	504.018	0	198.26	537	0	0.000709
ENST00000604219	AC005034.5	61.6446	454.732	241.328	4722.69	200.994	216.208	491.091	301.794	42.0784	210.367	168.987	2391.95	377.082	393.064	170.073	232.642
ENST00000652200	AC005034.6	638.504	753.142	1154.41	1169.52	593.702	1823.38	1280.94	697.677	649.409	1099.58	878.14	679.396	1144.96	1154.08	714.474	1154.47
ENST00000332935	AC005037.1	473.838	399.059	680.254	376.315	462.253	344.922	466.817	417.758	493.879	435.054	880.156	450.57	559.948	362.717	411.643	553.139
ENST00000413848	AC005037.1	0	0	0	0	0	0.4949	0.001082	0.72243	2.40659	0	0	0.677496	0	0	0	0
ENST00000650885	AC005040.2	0	0	0	0	0	0	0	0	0	0	0	0	0	0	0	0
ENST00000606287	AC005041.3	0	0	3.11206	0	0	0	0	3.52519	0	3.07742	2.94891	0	0	0	0	0
ENST00000449526	AC005042.2	0	0	0	0	0	0	0	0	0	0	0	0	0	0	0	0
ENST00000608515	AC005046.1	320.977	76.3853	41.5689	115.063	160.483	32.967	449.209	28.7674	27.4384	1225.49	31.1112	492.547	267.318	78.7953	127.648	175.265
ENST00000591803	AC005050.1	0	0	0	0	0	0	0	89.3497	0	0	249.203	0	0	611.393	0	0
ENST00000650160	AC005050.1	144.014	0	289.387	43.8597	38.4532	553.366	612.514	75.1364	0.014127	256.958	118.84	643.872	0.998236	2.50472	201.503	0.708856
ENST00000652725	AC005050.2	17.1214	6.79355	5.42512	4.93009	5.79941	0.06781	0.713831	4.20631	4.03382	4.76961	6.89325	3.8026	4.78198	0	12.5687	5.47245
ENST00000651902	AC005050.3	0	0	0	0	0	0	0	0	0	0	0	0	0	0	0	0
ENST00000415499	AC005062.1	0	0	0	0	0	0	0	0	0	0	0	0	0	0	0	0
ENST00000418442	AC005062.1	0	0	0	0	0	0	0	0	0	0	0	0	0	0	0	0
ENST00000424516	AC005062.1	0	0	0	0	0	0	0	0	0.007224	0	0	0	0	0	0	0
ENST00000428100	AC005062.1	0	0	0	0	0	0	0	0	0	0	0	0	0	0	0	0
ENST00000435968	AC005062.1	0	0	0	0	0	0	0	0	0	0	0	0	0	0	0	0
ENST00000437191	AC005062.1	0	0	0	0	0	0	0	0	0	0	0	0	0	0	0	0
ENST00000449573	AC005062.1	1124.51	2111.92	505.048	3750.89	325.416	1263.94	648.73	420.729	328.855	2822.92	414.199	2502.44	677.311	1444.72	582.175	859.275
ENST00000457921	AC005062.1	0	29.4276	0	686.87	0	0	0	0	0	0	0	0	0	0	0	0
ENST00000607968	AC005070.3	0.032284	0.025067	0.045902	0.028328	0.027322	0.049152	0.060943	0.039716	0.010274	0.015848	0.062001	0.042153	0.035601	0.059728	0.068595	0.063572
ENST00000606640	AC005072.1	0.00035	0.000233	0.001018	5.30E-05	0.000699	0.000534	0.000402	0.000495	0.000623	0.000321	0.000671	1.20E-05	0.000972	0.000298	0.000894	0.000273
ENST00000446309	AC005076.1	0	0	0	0	0	116.93	76.4031	25.1261	0	2.67914	0	0	0	0	0	0
ENST00000413042	AC005082.1	5.29157	3.60E-05	33.2526	0	0	6.11031	12.4377	15.0715	6.58554	0	2.00E-06	66.3741	0	6.75577	0	2.00E-06
ENST00000648537	AC005082.2	0	0	0	0	0	30.7768	0	0	0	0	12.8784	0	0	0	0	0
ENST00000439446	AC005083.1	0	0	0	0	0	0	0	0	0	0	0	0	0	0	0	0
ENST00000566572	AC005086.1	0	0	0	0	0	0	0	0	0	0	0	0	0	0	0	0
ENST00000619486	AC005089.1	6.00E-06	0	5.00E-06	0	0	3.00E-06	1.30E-05	4.90E-05	2.10E-05	5.00E-06	1.00E-05	1.20E-05	1.60E-05	7.00E-06	0	3.50E-05
ENST00000433356	AC005090.1	0	0	0	0	0	0	0	0	0	0	0	0	0	0	0	0
ENST00000441955	AC005091.1	0	0	0	0	0	0	0	0	0	0	0	0	0	0	0	0
ENST00000560499	AC005096.1	0	0	0	0	0	0	0	0	0	0	0	0	0	0	0	0
ENST00000650415	AC005100.1	0	0	0	0	0	262.277	0	0	0	0	0	0	0	0	0	0
ENST00000414896	AC005104.1	0	0	0	0	0	0	0	0	0	0	0	0	0	0	0	0
ENST00000637627	AC005144.1	0	0	0	0	0	0	0	0	0	0	0	0	0	0	0	0
ENST00000512831	AC005150.1	0	0	0	0	0	0	0	0	80.6086	0	0.06859	0	0	1.00E-06	90.5908	0
ENST00000579437	AC005154.3	0	248.996	0	0	92.9669	0	0	0	0	0	0	1536.4	0	0	0	0
ENST00000583191	AC005154.4	0	0	0	0	0	0	0	0	0	0	0	0	0	0	0	0
ENST00000432405	AC005160.1	0	0	0	0	0	0	0	0	0	0	0	0	0	0	0	0
ENST00000411479	AC005162.2	0	0	0	0	0	0	0	0	0	0	0	0	0	0	0	0
ENST00000608972	AC005162.3	0	0	0	0	0	0	0	0	0	0	0	0	0	0	0	0
ENST00000609495	AC005162.3	0	0	0	0	0	0	0	0	0	0	0	0	0	0	0	0
ENST00000423689	AC005165.1	0	0	0	0	0	0	0	0	0	0	0	0	0	0	0	0
ENST00000456777	AC005165.1	0	0	0	0	0	0	0	0	0	0	0	0	0	0	0	0
ENST00000591137	AC005180.1	11.729	156.771	22.7695	42.1564	0	232.25	0	37.6196	93.4742	34.9619	13.508	44.4768	26.3414	34.8641	12.9132	0
ENST00000585620	AC005180.2	0	0	0	0	0	0	0	0	0	0	0	0	0	0	0	0
ENST00000534849	AC005186.1	0	0	0	0	0	0	0	0	0	0	0	0	0	0	0	0
ENST00000620193	AC005186.1	2.7865	62.5842	0	0	0	0	30.1957	13.4557	0	0	0	0	0	0	0	4.96592
ENST00000642407	AC005186.1	1.79261	0	0	0	0	0	0	0	0	0	0	0	0	0	0	2.58151
ENST00000597769	AC005197.1	0	0	0	0	0	0	0	0	0	0	0	0	0	0	0	0
ENST00000435112	AC005208.1	0	0	0	0	0	0	0	0	0	0	0	0	0	0	0	46.0365
ENST00000587325	AC005208.1	0	0	0	0	0	0	0	0	0	0	0	0	0	0	0	0
ENST00000579621	AC005209.1	0	0	0	0	0	0	0	0	0	0	0	0	0	0	0	0
ENST00000450473	AC005220.1	0	0	0	0	0	0	0	15.4399	0	0	38.7026	0	0	0	0	84.675
ENST00000458492	AC005224.1	147.319	172.143	85.328	178.229	117.04	81.4215	70.9191	74.3212	96.7063	156.339	231.607	112.895	131.371	216.74	133.777	120.268
ENST00000571192	AC005224.2	0	0	0	0	0	0	0	0	0	0	0	0	0	0	0	0
ENST00000584683	AC005224.3	0	0	4.16315	0	0	0	0	3.36423	0	0	0	0	0	0	3.52855	0
ENST00000553394	AC005225.1	0	0	0	0	0	0	0	0	0	0	0	0	0	0	0	0
ENST00000555011	AC005225.2	0	0	0	0	0	0	0	0	0	0	0	0	0	0	0	0
ENST00000617980	AC005225.2	0	0	0	0	0	0	0	0	0	0	0	0	0	0	0	0
ENST00000555972	AC005225.3	0	1.6615	0	0	2.47705	0	0	2.774	1.10709	0	0	0	0	0	1.09787	0
ENST00000610085	AC005229.4	656.892	1555.84	906.634	2273.86	693.667	1213.76	901.376	641.133	943.244	1054.5	682.451	2489.91	851.805	1352.21	729.981	1172.21
ENST00000582692	AC005232.1	0	0	0	0	0	0	0	0	0	0	0	0	0	0	0	0
ENST00000588769	AC005232.1	0	0	0	0	0	0	0	0	0	0	0	0	0	0	0	0
ENST00000606897	AC005232.1	0	0	0	0	0	0	0	0	0	0	0	0	0	0	0	0
ENST00000457851	AC005234.1	0	0	0	0	0	0	0	0	0	0	0	0	0	0	0	0
ENST00000458377	AC005237.1	0	0	0	0	0	0	0	0	0	0	0	0	0	0	0	0
ENST00000585228	AC005244.2	0	0	0	0	0	0	0	0	0	0	0	0	0	0	0	0
ENST00000547441	AC005252.4	678.499	2421.72	1274.22	5506.74	508.968	743.756	1075.25	346.146	1226.91	467.702	803.893	1611.8	549.072	1390.95	538.661	1537.21
ENST00000597411	AC005253.1	0.045603	0.007811	0.078818	0.014679	0.038663	0.07152	0.112557	0.064885	0.022986	0.033932	0.014286	0.100292	0.005439	0.086846	0.044286	0.085963
ENST00000593791	AC005253.2	0	118.406	32.5189	161.603	51.2773	0	19.006	0	0	20.5767	13.5472	96.1412	0	23.5389	0	25.2452
ENST00000586506	AC005256.1	0	0	0	0	0	0	0	0	0	0	0	0	0	0	0	0
ENST00000592934	AC005256.1	0	0	0	0	0	0	0	0	0	0	0	0	0	0	0	0
ENST00000593427	AC005261.1	0.004459	0.001467	0.006004	0.00066	0.004113	0.001756	0.004368	0.007692	0.003302	0.000884	0.009138	0.000902	0.006053	0.002041	0.004596	0.004318
ENST00000597973	AC005261.2	0	0	0	0	0	0	0	0	0	0	0	0	0	0	0	0
ENST00000600047	AC005261.3	954.284	1414.03	672.962	3034.03	795.479	1488.58	1070.57	502.602	761.985	1752.11	852.817	2800.09	920.533	2130.87	693.432	1273.54
ENST00000587701	AC005262.2	0	1.33674	0	2.90639	0	0	0	0	0	0	0	1.12452	0	0	0	0
ENST00000582915	AC005277.1	0	0	0	0	0	0	0	0	0	0	0	0	0	0	0	0
ENST00000617898	AC005277.2	0	0	0	0	0	0	0	0	0	0	0	0	0	0	0	0
ENST00000515412	AC005280.1	0	0	10.6437	0	0	0	0	0	0	0	0	0	0	0	0	0
ENST00000561382	AC005280.1	0	0	74.428	0	0	0	0	0	0	59.3373	0	0	0	0	0	0
ENST00000557581	AC005280.2	0	0	0	0	0	0	0	0.116402	0	4.63923	0	0	2.82866	7.04274	0	7.79058
ENST00000643731	AC005280.2	0	0	0	0	0	0	0	0.227286	0	0	0	0	0	0	0	0
ENST00000646944	AC005280.2	0	0	0	0	0	0	0	0	0	0	97.3743	0	0	0	0	0
ENST00000647202	AC005280.2	117.439	0	0	0	0	28.8038	0	27.5778	0	15.9217	2.00E-06	0	5.43587	16.9296	0	28.3054
ENST00000433040	AC005281.1	0	0	0	0	0	0	0	0	0	0	0	0	0	0	0	0
ENST00000582842	AC005288.1	40.9233	82.3904	82.5523	539.69	11.5505	128.52	0	49.1882	67.9096	119.959	33.72	93.1416	80.1666	59.2368	41.2024	18.7281
ENST00000577743	AC005291.1	0	0	0	0.240677	0	45.0511	0	0	0	9.96296	0	0	5.39068	10.6513	0	0
ENST00000609088	AC005291.2	0	32.6118	0	0	0	0	0	0	0	0	0	0	0	91.1607	0	0
ENST00000648763	AC005293.1	0	0	0	0	0	0	0	0	0	0	0	16.9921	0	0	0	0
ENST00000607906	AC005303.1	0	0	0	0	0	0	0	0	0	0	0	0	0	0	0	0
ENST00000649257	AC005303.1	0	0	0	0	0	0	0	0	0	0	0	0	0	0	0	0
ENST00000457609	AC005304.1	0	0	0	0	0	0	0	0	0	0	0	0	0	0	0	0
ENST00000580134	AC005304.2	365.401	359.385	541.38	548.144	496.069	575.161	323.437	519.205	255.848	365.391	479.642	1162.25	566.199	531.814	375.711	614.159
ENST00000581533	AC005304.3	0	196.268	0	0	0	100.604	0	0	0	0	0	0	0	0	0	0
ENST00000587498	AC005306.1	11.3687	24.3647	19.5906	34.5011	8.0859	8.5758	11.8242	18.2268	7.41019	12.738	13.7193	12.819	7.75248	10.8611	16.7018	20.9915
ENST00000588480	AC005306.1	5.98547	49.7067	39.504	10.7633	12.7639	19.2144	7.22341	5.23357	10.0214	53.4584	36.4867	31.7703	5.79561	26.1816	13.0312	15.9214
ENST00000567877	AC005307.1	0	0	0	0	0	0	0	0.277004	0	0	0	0	0	0.583667	0	0
ENST00000577181	AC005323.1	0	0	0	0	0	0	0	0	0	0	0	0	0	0	0	0
ENST00000579914	AC005323.1	0	0	0	0	0	0	0	0	0	0	0	0	0	0	0	0
ENST00000581947	AC005323.1	0	0	0	0	0	0	0	0	0	0	0	0	0	0	0	0
ENST00000585303	AC005323.1	0	16.8134	0	0	0	0	0	0	0	0	0	0	0	0	0	0
ENST00000399342	AC005323.2	0	0	0	0	0	0	0	0	0	0	0	0	0	0	0	0
ENST00000581304	AC005323.2	0	0	0	0	0	0	0	0	0	0	0	0	0	0	0	0
ENST00000433873	AC005324.1	0	0	0	0	0	0	0	0	0	0	0	0	0	0	0	0
ENST00000434017	AC005324.1	0	0	0	0	0	0	0	0	0	0	0	0	0	0	0	0
ENST00000580194	AC005324.1	0	0	0	0	0	0	0	0	0	0	0	0	0	0	0	0
ENST00000433051	AC005324.2	0	0	0	0	0	0	0	0	0	0	0	0	0	0	0	0
ENST00000584540	AC005324.5	0	0	0	20.5038	3.87996	0	0	0	5.06393	0	0	0	0	0	0	0
ENST00000501448	AC005329.1	0.033675	0.031174	0.162551	0.066653	0.057242	0.05875	0.229923	0.065583	0.10166	0.038096	0.262782	0.033119	0.120899	0.156463	0.171718	0.276993
ENST00000585596	AC005329.1	0	0	0	0.000436	0.001083	0	0	0	0	0	0	0	0	0	0	0
ENST00000589734	AC005329.1	0	0	0	0	0.001167	0	0	0	0	0	0	0	0	0	0	0
ENST00000650765	AC005329.1	0	0	0	0	0	0.000154	0	0	0	0	0	0	0	0	0	0
ENST00000587059	AC005329.2	0	0	0	0	0	0	0	0	0	0	0	0	0	0	0	0
ENST00000589673	AC005329.2	0	0	0	0	0	0	0	0	0	0	0	0	0	0	0	0
ENST00000626781	AC005329.3	0	0	0	0	1.39627	0	0	0	0	0	0	0	0	2.18289	0	0
ENST00000590086	AC005330.1	0	0	0	0	0	0	0	0	0	0	0	0	0	0	0	0
ENST00000577698	AC005332.1	18.668	27.1375	21.6187	73.4568	26.4175	64.8819	45.8745	28.849	31.7821	33.843	67.6457	71.1967	21.4547	53.1362	20.0396	51.1102
ENST00000591222	AC005332.2	551.175	419.914	179.079	0	65.9685	726.401	186.37	101.369	162.426	1362.57	777.882	2641.43	455.072	616.136	781.704	612.81
ENST00000613178	AC005332.3	0	9857.96	1147.52	2.00E-06	2.53676	0.000294	2325.62	0.732224	0.010961	0	2060.8	4476.88	1370.32	13095.4	942.291	4087.01
ENST00000614046	AC005332.4	467.058	558.738	640.792	627.934	285.541	524.248	757.223	524.229	375.166	598.513	684.304	824.474	505.077	450.054	553.528	658.277
ENST00000622750	AC005332.5	0	0	0	0	0	0	0	0	0	0	0	0	0	0	0	0
ENST00000620266	AC005332.6	9726.25	24280.9	17434.7	74205.6	8630.11	20330	23454	10933.8	11024.4	30875.3	17201.6	47913.7	12205.5	21210	15384.7	22582.2
ENST00000612725	AC005332.7	0	0	0	0	0	0	0	0	0	0	0	0	0	0	0	0
ENST00000598070	AC005339.1	0	431.415	241.79	702.751	173.425	479.055	102.463	49.2409	94.2802	746.322	102.029	0	248.914	0	225.135	215.252
ENST00000354425	AC005342.1	1.60E-05	0.000111	0.000296	4.20E-05	0.001205	5.30E-05	0.000265	0.000965	0.000487	0.000136	0.000734	2.00E-05	8.10E-05	0.000211	0.001384	0.000442
ENST00000544163	AC005342.2	0	0	0	0	0	0	0	0	0	0	0	0	0	0	0	0
ENST00000650086	AC005343.1	0	0	0	0	0.05145	0.052416	0.147686	0.000252	0	0	0.09087	0	0	0	0	0
ENST00000613391	AC005344.1	0	0	0	0	0	0	0	0	0	0	0	0	0	0	0	0
ENST00000513329	AC005355.1	0	0	0	0	0	0	0	0	0	0	0	0	0	0	0	0
ENST00000618631	AC005363.2	0	0	0	22.7832	0	0	26.913	0	0	0	7.63495	0	15.4216	0	0	0
ENST00000585647	AC005379.1	0	0	0	0	0	0	0	0	0	0	0	0	0	0	0	0
ENST00000585697	AC005381.1	0	0	0	0	0	0	0	0	0	0	0	0	0	0	0	0
ENST00000591920	AC005381.1	0	0	0	0	0	0	0	0	0	0	0	0	0	0	0	0
ENST00000592716	AC005381.1	0	0	0	0	0	0	0	0	0	0	0	0	0	0	0	0
ENST00000593065	AC005381.1	0	0	0	0	0	0	0	0	0	0	0	0	0	0	0	0
ENST00000622689	AC005383.1	0	0	0	0	0	0	0	0	0	0	0	0	0	0	0	0
ENST00000597837	AC005387.1	0	0	0	0	0	0	0	0	0	0	0	0	0	0	0	0
ENST00000596596	AC005387.2	0	0	0	0	0	0	0	0	0	0	0	0	0	0	0	0
ENST00000613285	AC005391.1	0.298447	0.146049	0	0	0.122398	0	0	0.134017	0	0	0.048176	0	0.048938	0	0.100444	0
ENST00000419624	AC005392.1	0	0	0	0	0	0	0	0	0	0	0	0	0	0	0	0
ENST00000595748	AC005392.2	0	0	0	0	0	0	0	0	0	0	0	0	0	0	0	0
ENST00000607109	AC005392.3	0	0	0	0	0	0	0	0	0	0	0	0	0	0	0	0
ENST00000617916	AC005393.1	0	5.87765	24.2619	0	8.17636	10.0853	0	4.71345	0	0	4.38917	0	0	0	0	7.08157
ENST00000589999	AC005394.1	0	0	0	0	0	0	0	0	0	0	0	0	0	0	0	0
ENST00000580270	AC005410.2	270.271	84.2307	267.858	0	981.302	0	194.694	0	500.648	3009.78	0	8723.27	648.961	0	0	442.421
ENST00000649808	AC005414.1	0	0	0	0	0	0	0	6.784	0	0	0	0	0	0	0	0
ENST00000554634	AC005476.2	0	0	0	0	0	0	0	0	0	0	0	0	0	4.09762	0	0
ENST00000555771	AC005476.2	0	0	0	0	0	3.84811	0	0	0	0	0	0	0	0	0	0
ENST00000556370	AC005479.1	13.552	27.2225	21.4055	15.6758	4.0654	0	17.965	10.1454	16.9488	0	21.6542	59.0198	17.1556	0	6.91155	82.1458
ENST00000602790	AC005479.2	101.13	286.545	560.421	0	206.834	255.47	0	0	279.087	0	0	0	110.691	0	0	0
ENST00000554009	AC005480.1	0	0	0	0	0	0	0	0	0	0	0	0	0	0	0	0
ENST00000555916	AC005480.1	0.008756	0.007051	0.008143	0.007504	0.005346	0.011968	0.008257	0.006198	0.00384	0.004856	0.016883	0.003118	0.005629	0.009649	0.003258	0.010452
ENST00000420758	AC005482.1	0	0	0	0	0	0	0	0	0	0	0	0	0	0	0	0
ENST00000466775	AC005486.1	0	0	0	0	0	0	0	0	0	0	0	0	0	0	0	0
ENST00000440208	AC005487.1	0	0	0	0	0	0	0	0	0	0	0	0	0	0	0	0
ENST00000650511	AC005495.2	0	0	0	0	0	0	0	0	0	0	0	0	0	0	0	0
ENST00000592125	AC005498.1	0	0	0	0	0	0	0	0	0	0	0	0	0	0	0	0
ENST00000590613	AC005498.2	0	109.677	0	4.30E-05	0	0	0	11.6012	0	0	10.3965	0	0	12.8939	0	0
ENST00000593218	AC005498.2	6.85955	2.23536	0	0	0	0	0	1.9825	2.64279	0	0	0	0	0	0	0
ENST00000601933	AC005498.2	0	0.041822	0	0	0	0	0	0	0	0	0	0	0	11.0787	0	0
ENST00000596587	AC005498.3	5.86031	0	47.1198	634.362	4.79881	0.841168	24.593	57.9622	152.983	103.08	4.00E-05	389.033	1.90E-05	72.8363	19.1351	229.386
ENST00000456368	AC005515.2	0	0	0	0	0	0	0	0	0	0	0	0	0	0	0	0
ENST00000554532	AC005519.1	6.99826	10.9635	9.45991	7.03026	6.68785	4.77197	8.70478	2.85703	9.16239	11.6992	11.7927	4.89508	6.03897	10.5513	5.48818	9.33095
ENST00000553470	AC005520.2	0	0	2.61919	0	0	0	0	0	0	23.6196	0	0	0	0	1.80E-05	0.600413
ENST00000556194	AC005520.2	0	0	0	0	0.030872	0	0	0	2.11543	3.16045	0	0	0	0	1.25168	0.002889
ENST00000602874	AC005520.3	1098.37	1648.67	1301.74	34481.4	666.704	1339.22	358.314	328.915	0	2144.27	323.339	0	0	670.45	840.988	0
ENST00000613926	AC005520.5	0	0	0	0	0	0	0	0	0	0	0	0	0	0	0	0
ENST00000648345	AC005520.5	9.90E-05	6.60E-05	8.70E-05	4.00E-06	0.000211	9.00E-06	3.70E-05	9.10E-05	7.70E-05	6.00E-06	0.000149	7.00E-06	7.60E-05	7.70E-05	8.50E-05	7.70E-05
ENST00000479299	AC005522.1	0	0	0	0	0	0	0	0	0	0	0	0	0	0	0	0
ENST00000598782	AC005523.1	0	3.52709	0	0	0	2.64618	0	1.02176	0	0	0	0	0	0	1.24179	0
ENST00000596170	AC005523.2	0	0	0	0	0	0	0	0	0	0	0	0	0	0	0	0
ENST00000601192	AC005523.2	26.1197	16.0589	5.33333	8.17216	23.0316	19.9541	10.2344	3.53533	13.7078	47.0438	19.4439	52.9379	17.131	16.2269	7.44726	16.7567
ENST00000411969	AC005529.1	0	0	0	0	0	0	0	0	0	0	0	0	0	0	0	0
ENST00000430266	AC005532.1	0	0	0	0	0	0	0	0	0.000441	0	0	9.47071	0	0	0	0
ENST00000436578	AC005532.1	0	15.1046	0	0	0	0	0	0	0.000382	0	0	11.1358	0	0	9.44054	0
ENST00000447039	AC005532.1	0	0	0	0	0	0	0	0	0	0	0	0	0	0	0	0
ENST00000455709	AC005534.1	0	81.7754	39.2209	0	0	83.5579	80.8559	27.3879	0	52.3148	70.8027	0	86.016	91.5742	0	103.67
ENST00000585996	AC005537.1	0	0	0	0	0	0	0	0	0	0	0	0	0	0	0	0
ENST00000588324	AC005537.1	0	0	0	0	0	0	0	0	0	0	0	0	0	0	0	0
ENST00000609382	AC005537.1	3.00E-06	0.001621	7.10746	0	0.019655	0.55206	4.80E-05	4.99079	0	0	0.015008	5.30E-05	0.003928	0.651198	1.78404	0.000766
ENST00000626513	AC005537.1	0	0	0	0	0	0	0	0	0	0	0	0	0	0	0	0
ENST00000628203	AC005537.1	0	0	0	0	0	0	0	0	0	0	0	0	0	0	0	0
ENST00000628246	AC005537.1	0	0	0	0	0	0	0	0	0	0	0	0	0	0	0	0
ENST00000629291	AC005537.1	0	0	0	0	0	0	0	0	0	0	0	28.5062	0	0	0	0
ENST00000630282	AC005537.1	1.00E-06	0.034758	9.40842	0	3.37694	0.097676	0.001351	0.000109	0	0	9.06126	9.00E-05	0.02522	0.065838	0	6.00E-05
ENST00000631050	AC005537.1	0	0	0	0	0	0	0	0	0	0	0	0	0	0	0	0
ENST00000631088	AC005537.1	0	0	0	0	0	0	0	0	0	0	0	0	0	0	0	0
ENST00000455991	AC005538.1	0	0	0	0	0	0	0	0	0	0	0	0	0	0	0	0
ENST00000652241	AC005538.3	0	0	0	0	0	0	0	0	0	0	0	0	0	0	0	0
ENST00000413911	AC005540.1	5.26835	42.5448	5.29377	88.9942	7.6832	41.1337	16.7894	9.43895	9.29109	28.0106	42.667	81.9619	5.32566	22.0499	21.4998	69.5285
ENST00000584277	AC005544.1	0	0	0	0	0	0	0	0	0	0	0	0	0	0	0	0
ENST00000579138	AC005544.2	0	0	0	0	0	0	0	0	0	0	0	0	0	0	0	0
ENST00000591837	AC005546.1	0.008905	0.045431	0.009916	0	0.025706	0.007949	0.059133	0.005031	0.02206	0	0.012357	0.007894	0.044326	0.095138	0.018896	0.014671
ENST00000648331	AC005548.1	388.86	1254.48	958.077	1266.79	472.266	1021.27	855.007	763.231	503.752	523.727	728.74	2929.81	570.522	1046.97	770.673	1113.17
ENST00000579438	AC005549.1	0	0	0	0	0	0	0	0	0	0	0	0	0	8.67725	0	0
ENST00000438923	AC005550.1	0	0	0	0	0	0	0	0	0	0	0	0	0	0	0	0
ENST00000577556	AC005552.1	0	0	0	0	0	0	0	0	0	0	0	0	0	0	38.7604	0
ENST00000587140	AC005580.1	0	0	0	0	0	0	0	0	0	0	0	0	0	0	0	0
ENST00000591926	AC005580.1	0	0	0	0	0	0	0	0	0	0	0	0	0	0	0	0
ENST00000592311	AC005580.1	0	0	0	0	0	0	0	0	0	0	0	0	0	0	0	0
ENST00000488310	AC005586.1	0	0	0	0	0	0	0	0	0	0	0	0	0	0	0	0
ENST00000563946	AC005586.2	0	0	0	10.7717	0	0	0	0	0	0	0	0	0	0	0	0
ENST00000647589	AC005586.2	0	0	0	0	0	0	0	0	0	0	0	0	0	0	0	0
ENST00000566527	AC005592.1	0	0	0	0	0	0	0	0	0	0	0	0	0	0	0	0
ENST00000588092	AC005597.1	0	0	0	0	0	0	0	0	0	0	0	0	0	0	0	0
ENST00000567515	AC005606.1	0	17.9998	3.79563	0	0	0	0	3.70935	0	0	0	0	6.43463	0	2.83912	0
ENST00000564438	AC005606.2	0	0	0	0	0	0	0	0	0	0	0	0	0	0	0	0
ENST00000565041	AC005606.2	0	0	0	0	0	0	0	0	0	0	0	0	0	0	0	0
ENST00000625195	AC005609.1	0	0	0	0	0	0	0	0	0	0	0	0	0	0	0	0
ENST00000623320	AC005609.2	0	0	0	0	0	0	0	0	0	0	0	0	0	0	0	0
ENST00000624566	AC005609.3	0	0	0	0	0	0	0	0	0	0	0	0.854897	0	0	0	0
ENST00000625071	AC005609.4	0	0	0	0	0	0	0	0	0	0	0	0	0	0	0	0
ENST00000624176	AC005609.5	0	0	0	0	0	0	0	0	0	0	0	0	0	0	0	0
ENST00000624712	AC005609.5	0	0	0	0	0	0	0	0	0	0	0	0	0	0	0	0
ENST00000598952	AC005614.1	284.432	212.993	277.046	77.5428	131.386	494.028	418.73	83.6858	313.273	455.473	289.077	0	312.664	401.622	307.435	240.493
ENST00000592931	AC005616.1	9.00E-06	4.00E-06	1.80E-05	2.00E-06	1.20E-05	6.00E-06	6.00E-06	3.60E-05	3.00E-06	3.00E-06	3.20E-05	5.00E-06	1.60E-05	6.00E-06	1.30E-05	8.00E-06
ENST00000606674	AC005618.1	0	29.1522	0	0	5.78788	0	34.6399	0	11.5732	0	0	1.00E-06	0	0	0	9.54935
ENST00000606901	AC005618.1	0.137628	0.090968	0.189649	1.63925	0.014971	0.447955	1.3305	0	0.239376	0	0.387569	1.81836	0.037882	0.791819	0.050575	0.321518
ENST00000624928	AC005618.2	90.3614	0	30.1665	0	59.4412	0	38.0296	69.1286	77.6669	0	20.9169	0	88.6964	0	0	52.1833
ENST00000625053	AC005618.3	0	0	0	0	0	0	0	0	0	0	0	0	0	0	0	0
ENST00000590304	AC005625.1	0	0	0	0	0	0	0	0	0	0	0	15.094	0	0	0	0
ENST00000564271	AC005632.2	34.3148	52.1144	66.3247	68.7469	26.6389	75.7052	46.6217	50.4608	47.8476	46.8574	36.6957	92.987	40.9021	65.5933	17.7217	74.0055
ENST00000613759	AC005632.4	0	0	0	0	0	0	0	0	0	0	0	0	0	0	0	0
ENST00000572349	AC005670.1	0	0	0	0	0	0	0	0	0	0	0	0	0	0	0	0
ENST00000503493	AC005674.1	0	311.86	0	0	0	0	0	0	124.873	0	0	0	0	0	0	0
ENST00000561486	AC005674.2	659.825	905.394	1303.9	396.828	732.825	967.49	1581.93	849.698	757.874	623.722	1699.23	569.906	1083.24	1187.58	1133.13	883.572
ENST00000461145	AC005692.1	0	0	0	0	0	0	0	0	0	0	0	0	0	0	0	0
ENST00000566521	AC005692.2	0	0	0	0	0	0	0	0	0	0	0	0	0	0	0	0
ENST00000648190	AC005692.3	0	0	0	0	0	99.4163	0	0	0	0	0	0	0	0	0	0
ENST00000579641	AC005695.2	0	0	0	0	0	0	0	0	0	0	0	0	0	0	0	0
ENST00000614522	AC005695.3	0	0	0	0	0	0	0	0	0	0	0	0	0	0	0	0
ENST00000610120	AC005696.2	0	0	0	0	0	0	135.138	0	0	0	0	0	0	0	0	0
ENST00000608984	AC005696.3	0	0	0	0	0	0	0	0	0	0	0	0	0	0	0	0
ENST00000614400	AC005696.4	0.762598	0.640236	0.7218	0.227111	0.729389	0.36469	0.983594	0.38608	1.29652	0.233889	1.42275	0.218399	1.16596	2.08529	0.809021	0.968185
ENST00000581901	AC005697.2	0	0.020213	4.20E-05	0	0.012266	0.005847	0.002041	0	0.038501	0.00967	0.006027	0	0	0.063565	0.003277	0
ENST00000508998	AC005699.1	0	0	0	0	0	0	0	0	0	0	0	0	0	0	0	0
ENST00000509244	AC005699.1	1.99093	1.33626	2.88006	0.000917	0	0.408275	0	0.238557	0.323931	2.04513	1.17794	0.763906	0	0	0	0.671587
ENST00000510095	AC005699.1	0	0	0	0	0	0	0	8.9138	0	39.5273	0	0	0	0	0	0
ENST00000510639	AC005699.1	0	0	0	0	0	0	0	0	0	0	0	0	0	0	0	0
ENST00000514452	AC005699.1	0	0	0	0	0	0	0	0	0	0	0	0	0	0	0	0
ENST00000515286	AC005699.1	0	0	0	0	0	0	0	0	0	0	0	0	0	0	0	0
ENST00000431343	AC005703.1	0	0	0	0	0	0	0	0	0	0	0	0	0	0	0	0
ENST00000453339	AC005703.2	0	0	0	0	0	0	0	0	0	0	0	0	0	0	0	0
ENST00000579159	AC005703.3	0	0	0	0	0	0	0	0	0	11.696	0	0	0	0	0	4.83786
ENST00000580422	AC005703.4	0	0	0	0	0	0	0	0	0	0	0	0	0	817.925	0	0
ENST00000577087	AC005722.2	0	0	0	0	0	4.40566	0	0	0	0	0	0	0	0	0	0
ENST00000580884	AC005722.3	0	0	0	0	0	0	0	0	0	0	0	0	0	0	0	0
ENST00000577346	AC005725.1	0.00061	0.000459	0.000793	0.000263	0.000104	4.10E-05	0.000172	0.000531	0.000634	0	6.00E-04	2.10E-05	0.001356	0.001438	0.000273	9.20E-05
ENST00000577814	AC005726.2	0	20.6242	0	0	0	0	0	0	0	22.9256	0	30.6065	0	0.000131	0	45.4123
ENST00000583787	AC005726.2	0	0	0	0	0	0	0	0	0	0	0	0	0	13.36	0	0
ENST00000582858	AC005726.3	0	17.7603	2.40187	41.2346	0	23.9542	15.9217	3.51923	8.43107	10.3038	12.9621	0	16.3546	15.5583	11.9132	3.283
ENST00000585189	AC005726.4	0	0	0	0	0	0	0	0	0	0	0	0	0	0	0	0
ENST00000579019	AC005726.5	0	0	0	0	0	0	0	0	0	1.29303	0	0	0.661529	0	0	2.19391
ENST00000564549	AC005730.2	0	0.329321	0.151524	0.788153	0	0	0.159404	0	0	0.452042	0	1.58095	0	0	0.467564	0
ENST00000583067	AC005730.3	0	428.55	123.673	1934.52	0	0	184.949	47.0579	200.512	0	95.7142	0	191.696	569.848	160.604	118.082
ENST00000571302	AC005736.1	0	31.7241	7.5593	0	2.60E-05	40.3179	11.9439	55.0546	0	67.471	9.33333	222.851	18.3007	78.5435	107.63	23.9013
ENST00000649221	AC005736.1	3.34292	0	9.90E-05	99.7061	7.87937	0	0	2.20196	10.0457	0	8.53194	351.108	0	5.73449	4.39292	3.00E-06
ENST00000571169	AC005736.2	0	0	0	0	0	0	0	0	0	0	0	0	0	0	0	0
ENST00000520882	AC005740.3	0	0	0	0	0	0	0	0	0	0	0	0	0	0	0	0
ENST00000607378	AC005740.4	47.8324	109.484	64.3599	592.38	26.5896	149.102	54.7142	44.9295	75.9029	23.6752	89.2092	609.885	93.3383	43.1816	70.2101	151.007
ENST00000585495	AC005746.1	23.1708	11.1493	23.2216	16.1598	3.60548	22.4793	0	11.6359	0	35.8972	3.56763	36.5053	15.5267	17.9462	11.2868	0
ENST00000589244	AC005746.1	3.74128	0	8.18857	0	1.12777	2.88672	3.50345	4.3378	3.87126	0	8.15213	0	3.02138	5.15755	3.90196	1.9447
ENST00000614751	AC005746.3	0	0	0	0	0	0	0	0	0	0	0	0	0	0	0	0
ENST00000623837	AC005753.1	0	0	0	0	0	0	0	0	0	0	0	0	0	0	0	0
ENST00000591432	AC005757.1	0	0	0	0	0	0	0	0	0	0	0	0	0	0	0	0
ENST00000594805	AC005759.1	0	0	0	0	0	0	0	0	0	9.12345	0	0	0	0	0	0
ENST00000599416	AC005759.1	0	0	0	0	0	0	0	0	0	0	0	0	0	0	2.49049	4.70526
ENST00000565247	AC005774.1	0	0	0	0	0	0	0	0	0	0	0	0	0	0	0	0
ENST00000592413	AC005775.1	165.738	209.502	333.933	477.742	45.9743	140.609	228.545	137.053	95.3599	298.814	285.995	808.304	115.018	588.3	219.677	364.659
ENST00000609708	AC005776.2	0.161982	0.682145	3.91587	2.27179	0.287542	7.84151	5.11142	0.905929	0.815934	1.12375	1.14228	1.20361	1.85648	1.75799	1.50671	1.8524
ENST00000591569	AC005779.1	0	10.2984	0	0	17.1464	5.66961	0	0	0	18.3416	0	0	0	8.99862	0	7.75385
ENST00000597164	AC005785.1	0	0	0	0	0	0	0	0	0	0	0	0	0	0	0	0
ENST00000597549	AC005785.1	10.6103	19.6214	10.9206	4.01083	13.1366	2.0489	17.0162	5.55117	11.7078	18.0675	26.0789	43.9876	17.5321	25.4818	12.7769	27.0644
ENST00000592368	AC005786.2	0	1.49337	0	0	0	0	0	0	0	0.891832	0	0	0	0	0	0
ENST00000589360	AC005786.3	0.40664	1.89115	0.890867	3.92257	0.738178	0	0	0.396031	0	0.295542	0.927701	0.424506	1.73915	0	0.652548	2.67489
ENST00000585411	AC005789.1	0	0	109.898	0	0	0	0	0	0	220.769	0	0	0	0	0	0
ENST00000619774	AC005790.1	0	0	0	0	0	0	0	0	0	0	0	0	0	0	0	0
ENST00000577270	AC005821.1	0	0	19.3329	0	0	7.54966	0	0	0	0	0	0	0	0	0	0
ENST00000579201	AC005821.1	0	0	0	0	0	0	0	0	0	0	0	0	0	0	0	0
ENST00000584597	AC005821.1	0	0	0	0	0	0	0	0	0	0	0	0	0	0	0	0
ENST00000510059	AC005823.1	0	0	0	0	0	0	0	0	0	0	0	0	0	0	0	0
ENST00000505978	AC005823.2	0	0	0	0	0	0	0	0	0	0	0	0	0	0	0	0
ENST00000431604	AC005828.1	0	0	0	0	0	0	0	0	0	0	0	0	0	0	0	0
ENST00000580253	AC005828.2	0	0	0	0	0	0	0	0	0	0	0	0	0	0	0	0
ENST00000583552	AC005828.3	0	0	0	0	0	0	0	0	0	0	0	0	0	0	0	0
ENST00000584608	AC005828.4	4.84712	0	0	0	0	0	2.53829	0	0	0.572951	0	0	0	0	0.846057	0
ENST00000582741	AC005828.5	0	0	0	0	0	0	0	0	0	0	0	0	0	0	0	0
ENST00000544380	AC005832.1	0	0	0	0	0	0	0	0	0	0	0	0	0	0	0	0
ENST00000542988	AC005833.2	0	0	0	0	0	0	0	0	0	0	0	0	0	0	0	0
ENST00000612163	AC005837.3	0	0	0	0	0	0	0	0	0	0	0	0	0	0	0	0
ENST00000584643	AC005838.2	7.70E-05	4.90E-05	8.60E-05	0	5.60E-05	3.70E-05	0	0.000119	2.70E-05	4.00E-06	0.000223	0	9.20E-05	8.40E-05	7.00E-05	3.40E-05
ENST00000541888	AC005840.2	21.7296	32.1314	27.8942	0	11.9417	65.3886	23.7538	42.0843	24.9297	36.7017	41.3188	48.0283	31.136	21.3831	15.3962	57.9484
ENST00000619166	AC005840.4	341.783	0	51.8784	2817.58	119.412	254.199	93.7701	0	57.9296	96.9642	219.887	0	86.6606	518.906	48.2691	47.0809
ENST00000547042	AC005841.1	0	0	0	0	0	0	0	0	0	0	0	0	0	0	0	0
ENST00000537149	AC005842.1	0	0	0	0	0	0	0	0	0	0	0	0	0	0	0	0
ENST00000545163	AC005842.1	0	0	0	0	0	0	0	0	0	0	0	0	0	0	0	0
ENST00000545357	AC005842.1	0	0	0	0	0	0	0	0	0	0	0	0	0	0	0	0
ENST00000649371	AC005842.1	0	0	0	0	0	0	0	0	0	0	0	0	0	0	0	0
ENST00000539206	AC005845.1	35.648	144.43	9.92324	125.888	34.4625	83.8414	27.6231	18.2664	24.4512	61.385	23.778	86.1758	26.168	273.058	12.6495	62.201
ENST00000585921	AC005856.1	0	0	0	0	0	0	0	0	0	0	0	0	0	0	0	0
ENST00000379640	AC005863.1	2.40709	0	0.390531	0	1.07761	0	1.23934	0.351247	0.571062	0.554738	0.405019	1.35593	0.481454	0.99097	0.373249	1.4618
ENST00000432994	AC005865.1	0	0	0	0	0	0	0	0.175529	0	0	0	0	0	0	0	0
ENST00000543036	AC005865.1	0	0	0	0	0	0	0	0	0	0	0	0	0	0	0	0
ENST00000450247	AC005871.1	0	0	0	0	0	0	0	0	0	0	0	0	0	0	0	0
ENST00000549104	AC005871.2	0	0	0	0	0	0	0	0	0	0	0	0	0	0	0	0
ENST00000588604	AC005884.1	0.00051	0	0	6.45884	0	0	0	0	1.00E-06	0.011742	0	0.390119	5.80E-05	0	0	0
ENST00000593107	AC005884.2	0	0	0	1714.32	0	0	0	0	1.16775	0	0.002896	0.012736	173.022	99.491	0.003574	5.98458
ENST00000584125	AC005899.1	4.57887	3.39325	0.482277	9.4353	0.540313	1.96386	2.97569	1.5478	0	0	3.61994	4.78931	0.675173	14.9139	9.9022	9.26664
ENST00000580360	AC005899.3	0	0	0	0	0	0	0	0	0	0	0	0	0	0	0	0
ENST00000584721	AC005899.5	0.036873	0.057347	0.138075	0	0	0.132625	0.03619	0.168097	0.030262	0	0.132598	0	0	0	0.087693	0.123993
ENST00000620729	AC005899.6	0	0.002289	0.000569	0	0	0.000778	0	0	0	0	0	0	0	0	0	0.000985
ENST00000618199	AC005899.7	1287.09	14085.6	2164.49	191943	0.68879	6112.97	428.78	2745.91	294.618	48901.3	1245.24	242137	1719.4	4373.16	1432.29	6431.85
ENST00000623710	AC005899.8	0	0	0	0	0	0	0	0	0	0	0	0	0	0	0	0
ENST00000625127	AC005899.8	5.16637	3.2552	0.737819	0	5.72383	0.787137	7.69259	0.002701	1.41586	1.76729	2.06759	1.22736	0.431556	3.62035	0.405189	3.30108
ENST00000592766	AC005901.1	0	0	0	0	0	0	0	0	0	0	0	0	0	0	0	0
ENST00000538202	AC005906.2	0	0	0	0	0	0	0	0	0	0	0	0	0	0	0	0
ENST00000540533	AC005906.2	0	0	0	0	0	0	0	0	0	0	0	0	0	0	0	0
ENST00000541095	AC005906.2	0	0	0	0	0	0	0	0	0	0	0	0	0	0	0	0
ENST00000638180	AC005906.2	0	0	0	0	0	0	0	0	0	0	0	0	0	0	0	0
ENST00000638455	AC005906.2	0	0	0	0	0	0	0	0	0	0	0	0	0	0	0	0
ENST00000638655	AC005906.2	0	0	0	0	0	0	0	0	0	0	0	0	0	0	0	0
ENST00000638736	AC005906.2	0	0	0	0	0	0	0	0	0	0	0	0	0	0	0	0
ENST00000638821	AC005906.2	0	0	0	0	0	0	0	0	0	0	0	0	0	0	0	0
ENST00000639005	AC005906.2	0	0	0	0	0	0	0	0	0	0	0	0	0	0	0	0
ENST00000639114	AC005906.2	0	0	0	0	0	0	0	0	0	0	0	0	0	0	0	0
ENST00000639573	AC005906.2	0	0	0	0	0	0	0	0	0	0	0	0	0	0	0	0
ENST00000639700	AC005906.2	0	0	0	0	0	0	0	0	0	0	0	0	0	0	0	0
ENST00000639869	AC005906.2	0	0	0	0	0	0	0	0	0	0	0	0	0	0	0	0
ENST00000639919	AC005906.2	0	0	0	0	0	0	0	0	0	0	0	0	0	0	0	0
ENST00000640128	AC005906.2	0	0	0	0	0	0	0	0	0	0	0	0	0	0	0	0
ENST00000640212	AC005906.2	0	0	0	0	0	0	0	0	0	0	0	0	0	0	0	0
ENST00000640468	AC005906.2	0	0	0	0	0	0	0	0	0	0	0	0	0	0	0	0
ENST00000640862	AC005906.2	0	0	0	0	0	0	0	0	0	0	0	0	0	0	0	0
ENST00000640877	AC005906.2	0	0	0	0	0	0	0	0	0	0	0	0	0	0	2.06329	0
ENST00000640962	AC005906.2	0	0	0	0	0	0	0	0	0	0	0	0	0	0	0	0
ENST00000648143	AC005906.3	0	0	0	0	0	0	0	0	0	0	0	0	0	0	0	0
ENST00000546078	AC005908.2	0	0	0	0	0	0	0	0	0	0	0	0	0	0	0	0
ENST00000577835	AC005909.1	0	0	0	0	0	0	0	0	0	0	0	0	0	0	0	0
ENST00000619883	AC005911.1	130.572	353.16	62.7306	499.587	315.876	437.599	357.95	56.3612	107.288	736.965	26.9582	667	203.188	191.254	33.3417	0
ENST00000619492	AC005912.2	51.2838	239.414	168.804	72.7454	40.5469	101.568	111.496	27.8972	51.3106	138.668	110.179	41.495	64.5611	149.839	127.735	140.929
ENST00000501718	AC005920.1	0	0	1.55827	0	0	0	0	0	0	0	2.91553	0	0	0	0	0
ENST00000509833	AC005920.2	0	0	0	0	0	0	0	0	0	0	0	0	0	0	0	0
ENST00000506394	AC005920.3	0	0	0	0	0	0	0	0	0	0	0	0	0	0	0	0
ENST00000512717	AC005920.3	0	0	0	0	0	0	0	0	0	0	0	0	0	0	0	0
ENST00000573301	AC005920.4	0	0	0	0	0	0	0	0	0	0	0	0	0	0	0	0
ENST00000574246	AC005921.2	2.25549	0	0.789957	58.4981	0.734547	0.756375	0	1.52867	0.202297	0	1.68605	0	2.67654	2.14931	0	0
ENST00000648357	AC005921.4	0	0	0	0.000103	0	0	0	0	0	0	0	0	0	0	0	0
ENST00000592758	AC005944.1	17.811	43.4007	4.67291	102.265	8.62777	6.53954	16.1537	15.3857	8.6432	31.2402	17.6177	54.5838	0	29.464	19.1136	63.2511
ENST00000591962	AC005954.1	0	0	0	0	0	0	0	0	0	0	0	0	0.25932	1.84307	0.189548	0
ENST00000586503	AC005954.2	0.043352	0.025948	0.042176	0.010522	0.040174	0.020245	0.040057	0.086897	0.017865	0.013692	0.073436	0.036842	0.049926	0.049912	0.036414	0.040022
ENST00000611427	AC005962.1	0	630.812	280.114	0	460.747	470.21	564.748	0	275.532	1143.49	231.761	0	211.45	1338.12	675.109	0
ENST00000581596	AC005972.3	0	0	0	880.836	0	0	0	0	0	0	0	0	0	77.0008	0	0
ENST00000636248	AC005972.3	32.943	0	0	0	5.80E-05	54.5052	0	0	0	0	0	0	0	0	0	0
ENST00000650312	AC005972.3	11.9309	0	0	0	44.6183	20.1598	0	15.1794	0	0	0	0	127.182	0	19.4483	0
ENST00000555581	AC005993.1	0	0	0	0	0	0	0	0	0	0	0	0	0	0	0	0
ENST00000465549	AC005996.1	0	0	0	0	0	0	0	0	0	0	0	0	0	0	0	0
ENST00000414409	AC005999.1	0	0	0	0	0	0	0	0	0	0	0	0	0	0	0	0
ENST00000648455	AC005999.2	0	0	0	0	0	0	0	0	0	0	0	0	0	0	0	0
ENST00000428557	AC006001.2	0	0	0	0	0	0	11.2342	2.93709	0	16.0031	0	0	3.90678	7.21642	8.51413	0
ENST00000439360	AC006001.2	0	0	0	0	0	0	0	0	4.50E-05	0.000144	0	0	0	0	0	0
ENST00000448096	AC006001.2	0	0	0	0	4.82431	0	7.16967	0	0	0	4.50953	0	0	0	0	0
ENST00000448541	AC006003.1	0	0	0	0	0	0	0	0	0	0	0	0	0	0	0	0
ENST00000422084	AC006007.1	0	0	0	0	0	0	0	0	0	0	0	0	0	0	0	0
ENST00000436600	AC006012.1	6.38727	0	0	0	0	0	0	0	0	0	0	0	0	0	0	0
ENST00000424888	AC006013.1	0	0	0	0	0	0	0	0	0	0	0	0	0	0	0	0
ENST00000424630	AC006017.1	194.382	854.806	631.984	2123.19	89.55	1333.91	584.65	218.295	207.818	380.031	452.234	4125.42	408.161	1507.61	439.419	2199.23
ENST00000425591	AC006019.1	0	0.913001	0	10.6465	0	2.87078	0	2.35985	2.68261	20.4623	0	0	5.16479	0	6.74398	2.97486
ENST00000451116	AC006019.2	0	0	0	0	0	0	0	0	0	0	0	0	0	0	0	0
ENST00000446335	AC006019.3	0	0	0	0	0	0	0	0	0	0	0	0	0	0	0	0
ENST00000454029	AC006026.3	0	0	0	0	0	0	0	0	0	0	0	0	0	0	0	0
ENST00000608195	AC006027.1	24.8228	0	0	287.69	4.7508	13.7316	3.89146	3.63451	26.7212	0	2.29325	0	18.4887	0	3.23977	6.55741
ENST00000609522	AC006033.2	0	0	0	0	0	0	0	0	0	38.2242	0	0	0	0	0	0
ENST00000437967	AC006037.1	0	0	0	0	0	0	0	0	0	0	0	0	0	0	0	0
ENST00000651710	AC006040.1	8.70E-05	3.70E-05	0.000103	5.00E-06	6.30E-05	3.20E-05	6.70E-05	5.70E-05	0.000103	9.00E-06	0.000287	5.00E-06	0.000119	7.70E-05	0.000125	6.60E-05
ENST00000425322	AC006041.1	0	0	0	0	0	0	0	0	0	0	0	0	0	0	0	0
ENST00000449931	AC006042.1	0	0	0	0	0	0	0	0	0	0	17.1877	0	0	0	0	0
ENST00000428660	AC006042.2	0.834255	0	0	0	0	0	0	0	0	0	0	0	0	0	0	0
ENST00000451066	AC006042.4	0	0	0	0	0	0	0	79.6588	1072.19	0	0	156746	0	0	198.985	0
ENST00000648775	AC006043.1	0.008242	0.010255	0.017632	0.018898	0.030995	0.006409	0.032724	0.02402	4.00E-06	6.00E-04	0.093185	0.008806	0.167938	0.014855	0.051206	0.058605
ENST00000432423	AC006055.1	0	0	0	0	0	0	0	0	0	0	0	0	0	0	0	0
ENST00000568686	AC006058.1	0	0	6.68271	0	0	6.54139	19.5661	3.05192	0	12.965	0	30.0938	8.80404	43.6446	5.98896	0
ENST00000605537	AC006058.2	0	0	0	0	0	0	0	0	0	0	0	0	0	0	0	0
ENST00000606217	AC006058.3	0	4.77691	0	35.3562	0	9.5126	5.38588	2.53314	0	16.5904	0	0	0	0	0	0
ENST00000434363	AC006059.1	1.02388	1.01896	0	8.40E-05	0.151376	0	0.132444	0	0	0	0.09823	0	0.577542	0.013942	0.250105	0.549256
ENST00000438017	AC006059.1	2.06904	3.04933	0	0.000378	0.251887	0	0.230877	0	3.24195	0	2.0126	0	1.0873	0.034682	0.442616	1.12779
ENST00000445452	AC006059.1	0.762127	1.09441	0	0.039449	0.151089	0	0.133668	0	0	0	0.097507	0	0.519952	0.014662	0.246003	0.541658
ENST00000512511	AC006063.1	0	0	19.8282	0	0	0	0	0	0	0	0	0	0	0	0	0
ENST00000640161	AC006063.2	0	0	0	0	0	0	0	0	0	0	0	0	0	0	0	0
ENST00000499202	AC006064.1	5.15829	10.5276	17.0902	36.8415	0	0.617876	29.716	5.90433	18.8099	0	57.9801	63.1645	9.26976	15.3529	13.6467	44.2128
ENST00000501075	AC006064.2	78.2849	209.016	125.538	1445.21	47.8436	0	129.517	14.4039	119.897	88.9573	57.6319	1731.03	316.275	235.11	114.873	110.614
ENST00000537921	AC006064.3	0	0	0	0	0	0	0	0	0	0.011171	0	0	0	0	0	0
ENST00000602946	AC006064.4	141.252	327.821	139.265	676.735	90.5172	232.423	161.891	145.152	129.897	278.557	114.553	735.074	104.816	297.535	123.102	286.388
ENST00000541782	AC006064.5	708490	2.1165e+06	503465	6.75649e+07	638668	1.26802e+06	1.40302e+06	301755	1.03395e+06	4.40369e+06	456540	3.45251e+07	675780	2.4797e+06	442138	1.27818e+06
ENST00000541769	AC006065.3	0	0	0	0	0	0	0	0	0	0	0	0	0	0	0	0
ENST00000545853	AC006065.4	0	0	0	0	0	0	0	0	0	0	0	0	0	0	0	0
ENST00000423233	AC006076.1	0	0	0	0	0	0	0	0	0	0	0	0	0	0	0	0
ENST00000573982	AC006111.1	0	0	0	0	0	7.54913	0	0	0	0	0	0	0	0	0	0
ENST00000570409	AC006111.2	11.013	7.48618	5.8759	0	14.1186	8.96167	15.7765	2.47444	4.93142	4.94739	18.1327	0	7.27008	23.7108	9.86553	29.5574
ENST00000622137	AC006111.3	0	0	0	0	0	0	0	36.1854	0	0	0	0	0	91.2489	0	0
ENST00000594400	AC006115.2	0	0	0	0	0	0	0	0	0	0	0	0	0	0	0	0
ENST00000595954	AC006115.2	0.00017	2.52426	1.00E-06	0	0.000768	1.20E-05	0.000355	0.014932	0.266228	0.008609	0.002652	0	0.007677	0	0.00092	0.000269
ENST00000597946	AC006115.2	0.116172	547.447	0.012977	0	0.130193	0.002645	0.807654	3.83234	5.31635	0.339894	2.34398	0	566.563	1.60E-05	0.226301	0.225083
ENST00000599726	AC006115.2	0	2.00E-05	5.00E-05	0	0	0	3.70E-05	2.90E-05	0	0	0	0	0	0	0	2.70E-05
ENST00000650668	AC006115.2	0.000567	0.028536	4.10E-05	0	0.001408	1.40E-05	0.00063	0.06816	0.490329	0.004183	0.009602	0	0.004863	1.00E-06	0.001276	0.0019
ENST00000650854	AC006115.2	0	0	0	0	0	0	0	0	0	0	0	0	0	0	0	0
ENST00000650902	AC006115.2	0	0	0	2.80E-05	0	0	0	0	0.000268	0	4.10E-05	0	0	0	0.000265	0
ENST00000650931	AC006115.2	2.80E-05	0.770931	2.00E-06	0	0.000218	2.00E-06	3.70E-05	0.010985	0.148791	0.001131	0.000169	0	0.001236	0	0.000147	0.000149
ENST00000651015	AC006115.2	22.1528	0.010593	29.6741	0	19.2859	12.6633	23.6606	66.4245	89.4551	285.447	12.0651	0	193.573	2.73085	12.3221	49.3038
ENST00000651337	AC006115.2	0.068484	0.001871	0.059798	0	2.49826	0.051567	0.33912	13.17	43.6976	0	0.381569	0	0.056012	0.010237	0	5.84449
ENST00000651589	AC006115.2	0	0	0	0	0	0	0	0	0	0	0	0	0	0	0	0
ENST00000651824	AC006115.2	0.29163	0.000416	0.104705	0	0.299484	0.025817	0.172562	5.77744	8.82188	0.73891	0.113873	0	0.001678	0.002065	0.174515	1.13238
ENST00000651825	AC006115.2	9.19421	27.8274	30.8442	26.2033	41.0017	25.2967	9.38023	13.6332	82.8349	12.9665	61.5064	22.2166	11.475	47.9162	26.825	133.519
ENST00000652366	AC006115.2	2.30E-05	0.599251	2.00E-06	0	0.000164	2.00E-06	3.10E-05	0.00827	0.12907	0.001144	0.000142	0	0.000919	0	0.00011	0.000122
ENST00000652407	AC006115.2	2445.61	0.127812	2933.49	0	1461.49	1601.31	1210.13	1041.17	1146.68	17963.5	1864.08	0	15.4969	9758.28	834.579	3799.13
ENST00000652482	AC006115.2	2.80E-05	1.06791	3.00E-06	0	0.000258	3.00E-06	4.10E-05	0.009171	0.170251	0.001959	0.000172	0	0.00112	0	0.000187	0.000158
ENST00000652504	AC006115.2	0	0	0	0	0	0	0	0	0	0	0	0	0	0	0	0
ENST00000591836	AC006116.10	0	0	212.801	75317.7	0	1026.32	1411.17	242.68	0	0	778.884	17112.3	811.824	5336.99	0	1116.59
ENST00000651165	AC006116.11	0.00374	0.003817	0.004951	0.000925	0.001177	0.001014	0.004006	0.00134	0.000765	0.00081	0.004423	0.000277	0.002055	0.003021	0.001262	0.004325
ENST00000589671	AC006116.4	0	0	0	0	0	0	0	0	0	0	0	0	0	0	0	0
ENST00000591936	AC006116.5	436.206	1047.8	547.87	13637.7	126.197	334.591	945.04	564.856	262.921	2462.03	451.019	3868.06	466.742	1003.48	644.813	600.843
ENST00000593258	AC006116.6	25.1925	235.265	27.6204	270.542	0	66.3382	30.4573	12.6971	33.0747	48.4742	34.3461	175.214	52.1336	45.0107	37.6364	107.514
ENST00000587004	AC006116.8	0	0.248961	0	0	0.494559	0	0	0	0	0	0	132.351	0	0	0	0
ENST00000587448	AC006116.8	0	0	0	0	0	0	0	0	0	0	0	0	0	0	0	0
ENST00000587620	AC006116.8	54.6672	0.01971	61.2608	0	0	27.0771	21.3051	10.5707	18.064	19.8275	73.2741	165.2	7.30122	73.3459	73.9845	29.6839
ENST00000651636	AC006116.8	0	67.0539	75.7606	0	0	0.152884	133.882	2.20973	17.0448	0	17.742	0	0	31.7956	25.2416	0
ENST00000586010	AC006116.9	0	0	0	0	0	0	0	0	0	0	0	0	0	0	0	0
ENST00000591036	AC006116.9	0	0	0	0	0	0	0	0	0	0	0	0	0	0	0	0
ENST00000591630	AC006116.9	0	0	0	0	0	0	0	0	0	0	0	0	105.645	0	0	0
ENST00000589365	AC006130.1	0	0	0	0	0	0	0	0	0	0	0	0	0	0	0	0
ENST00000581917	AC006141.1	0.002558	0.001534	0.003278	0.001762	0.002188	0.00087	0.002228	0.0047	0.001223	0.000497	0.005794	0.000596	0.001444	0.001627	0.001059	0.001831
ENST00000454066	AC006145.1	0	0	55.5295	505.511	0	0	0.575761	4.22515	36.2854	0	0	0	0	0.005378	0	0
ENST00000557304	AC006146.1	0	0	0.284931	0.114948	0.047073	0	0	0	0	0	0.085164	0	0	0	0	0.039523
ENST00000484322	AC006148.1	0	0	0	0	0	0	0	0	0	0	0	0	0	0	0	0
ENST00000497598	AC006148.1	0	0	0	0	0	0	0	0	0	0	0	0	0	0	0	0
ENST00000650961	AC006148.1	0	0	0	0	0	0	0	0	0	0	0	0	0	0	0	0
ENST00000651674	AC006148.1	0	0	0	0	0	0	0	0	0	0	0	0	0	0	0	0
ENST00000652254	AC006148.1	0	0	0	0	0	0	0	0	0	0	0	0	0	0	0	0
ENST00000467017	AC006148.2	0	0	0	0	0	0	0	0	0	0	0	0	0	0	0	0
ENST00000412014	AC006150.1	0	0	0	0	0	0	0	0	0	0	0	0	0	0	0	0
ENST00000611750	AC006157.1	0	0	0	0	0	0	0	0	0	0	0	0	0	0	0	0
ENST00000452009	AC006159.1	0	0	0	0	0	0	0	0	0	0	0	0	0	0	0	0
ENST00000421965	AC006159.2	0	5.76643	0	0	0	528.424	257.633	0	0	2042.35	0	0	0	0	0	0
ENST00000511010	AC006160.1	10.0013	36.4988	4.79997	23.0352	0	32.2783	16.5828	0	24.0587	6.90138	10.298	0.023953	0.171596	28.9054	0.587146	24.8331
ENST00000652378	AC006160.1	0.658466	0.027703	0.023086	0.000312	1.60263	0.026077	0.026187	0.10933	2.00E-06	0.06045	0.700386	0.260665	0.353398	0	0.021773	0.549646
ENST00000538067	AC006205.1	0	0	0	0	0	0	0	0	0	0	0	0	0	0	0	0
ENST00000538943	AC006205.2	0	0	0	0	0	0	0	0	0	0	0	0	0	0	0	0
ENST00000544842	AC006206.1	0	0	0	0	0	0	0	0	0	0	0	0	0	0	0	0
ENST00000537192	AC006206.2	0	0	0	0	0	0	0	0	0	0	0	0	0	0	0	0
ENST00000537714	AC006206.2	0	0	0	0	0	0	0	0	0	0	0	0	0	0	0	0
ENST00000637958	AC006207.1	0	0	0	0	0	0	0	0	0	68.6864	0	0	0	0	0	0
ENST00000638100	AC006207.1	0	0	0	0	0	0	0	0	0	0	0	0	0	0	0	0
ENST00000586860	AC006213.2	306.14	61.0688	40.841	1691.68	305.046	835.481	35.21	83.0175	136.808	650.471	105.633	1638.05	212.651	402.73	116.218	164.176
ENST00000591815	AC006213.3	0	50.0698	0.043131	47.4141	0	159.892	3.49573	0	0	0	5.67415	7.13094	0	0	13.5083	0
ENST00000586247	AC006213.4	0	0	16.9153	0	0	0	0	0	0	0	0	0	0	0	0	0
ENST00000616184	AC006213.5	3722.05	8599.54	822.165	0	1643.12	15227.7	7999.45	832.962	9989.65	25680.6	2234.61	0	8448.79	29483.8	3730.47	10778.7
ENST00000619673	AC006213.6	2126.03	0	2548.15	0	2030.1	0	3180.15	1529.02	2838.96	0	0	0	1796.8	0	0	0
ENST00000603816	AC006237.1	0	42.7988	0	0	0	0	0	0	0	0	0	0	0	0	0	0
ENST00000609787	AC006238.1	0	1.88623	0	0	2.00E-06	0.689404	0	2.29807	0.659208	0	0.554399	0.650488	2.71222	1.8445	1.29313	0.93761
ENST00000649534	AC006238.2	3.11958	0	8.46177	15.0214	0.654957	0.003905	1.68146	8.04761	0	0	0.139181	0	0.093577	3.04979	0.086091	28.7042
ENST00000621223	AC006249.1	7497.01	44794	7448.5	292558	8861.85	12367.9	7127.48	8149	10008.2	44217	7900.38	110652	6108.35	39110.6	7356.69	22231.4
ENST00000464958	AC006252.1	12.9139	0	19.8012	27.1388	6.08437	1.04982	9.4917	0.001243	12.293	16.2346	0.033796	28.5426	0	1.00E-06	1.96467	7.74878
ENST00000593980	AC006262.1	0	0	0	0	5.55672	0	0	0	0	0	0	0	0	0	0	0
ENST00000596066	AC006262.1	15.1932	140.23	17.1243	0	74.1025	7.97828	119.765	6.82568	68.9831	141.322	167.582	52.9824	31.5713	202.182	118.6	269.343
ENST00000599127	AC006262.2	0	0	0	0	0	0	0	0	0	0	0	0	0	0	0	0
ENST00000600152	AC006262.2	0	0	0	0	0	0	0	0	0	0	0	0	0	0	0	0
ENST00000597337	AC006262.3	0	0	0	0	0	0	0	0	0	0	0	0	0	0	0	0
ENST00000582889	AC006270.1	0	0	0	0	0	0	0	0	0	0	0	0	0	0	0	0
ENST00000596964	AC006272.1	0	0	0	0	0	0	0	0	0	0	0	0	0	0	0	0
ENST00000606966	AC006273.1	145.292	255.42	144.406	487.286	84.8207	406.354	212.797	94.9883	118.097	413.29	120.867	496.216	135.101	177.184	83.4	195.162
ENST00000565320	AC006288.1	0	0	0	0	0	0	0	0	0	0	0	0	0	0	0	0
ENST00000514401	AC006296.1	0	0	0	0	0	0	0	0	0	0	0	0	0	0	0	0
ENST00000507932	AC006296.2	0	0	0	0	0	0	0	0	0	0	0	0	0	0	0	0
ENST00000499625	AC006299.1	1.51379	165.239	131.981	47.6666	169.518	472.845	259.313	3.61383	171.876	714.374	83.2214	854.621	197.775	131.261	238.786	126.641
ENST00000525963	AC006299.1	179.333	0	0	1243.43	233.334	0	0.1986	34.7194	0	0	289.1	0	0	0.043739	7.56242	0.016476
ENST00000528701	AC006299.1	0.011719	0	0	5.63413	0	0	0.119032	0.344454	0	0	0.000119	0.584588	0	0.001423	0.001224	2.40E-05
ENST00000589754	AC006305.1	0	0	0.002484	0.000447	0.000795	0	0.000914	0	0.001141	0	0.009073	0.000722	0.005184	0.000876	0.001973	0.00096
ENST00000650203	AC006305.1	0	0.201789	0	0	0	0	0	0.265854	0	0	0	0	0	0	0	58.5948
ENST00000589617	AC006305.2	0	0	0	0	0	0	0	0	0	0	0	0	0	0	0	0
ENST00000590589	AC006305.3	0	0	0	0	0	0	0	0	0	0	0	0	0	0	0	0
ENST00000419422	AC006329.1	0	0	0	0	0	0	0	0	0	0	0	0	0	0	0	0
ENST00000418409	AC006333.1	0	0	0	0	0	0	0	0	0	0	0	0	0	0	0	0
ENST00000422401	AC006333.1	0	0	0	0	0	0	0	0	0	0	0	0	115.011	0	0	0
ENST00000429396	AC006333.1	0	0	0	0	0	0	0	0	0	0	0	0	0	0	0	0
ENST00000451016	AC006333.1	0	0	0	0	0	0	0	0	0	0	0	0	0	0	0	0
ENST00000607957	AC006333.2	119.08	196.218	120.766	499.296	130.638	194.433	177.24	120.948	85.9856	169.214	192.262	437.812	116.831	281.188	150.476	224.905
ENST00000629240	AC006355.2	0	0	0	0	0	0	0	0	0	0	0	0	0	0	0	0
ENST00000427073	AC006357.1	0	0	0	0	0	0	0	0	0	0	0	0	0	0	0	0
ENST00000419425	AC006369.1	21.2025	0	0	0	0	0	0	0	0	0	10.082	0.000249	0	0	0	43.3091
ENST00000431712	AC006369.2	0	0	0	0	0	0	0	0	0	0	0	0	0	0	0	0
ENST00000449903	AC006372.1	0	0	0	0	0	0	0	0	0	0	0	0	0	0	0	0
ENST00000433660	AC006372.2	0	0	0	0	0	0	0	0	0	0	0	0	0	0	0	0
ENST00000648425	AC006372.2	0	0	0	0	0	0	0	0	0	0	0	0	0	0	0	0.002464
ENST00000426193	AC006378.1	0	0	0	0	0	0	0	0	0	0	0	0	0	0	0	0
ENST00000426634	AC006378.1	0	0	0	0	0	0	0	0	0	0	0	0	0	0	0	0
ENST00000494849	AC006387.1	0	0	0	0	0	0	0	0	0	0	0	0	0	0	0	0
ENST00000589433	AC006387.1	116.361	86.7325	0.118952	108.901	0	78.1258	78.9517	14.8233	0	220.283	24.6098	0	273.911	0	6.82685	0
ENST00000626365	AC006387.1	0	0	0	0	0	0	0	0	0	0	0	0	0	0	0	0.00018
ENST00000627539	AC006387.1	0	0	0	0	0	0	0	0	0	0	0	0	0	0	0	0
ENST00000629022	AC006387.1	0	0	0	0	0	0	0	0	0	0	0	0	0	0	0	0
ENST00000631092	AC006387.1	0	0	0	0	0	0	0	0	0	0	0	0	0	0	0	0
ENST00000571775	AC006435.1	0.221348	0.115172	0	0.081998	0.031931	0	0.099588	0.099157	0	0	0.045013	0	0	0.048941	0	0
ENST00000573007	AC006435.2	128.556	39.7561	344.619	193.981	65.9369	289.702	116.89	268.881	76.4174	24.228	217.019	210.355	164.613	355.284	74.3039	765.388
ENST00000574290	AC006435.2	0	0	0	0	0	0	0	0	0.273551	0.453651	0	0	0	0	0	0.300601
ENST00000611041	AC006435.3	0	0	0	0	0	0	0	0	0	0	0	0	0	0	0	0
ENST00000581083	AC006441.1	10.5665	0	33.2282	1624.73	0	1.70E-05	0.438458	0	0	0	183.508	1.30E-05	10.6661	117.401	0	227.693
ENST00000580121	AC006441.3	0	0	0	0	0	0	0	0	0	62.3496	0	0	0	0	0	0
ENST00000577621	AC006441.4	0	0	0	0	0	0	0	0	0	0	0	0	0	0	0	0
ENST00000583161	AC006441.4	0	0	0	0	0	0	0	0	0	0	0	0	0	0	0	0
ENST00000616263	AC006449.1	0	0	0	0	0	0	0	0	0	0	0	0	0	0	0	0
ENST00000618407	AC006449.2	2.97445	0	0	0	0	2.76026	6.31233	2.13331	0	3.31402	0	0	0	0	2.27706	7.22966
ENST00000620144	AC006449.3	0	0	1.23063	0	0	1.37285	0	0	0	4.7836	0	0	0	0	0	0
ENST00000610658	AC006449.5	0	4.70704	0.021089	2.10E-05	0.402129	11.796	0	0	0.215935	30.2056	4.57638	52.2665	7.52058	0.050984	0	12.5149
ENST00000612330	AC006449.6	17.9887	7.89075	28.2947	95.4078	20.631	33.1264	24.5543	22.7989	24.1798	26.5176	38.1674	107.669	15.4011	37.0932	35.7698	30.2772
ENST00000421041	AC006450.1	0	0	0	0	0	0	0	0	0	0	0	0	0	0	0	0
ENST00000429482	AC006450.2	0	0	0	0	0	0	0	0	0	0	0	0	0	0	0	0
ENST00000649584	AC006452.1	0	0	0	7.37803	0	6.61752	19.0629	0	0	0	0	7.00615	0	0	4.25059	3.91934
ENST00000426550	AC006455.1	0	0	0	0	0	0	0	0	0	0	0	0	0	0	0	0
ENST00000418297	AC006455.4	0	0	0	0	0	0	0	0	0	0	0	0	0	0	0	0
ENST00000456890	AC006455.5	0	0	0	0	0	0	0	0	0	0	0	0	0	0.873043	0	0.520611
ENST00000615248	AC006455.5	0	0	0	0	0	0	0	0	0	0	0	0	0	0.604107	0	0.358679
ENST00000445093	AC006458.1	0	0	0	0	0	0	0	0	0	0	0	0	0	0	0	0
ENST00000411949	AC006460.1	0	0	0	0	0	0	0	0	0	0	0	0	54.3386	0	0	0
ENST00000421437	AC006460.1	0	0	0	0	0	0	0	0	0	0	0	0	75.0188	0	0	0
ENST00000428032	AC006460.1	0	0	0	0	0	0	0	0	0	0	0	0	105.063	0	0	0
ENST00000638173	AC006460.2	514.827	358.4	414.662	217.032	685.384	465.139	711.435	309.599	214.918	848.206	444.56	2008.02	292.86	554.447	425.157	769.734
ENST00000639359	AC006460.2	20.2682	0	0	0	0	0	0	0	0	0	0	0	0	0	0	0
ENST00000639429	AC006460.2	3.23746	0	0	0	0	0	0	0	0	0	0	0	0	0	0	0
ENST00000639682	AC006460.2	0	0	24.9315	0	161.064	0.045968	0	1.00E-06	28.3303	0	0.002193	0	37.0993	0.036019	0	136.245
ENST00000639773	AC006460.2	12.5276	0	87.2592	210.517	37.1796	68.9326	97.972	7.31648	80.6591	60.8965	99.9072	60.2384	54.2516	0	0	134.76
ENST00000640211	AC006460.2	3.52414	0	0.000976	0	0.923048	10.9242	0	7.34699	2.16182	0	0.006507	34.9908	0.051292	36.0713	0	0
ENST00000609770	AC006480.2	0.001543	0.002653	0.002184	0.00148	0.001607	0.003279	0.001319	0.005088	0.000726	0.001776	0.002407	0.001647	0.00151	0.002456	0.001213	0.002913
ENST00000448898	AC006482.1	0	0	0	0	0	0	0	0	0	0	0	0	0	0	0	0
ENST00000609813	AC006483.2	2.67882	0	1.7212	0	0	0	0	0	0	13.4863	1.80755	14.6753	0	3.94254	0	0
ENST00000503624	AC006487.2	0	0	0	0	0	0	0	0	0	0	0	0	0	0	0	0
ENST00000647923	AC006487.2	0	0	0	0	0	0	0	0	0	0	0	0	0	0	0	0
ENST00000562493	AC006504.1	285.481	597.832	503.028	929.619	203.139	419.492	350.124	507.572	240.548	599.212	322.644	865.763	405.972	464.124	235.078	810.629
ENST00000589471	AC006504.2	0	0	0	0	0	0	0	0	0	0	0	0	0	0	0	0
ENST00000585827	AC006504.5	0	0	0	0	0	0	0	0	0	0	0	0	0	0	0	0
ENST00000585917	AC006504.5	0	0	0	2624.57	0.038	0	370.613	0	0	0	0	0.00323	101.968	108	5.5373	655.834
ENST00000586220	AC006504.5	0	0	7.00E-06	0	0.000108	0	1.00E-06	0	0	0	0	0	0	0	0	0
ENST00000586784	AC006504.5	979.986	561.851	414.568	27201.2	587.628	1214.06	1302.68	282.65	642.071	2636.19	594.406	611.926	852.994	177.412	592.083	2598.97
ENST00000587188	AC006504.5	7.00E-05	0	1.14919	0	17.3909	0.052186	0	2.00E-06	1.30E-05	0.801753	0	24.18	1.40125	0	6.82945	10.4861
ENST00000588122	AC006504.5	0	0	0	0	0	0	0	0	0	0	0	0	0	0	0	0
ENST00000588318	AC006504.5	0	0	0	0	0	0	0	0	0	0	0	0	0	0	0	0
ENST00000588636	AC006504.5	0	0	0	0	0	0	0	0	0	0	0	0	0	0	0	0
ENST00000588784	AC006504.5	29.4086	5.33617	29.0875	3.6666	7.45647	15.7839	7.72819	23.2021	27.671	3.51477	36.1619	8.33845	41.6557	13.4036	19.6402	31.5511
ENST00000591549	AC006504.5	0	0	0	0	0	0	0	0	0	0	0	0	0	0	0	0
ENST00000592404	AC006504.5	76.985	0	3.00E-06	0	3.00E-06	0.003903	0	8.96227	0.965565	24.6771	0	0.505023	0	0.548827	6.00E-06	0
ENST00000621046	AC006504.8	20623	62325.8	8347.62	458148	7626.81	13090.1	24570.6	935.371	14365	277446	5172.4	277152	52520.2	10630.6	15356.2	22382.5
ENST00000631571	AC006511.4	0	0	0	0	0	0	0	0	0	0	0	0	0	0	0	0
ENST00000639368	AC006511.5	1667.6	2290.36	765.491	8227.24	783.713	1507.3	1370.74	551.611	1320.36	2796.66	779.065	7206.62	1162.06	2878.66	886.138	997.036
ENST00000567905	AC006538.1	0.241273	0.683533	0.56212	0.800617	0.110891	0.661427	0.703729	1.11728	0.358917	2.22228	2.31722	1.11773	0.776483	6.76819	1.29524	0.445936
ENST00000612495	AC006538.3	0	0	0	0	0	0	0	0	0	0	0	0	0	0	0	0
ENST00000415503	AC006547.1	0	0	0	0	0	0	0	0	0	0	0	0	0	0	0	0
ENST00000595864	AC006547.1	0	0	0	0	0	0	0	0	0	0	0	0	0	0	0	0
ENST00000596334	AC006547.1	0	0	0	0	0	0	0	0	0	0	0	0	0	0	0	0
ENST00000598339	AC006547.1	0	0	0	0	0	0	0	0	0	0	0	0	0	0	0	0
ENST00000600617	AC006547.1	0	0	0	0	0	0	0	0	0	0	0	0	0	0	0	0
ENST00000600937	AC006547.1	0	0	0	0	0	7.59422	0	0	0	75.0425	0	0	0	0	0	0
ENST00000601746	AC006547.1	0	0	0	0	0	0	0	0	0	0	0	0	0	0	0	0
ENST00000608610	AC006547.1	0	0	0	0	0	0	0	0	0	0	0	0	0	0	0	0
ENST00000609191	AC006547.1	0	0	0	0	0	0	0	0	0	0	0	0	0	0	0	0
ENST00000609644	AC006547.1	0	0	0	0	0	7.20074	0	0	0	75.3288	0	0	0	0	0	0
ENST00000628442	AC006547.1	0	0	0	0	0	0	0	0	0	0	0	0	0	0	0	0
ENST00000412713	AC006547.2	0	85.5423	13.3965	0	55.1404	0	0	0	47.1618	0	36.1505	234.301	58.4116	36.9989	31.4008	27.1909
ENST00000600090	AC006547.3	0.58374	0	0.169995	0	0	0	0	0	0	0	2.59926	3.35567	0	0.638569	0.586383	0.672576
ENST00000591211	AC006557.1	0	0	0	0	0	0	0	0	0	0	0	0	0	0	0	0
ENST00000592926	AC006557.3	0	0	0	0	0	0	0	0	0	0	0	0	0	0	0	0
ENST00000608943	AC006566.1	6515.21	9375.96	8865.83	409577	2763.54	54672	14675.6	4434.69	6128.17	181347	1774.7	2.55465e+06	4021.35	37823.3	2809.45	10988.5
ENST00000545706	AC006581.1	0	0	0	0	0	0	0	0	0	0	0	0	0	0	0	0
ENST00000631830	AC006581.2	0	0	0.491916	0	0	0	0	0.64722	0	0	0.502214	0	0	0	0	0
ENST00000600669	AC006942.1	0	0.777252	0.039603	2.12467	2.00E-06	0	0	0	0	0.946471	0.03991	1.07477	0.009842	0.067314	0.660831	1.302
ENST00000608373	AC006946.2	0	0	0	0	0	0	0	0	32.1973	0	0	0	0	25.4176	77.784	0
ENST00000609791	AC006946.3	0	0	0	0	0	0	0	0	0	0	0	0	0	0	0	0
ENST00000457168	AC006947.1	3.24016	0	4.45477	1.82511	3.54988	0	0	5.52711	0	1.52027	0	0	4.12183	2.89522	4.52677	0
ENST00000435254	AC006960.2	0	0	0	0	0	0	0	0	0	0	0	0	0	0	0	0
ENST00000561845	AC006960.3	271.265	3003.76	1065.56	68857.9	672.048	1738.68	741.211	46.3436	2266.05	6828.1	1095.63	39617.1	401.555	7283.85	854.482	1390.85
ENST00000426169	AC006967.2	0	0	0	0	0	0	0	0	0	0	0	0	0	0	0	0
ENST00000594086	AC006967.3	0	0	21.7215	0	1.40268	0	12.007	8.50E-05	0	0	20.4271	0	8.91433	0	0	50.6457
ENST00000647804	AC006970.3	0	0	6.76765	0	0	0	0	0	0	0	0	0	0	0	0	0
ENST00000648393	AC006972.1	0	0	0	0	0	0	0	0	0	0	0	0	0	0	0	0
ENST00000637928	AC006974.1	0	0	0	0	0	0	0	0	0	0	0	0	0	0	0	0
ENST00000637240	AC006974.2	0	0	0	0	0	0	0	0	0	0	0	0	0	0	0	0
ENST00000412065	AC006994.2	0	0	0	0	0	0	0	0	0	0	0	0	0	0	0	0
ENST00000623861	AC006994.2	0	0	0	0	0	0	0	0	0	0	0	0	0	0	0	0
ENST00000638886	AC006994.2	0	0	0	0	0	0	0	0	0	0	0	0	0	0	0	1.99589
ENST00000639259	AC006994.2	0	0	0	0	0	0	0	0	0	0	0	0	0	0	0	0
ENST00000590912	AC007001.1	0	0	0	0	0	0	0	0	0	0	0	0	0	0	0	0
ENST00000439318	AC007003.1	0	0	0	0	0	0	0	0	0	0	0	0	0	0	0	0
ENST00000472463	AC007003.1	0	0	0	0	0	0	0	0	0	0	0	0	0	0	0	0
ENST00000458624	AC007009.1	2.49268	2.07073	2.41348	0.019782	1.00E-06	0.195267	0.006495	1.50847	0.007247	2.57707	2.64523	5.59387	5.51108	5.66474	2.35533	5.70972
ENST00000572828	AC007014.1	0	0	0	0	0	0	0	0	0	0	0	0	0	0	0	0
ENST00000615581	AC007014.2	1282.14	0	654.173	17149.3	1187.02	2880.87	1723.51	330.177	1722.84	6138	1166.58	29992.9	1044.86	8307.01	269.648	4530.09
ENST00000604183	AC007029.1	0	0	0	0	0	0.002429	0	0	0	0	0	0	0	0	0	0
ENST00000609281	AC007032.1	100.611	21.0742	54.8763	417.465	118.503	85.9629	89.0858	18.7544	16.5261	85.2339	70.3551	306.129	33.7042	102.401	7.53128	32.6199
ENST00000430537	AC007036.1	0	0	0	0	0	0	0	0	0	0	0	0	0	0	0	0
ENST00000415934	AC007036.2	0.343802	0	2.11055	0	0.491917	0	2.4114	0.760402	1.57004	2.8967	1.86587	0	0	0	0.497094	1.85102
ENST00000511893	AC007036.3	1185.76	1955.8	2227.1	21036.3	984.729	1150.27	2917.11	2221.18	1754.67	2542.62	1616.74	14225.6	1888.6	699.778	2267.93	4768.11
ENST00000452057	AC007038.1	2732.96	1143.38	3050.41	1072.19	1834.08	755.34	2079.83	1386.27	826.854	2321.01	2538.56	275.302	3649.42	1925.95	3513.17	2307.86
ENST00000608095	AC007038.2	20700.9	103387	14199.6	301324	9835.49	65323	51056.7	6140.69	27072	186097	12713.4	1.50809e+06	30382.8	63576.4	10753.9	41682
ENST00000416229	AC007040.1	0	0	0	0	0	0	0	0	0	0	0	0	0	0	0	0
ENST00000442403	AC007064.2	31.0549	23.6218	18.7656	9.92656	23.2171	10.7236	18.0706	22.1798	25.8229	0	42.3166	2.89836	21.4989	3.02776	26.9364	12.4003
ENST00000561961	AC007066.2	0.031329	0.026852	0.017538	0.001599	0.010425	0.006896	0.013135	0.013138	0.03296	0.003149	0.052318	0.001783	0.024708	0.031389	0.020465	0.056804
ENST00000566531	AC007066.2	0.357823	0	0.198281	0	0.104673	0	0.110523	0.155423	0.180513	0.454649	0.287418	0	0.192696	0	0.208488	0.514742
ENST00000412563	AC007091.1	0	0	0	0	0	0	0	0	0	0	0	0	0	0	0	0
ENST00000650010	AC007092.1	0	0	0	0	0	0	0	0	0	3.50E-05	0	0	0	0	0	0
ENST00000412297	AC007098.1	0	0	0	0	0	0	0	0	0	0	0	0	0	0	0	0
ENST00000413549	AC007098.1	0	0	0	0	0	0	0	0	0	0	0	0	0	0	0	0
ENST00000437346	AC007098.1	0	0	0	0	0	0	0	0	0	0	0	0	0	0	0	0
ENST00000650490	AC007098.1	0	0	0	0	0	0	0	0	0	0	0	0	0	0	0	0
ENST00000444852	AC007099.2	0	0	0	0	0	0	0	0	0	0	0	0	0	0	0	0
ENST00000606382	AC007100.1	0	0	0	0	0	0	0	0	0	0	0	0	0	0	0	0
ENST00000650011	AC007100.1	0	0	0	0	0	0	0	0	0	0	0	0	0	0	0	0
ENST00000509666	AC007106.1	0	0	0	0	0	0	0	0	0	0	0	0	0	0	0	0
ENST00000576313	AC007114.1	0	0.00034	0	0.000389	0.011119	0	0	0	0.012406	1.29374	0	38.736	0.499116	0.327773	0	3.82709
ENST00000576871	AC007114.1	0	0	2.10E-05	0.000182	0	8.90E-05	0.000233	0	0	0.000109	2.50E-05	0.000563	0	0.000299	7.90E-05	4.70E-05
ENST00000576014	AC007114.2	0	0	0	0	0.387633	0	0	0.132777	0	0	0	0	0	0	0	0
ENST00000508202	AC007126.1	2263.16	2459.29	3449.69	2720.5	2233.5	3625.33	2186.89	1652.93	1762.85	1736.37	3008.95	2920.47	1998.84	1899.13	1863.4	4219.28
ENST00000424460	AC007128.1	110.758	88.4377	67.3872	131.096	129.604	193.15	51.8676	0	149.629	185.356	3.46135	77.6772	20.1777	11.482	10.4206	0.009108
ENST00000435967	AC007128.2	0	0	0	0	0	0	0	0	0	0	0	0	0	0	0	0
ENST00000606016	AC007128.2	143.701	263.325	254.204	207.402	277.671	75.8239	209.038	223.382	121.581	35.075	169.724	35.6408	213.842	46.3832	101.696	252.633
ENST00000648464	AC007132.1	0	0	0	0	0	0	0	0	0	0	0	0	0	0	0	0
ENST00000566529	AC007159.1	0	0	0	0	0	0	0	0	0	0	0	0	0	0	0	0
ENST00000415159	AC007179.1	0	0	0	0	0	0	0	0	0	0	0	0	0	0	0	0
ENST00000648110	AC007179.1	0	0	0	0	0	0	0	0	0	0	0	0	0	0	0	0
ENST00000412409	AC007179.2	0	0	0	0	0	0	0	0	0	0	0	0	0	0	0	0
ENST00000434611	AC007179.2	0	0	0	0	0	0	0	0	0	0	0	0	0	0	0	0
ENST00000435557	AC007179.2	0	0	0	0	0	0	0	0	0	0	0	0	0	0	0	0
ENST00000440521	AC007179.2	0	0	0	0	0	0	0	0	0	0	0	0	0	0	0	0
ENST00000443306	AC007179.2	0	0	0	0	0	0	0	0	0	0	0	0	0	0	0	0
ENST00000444001	AC007179.2	0	0	0	0	0	0	0	0	0	0	0	0	0	0	0	0
ENST00000451416	AC007179.2	0	0	0	0	0	0	0	0	0	0	0	0	0	0	0	0
ENST00000600364	AC007192.2	0	0	0	0	10.4048	0	0	0	0	0	0	0	0	20.5136	0	0
ENST00000599645	AC007193.1	0	0	0	0	0	0	0	0	0	0	0	0	0	0	0	0
ENST00000596807	AC007193.2	0	0	0	0	0	0	0	0	0	0	0	0	0	0	0	0
ENST00000598616	AC007193.3	0	0	0	0	0	0	0	0	0	0	0	0	0	0	0	0
ENST00000536141	AC007207.2	0	0	0	0	0	0	0	0	0	0	0	0	0	0	0	0
ENST00000543206	AC007207.2	0	0	0	0	0	0	0	0	0	0	0	0	0	0	0	0
ENST00000570197	AC007216.1	0	0	0	0	0	0	0	0	0	0	0	0	0	0	0	0
ENST00000562802	AC007216.2	0.120444	0	0.143078	0	0.229079	0.026465	0.040036	0.025247	0.182751	0	0.130453	0.077648	0.019233	0.391687	0.02858	0.422171
ENST00000568144	AC007216.3	1.41554	1.56962	1.46122	2.09627	1.65449	1.10511	1.16233	0.418312	1.87036	2.56166	1.29965	3.15533	1.01324	1.32929	1.05565	1.889
ENST00000561538	AC007218.1	0	0	0	0	0	0	0	0	0	0	0	0	0	0	0	0
ENST00000636913	AC007218.2	0	0	0	0	0	0	0	0	0	0	0	0	0	0	0	0
ENST00000572466	AC007220.1	0	0	0	0	2.77183	7.28383	0	0	0	16.2383	0	0	0	6.11678	0	9.35782
ENST00000570038	AC007221.1	0	0	0	0	0	0	0	0	0	0	0	0	0	0	0	0
ENST00000634367	AC007221.2	0	0	0	0	0	0	0	0	0	0	0	0	0	0	0	0
ENST00000564076	AC007223.1	0	0	0	0	0	0	0	0	0	0	0	0	0	0	0	0
ENST00000649516	AC007240.1	0.159116	0	0.212959	0	0	0.201898	0.193837	0.014647	0.251552	0.008593	0.009474	0	0.059591	0	0.002653	0.118374
ENST00000608934	AC007250.1	0	0	0	0	0	0	0	0	0	0	0	12.7727	0	0	0	0
ENST00000447171	AC007255.1	0	0	0	0	0	0	0.019369	0.797655	7.57071	0.008682	0.000144	0	0.735453	0	0	5.95156
ENST00000450540	AC007255.1	0	7.06777	3.39379	16.7427	0	0	0	8.46916	5.1295	9.78831	13.5619	12.8037	1.0516	3.89856	5.7633	2.60488
ENST00000646052	AC007262.2	67352.4	150097	113156	324440	64690.9	155289	103282	50048.9	66274.6	164693	98548.3	188158	76733.2	156162	94947.9	116196
ENST00000646928	AC007262.2	0	118.727	0	305.214	27.7973	0	0	0	0	103.171	19.7819	0	2.79375	0	0	38.1723
ENST00000448256	AC007272.1	1.1702	0	0	0	0	0	0	0	8.78957	0	0.551412	0	0	0	0	0
ENST00000428156	AC007277.1	0	0	0	0	0	0	0	0	0	0	0	0	0	0	0	0
ENST00000450893	AC007278.1	0	0	0	0	0	0	0	0	0	0	41.7794	0	0	0	0	0
ENST00000436582	AC007278.2	0	0	13.4955	0	0	0	25.896	9.63646	0	0	0	0	0	0	0	0
ENST00000434645	AC007283.1	1194.26	807.41	496.591	3927.9	958.569	607.441	909.974	366.033	2623.46	1025.13	732.813	1631.46	1217.44	1181.48	495.743	1597.58
ENST00000419103	AC007285.1	0.000105	0	0	0	0.239077	0	0.003295	0	0	0	5.79551	0	0	0	0	0
ENST00000422239	AC007285.1	86.6781	63.0017	82.9118	460.484	110.188	52.3223	169.499	35.9112	77.4448	188.794	16.2875	146.258	49.7094	51.8284	69.8898	87.4995
ENST00000433088	AC007285.2	0	0	0	0	0	0	0	0	0	0	0	0	0	0	0	0
ENST00000594444	AC007292.1	1.33683	0	1.35346	8.37748	2.02075	0	12.7454	0.820676	0	2.46891	3.3341	3.79262	0.669423	0	1.39772	2.09873
ENST00000593524	AC007292.2	2.81891	7.95794	2.11324	1.77158	1.69842	3.43656	3.19403	1.30919	1.15947	4.32233	3.71912	1.35084	1.83351	7.7642	2.4577	3.0756
ENST00000594776	AC007292.3	0.003602	0.017636	0.002821	0	0	0.004903	0	0	0	0	0.013428	0	0	0.062591	0.008084	0.009163
ENST00000547346	AC007298.1	0	0	0	0	0	0	0	0	0	1029.69	0	0	0	0	0	0
ENST00000551849	AC007298.2	0	0	0	0	0	0	0	0	0	0	0	0	0	0	0.17001	0
ENST00000608856	AC007308.1	0	0	0	0	0	0	0	0	0	0	0	0	0	0	214.749	0
ENST00000414538	AC007314.1	0	0	0	0	0	52.8753	0	0	0	0	0	0	0	0	0	0
ENST00000649978	AC007317.1	99.5328	198.49	169.612	1182.58	104.849	708.276	529.488	190.276	142.107	171.785	192.674	0	122.234	563.372	246.442	328.178
ENST00000412276	AC007319.1	0	0	0	0	0	0	0	0	0	0	0	0	0	0	0	0
ENST00000428329	AC007319.1	0	0	0	0	0	0	0	0	0	0	0	0	0	0	0	0
ENST00000453517	AC007319.1	0	0	0	0	0	0	0	13.5789	0	0	0	0	0	0	0	0
ENST00000624224	AC007326.2	0	0	0	0	0.495712	1.51293	0.042813	0	0	0	0	0	0	0	0	0
ENST00000638287	AC007326.5	1194.73	3211.91	3383.11	24607.6	1034.41	2715.63	2358.16	1378.29	2330.81	4512.68	2256.32	12069.8	2927.55	4448.19	1454.36	2404.49
ENST00000640084	AC007326.5	0	112.684	4.23214	0.145126	34.1544	4.70E-05	0.00363	7.10E-05	0.005472	1.60E-05	114.968	2.50E-05	262.974	6.10E-05	8.70258	39.508
ENST00000440788	AC007327.2	0	0	0	0	0	0	0	0	0	0	0	0	0	0	0	0
ENST00000568286	AC007333.1	0	0	0	0	0	0	0	0	0	0	0	0	0	0	0	0
ENST00000569998	AC007333.2	887.487	1569.99	983.693	0	250.356	3198.93	411.474	422.752	27.8463	509.876	5535.81	0	1370.97	11159.5	449.713	2694.54
ENST00000576365	AC007336.1	7393.96	18516.2	11651.8	48926.2	5637.68	10563	10099.8	6147.61	7184.25	13408.2	12381.5	72351.2	8146.07	12165.2	8517.54	12895.5
ENST00000611626	AC007336.2	0	0	0	0	0	0	0	0	0	0	0	0	0	0	0	0
ENST00000565073	AC007342.1	152.011	1505.31	210.827	0	363.461	429.011	196.513	40.7692	245.352	1099.19	149.926	1207.34	0	1021.48	139.104	219.292
ENST00000565189	AC007342.4	372.75	901.141	456.636	526.598	231.373	814.404	683.962	314.477	220.963	450.042	213.685	1532.05	534.741	1231.17	414.821	414.509
ENST00000571340	AC007342.5	0	22.6359	0	0	0	0	0	0	0	0	0	0	0	0	0	0
ENST00000569751	AC007344.1	0	0	0	0	0	0	0	0	0	0	0	0	0	0	0	0
ENST00000643262	AC007344.1	0	0	0	0	0	0	0	0	0	0	0	0	0	0	0	0
ENST00000646267	AC007344.1	0	0	0	0	0	0	0	0	0	0	0	0	0	0	0	0
ENST00000563879	AC007347.1	0	0	0	0	0	0	0	0	0	0	0	0	0	0	0	0
ENST00000419326	AC007349.1	0	0	0	0	0	0	0	0	0	0	0	0	0	0	0	0
ENST00000439998	AC007349.2	0	0	0	0	0	0	0	0	0	0	0	0	0	0	0	0
ENST00000415356	AC007349.3	0	0	0	0	0	0	0	0	0	0	0	0	0	0	0	0
ENST00000608114	AC007349.4	0	0	9.10649	0	0	0	0	0	0	0	0	0	0	0	0	0
ENST00000417910	AC007359.1	0	0	0	0	0	0	0	0	0	0	0	0	0	0	0	0
ENST00000423425	AC007362.1	0	0	0	0	0	0	0.017213	0	0.372964	0	0	0	0	0	0	0
ENST00000596616	AC007362.1	0.091664	0.263362	0	0	0	0	0.356894	0.001516	1.00E-06	8.90E-05	0	0	0.018979	0	0	0.290961
ENST00000598710	AC007362.1	0	0	0	0	0	0	7.80E-05	0	0	0	0	0	0.015998	0.01432	0	0.000376
ENST00000625830	AC007362.1	0	0	0	0	0	0	0	0	0	0	0	0	0	0	0	0
ENST00000625831	AC007362.1	0.000389	0	0	0.000596	0	0	3.30E-05	0.012261	0.037327	0.003947	0	0	0.01848	9.00E-06	0	3.00E-06
ENST00000626140	AC007362.1	0	0	0	0	0	0	0	0	0	0	0	0	0	0	0	0
ENST00000626337	AC007362.1	0	0	0	0	0	0	0.003652	0	0.000597	0	1.00E-06	0	0	3.55831	0	0
ENST00000626426	AC007362.1	0	0	0	0	0	0	0	0	0	0	0	0	0.019404	0	0	0
ENST00000626881	AC007362.1	0.000468	0	0	0.000628	0	0	3.80E-05	0.014875	0.045976	0.002182	0	0	0	1.30E-05	0	5.00E-06
ENST00000627646	AC007362.1	0	0	0	0	0	0	0	0	0	0	0	0	0	0	0	0
ENST00000628086	AC007362.1	0	0	0	0	0	0	4.00E-05	0	0.000654	0	0	0	0.021175	0	0	0
ENST00000628604	AC007362.1	0	0	0	0	0	0	0	0	0	0	0	0	0.018757	0	0	0
ENST00000628650	AC007362.1	0.157983	0	0	221.365	0	0	0.031223	5.12398	11.5007	102.754	78.6782	0	0	99.9196	0	0.551323
ENST00000629410	AC007362.1	0.185706	0	0	340.089	0	0	0.038504	5.98696	13.4968	167.941	64.3107	0	0	136.963	0	0.703887
ENST00000629854	AC007362.1	0	0	0	0	0	0	0	0	0	0	0	0	0	0	0	0
ENST00000439964	AC007365.1	0.36275	3.40311	0	22.212	0	0	0	0	0	0	0	0	1.07227	0	0	0
ENST00000536505	AC007368.1	0	0	0	0	0	0	0	0	0	0	0	0	0	0	0	0
ENST00000536639	AC007368.1	0	0	0	0	0	0	0	0	0	0	0	0	0	0	0	0
ENST00000544419	AC007368.1	0	0	0	0	0	0	0	0	0	0	0	0	0	0	0	0
ENST00000637885	AC007368.1	0	0	0	0	0	0	0	0	0	0	0	0	0	0	0	0
ENST00000642569	AC007368.1	0	0	0	0	0	0	0	0	0	0	0	0	0	0	0	6.66129
ENST00000650732	AC007368.1	0	0	0	0	0	0	0	0	0	0	0	0	0	0	0	0
ENST00000536422	AC007368.2	0	0	0	0	0	0	0	0	0	0	0	0	0	0	0	0
ENST00000503163	AC007370.1	0	22.223	0	0	0	13.7915	0	0	0	45.5637	0	0	0	0	0	0
ENST00000506899	AC007370.2	0	0	43.9099	2484.4	0	309.603	0	140.633	0	392.714	85.8365	0	57.4919	249.283	105.131	0
ENST00000600936	AC007375.2	0	0	0	0	0	0	0	0	0	0	0	0	0	0	0	0
ENST00000556271	AC007376.2	0	0	10.7488	29.8472	32.0525	0	0	8.11557	10.644	0	8.7811	25.0856	0	0	0	0
ENST00000609765	AC007378.1	0	0	2.78147	0	2.05957	0	0	0	0	0	0	0	0	0	0	0
ENST00000441598	AC007381.1	0	0	0	0	0	0	0	0	0	0	0	0	0	0	0	0
ENST00000457668	AC007381.1	0	0	0	0	0	0	0	0	0	0	0	0	0	0	0	0
ENST00000647917	AC007381.1	1.90582	1.28353	1.42453	0.017587	1.65145	3.93496	0.508833	3.37519	1.02975	0	3.72499	0	1.00E-06	1.04401	0.412173	5.52678
ENST00000650395	AC007381.1	0	0	0	0	0	0	0	0	0	0	0	0	0	0	0	0
ENST00000420509	AC007383.2	539.56	1023.22	674.227	2160.5	720.05	973.785	866.999	566.285	567.667	1522.35	807.91	1797.1	710.651	729.613	648.818	879.645
ENST00000435627	AC007383.2	12.4499	27.692	7.37442	19.1403	13.8286	19.877	12.4527	3.78666	16.9765	14.4005	10.2983	8.50282	37.5271	12.7759	14.3422	17.2016
ENST00000453039	AC007383.3	0.164112	0.107648	0.128409	0.022268	0.109822	0.057439	0.054324	0.169119	0.069927	0.049662	0.276753	0	0.127374	0.085866	0.110489	0.077707
ENST00000415513	AC007384.1	0	0	0	0	0	1.38461	0	0	0	0	3.8823	0.363543	0	0	0	2.35304
ENST00000417026	AC007384.1	0	0	0	0	0	0	0	0	0	0	0	0	0	0	0	0.599446
ENST00000377977	AC007389.1	0	0	0	0	0	38.0691	0	0	0	34.3595	0	0	0	70.5715	0	20.1753
ENST00000414811	AC007389.1	0	0	0	0	0	0	0	0	0	0	0	0	0	0	0	0
ENST00000441506	AC007389.1	0	0	0	0	0	0	0	0	0	0	0	0	0	0	0	0
ENST00000606239	AC007389.1	0	0	0	0	0	0	0	0	0	0	0	0	0	0	0	0
ENST00000606556	AC007389.1	0	0	0	0	0	0	0	0	0	0	0	0	0	0	0	0
ENST00000606978	AC007389.1	0	0	0	0	0	0	0	0	0	0	0	0	0	0	0	0
ENST00000607539	AC007389.1	0	0	0	0	0	0	0	0	0	0	0	0	0	0	0	0
ENST00000420724	AC007389.3	0.093198	0.12048	0.166323	0.021198	0.119085	0.049682	0.13759	0.053168	0.368014	0.029593	0.254975	0.021548	0.161706	0.237451	0.102358	0.129253
ENST00000629214	AC007389.5	0	0	0	0	0	0	0	0	30.0897	0	0	0	0	0	0	0
ENST00000606229	AC007390.2	1534.66	3794.67	2215.84	3443.65	971.784	2460.74	1636.99	630.305	1257.57	5751.9	1071.96	9858.87	1671.47	2040.49	855.37	1718.84
ENST00000433893	AC007391.1	0	0	0	0	0	0	0	0	0	0	0	0	0	0	0	0
ENST00000647879	AC007391.2	0	0	6.50E-05	0	0	0	0	3.80E-05	0.000187	0	0	0	0.000246	0	0.000146	0.000467
ENST00000427579	AC007403.1	0	0	0	0	0	0	0	0	0	0	0	0	0	0	0	0
ENST00000442456	AC007405.1	34.6266	0	144.672	138.376	20.6619	223.489	171.835	68.2341	189.334	253.277	123.895	30.4552	160.236	87.3542	80.1771	146.65
ENST00000623667	AC007405.1	0	0	0	0	0	0	0	0	0	0	0	0	0	0	0	0
ENST00000623867	AC007405.1	0	0	0	0	0	0	0	0	0	0	0	0	0	0	0	0
ENST00000624200	AC007405.1	0	0	0	0	0	0	0	0	0	0	0	0	0	0	0	0
ENST00000624287	AC007405.1	0	0	0	0	0	0	0	0	0	0	0	0	15.2186	0	0	0
ENST00000418106	AC007405.2	0	0	0	0	0	0	0	0	0	0	0	0	0	0	0	0
ENST00000451730	AC007405.2	0	0	0	0	0	0	0	0	0	0	0	0	0	0	0	0
ENST00000455988	AC007405.2	0	0	0	0	0	0	0	0	0	0	0	5.39765	0	0	0	0
ENST00000426475	AC007405.3	0	0	0	0	0	0	142.762	0	0	0	85.4193	0	95.3816	0	0	220.402
ENST00000429172	AC007405.3	0	0	0	0	0	0	0	0	0	0	0	0	0	0	0	0
ENST00000544067	AC007406.1	0	0	0	0	0	0	0	0	0	0	0	0	0	0	0	0
ENST00000537295	AC007406.3	0	0	0	0	0	0.794465	0	0	0	0	0	0	0	0	0	0
ENST00000537961	AC007406.3	0	0	0	0	0	0	0	0	0	0	0	0	0	0	0	0
ENST00000570140	AC007406.5	4.13509	6.13753	6.42423	4.6643	4.75316	2.73449	9.42513	4.0533	9.23536	2.23384	12.6076	2.56869	11.2136	11.9142	6.04134	10.6566
ENST00000433065	AC007422.1	0	0	0	0	0	0	0	0	0	0	0	0	0	0	0	0
ENST00000419809	AC007422.2	0	0	0	0	0	0	0	0	0	0	0	0	0	0	0	0
ENST00000605009	AC007423.1	0	0	0	0	0	0	0	0	0	0	0	0	0	0	0	0
ENST00000583452	AC007448.2	0	0	0	0	0	0	0	0	0	0	0	0	0	0	0	0
ENST00000585193	AC007448.3	2.3262	3.99471	4.81577	0	2.17421	5.38668	0	2.42234	2.65633	1.76287	5.82452	0	1.7249	0	0	1.13874
ENST00000650446	AC007448.4	3.00E-05	4.80E-05	4.20E-05	6.00E-06	1.50E-05	1.30E-05	1.60E-05	2.80E-05	5.70E-05	6.00E-06	7.10E-05	4.00E-06	3.10E-05	2.60E-05	2.30E-05	2.60E-05
ENST00000536492	AC007450.1	0	0	0	0	0	0	0	0	0	0	0	0	0	0	0	0
ENST00000416607	AC007463.1	0	0	0	0	0	0	0	0	0	0	0	0	0	0	0	0
ENST00000616755	AC007485.1	0	0	0	0	0	0	0	0	0	0	0	0	0	0	0	0
ENST00000637560	AC007491.1	0	0	0	0	0	0	0	0	0	0	0	0	0	0	0	0
ENST00000637961	AC007491.1	0	0	0	0	0	0	0	0	0	0	0	0	0	0	0	0
ENST00000567899	AC007493.1	0	0	0	0	0	0	0	0	0	0	0	0	0	0	0	0
ENST00000637635	AC007493.1	0	0	0	0	0	0	0	0	0	0	0	0	0	0	0	0
ENST00000646992	AC007493.1	0	0	1.19246	0	0	0	0	0	2.60107	0	2.53985	0	0	0	0	0.007301
ENST00000568427	AC007493.2	0	0	0	0	0	0	0	0	0	0	0	0	0	0	0	0
ENST00000563757	AC007494.2	0	0	0	0	0	0	0	0	0	0	0	0	0	0	0	0
ENST00000565155	AC007495.1	0	0	0	0	0	0	0	0	0	0	0	0	0	0	0	0
ENST00000565441	AC007495.1	0	0	0	0	0	0	0	0	0	0	0	0	0	0	0	0
ENST00000567929	AC007495.1	0.000866	0	0	0	0	0.447918	0	0	0	0	0	0	0	0	0	0
ENST00000569025	AC007495.1	0	0	0	0	0	0	0	0	0	0	0	0	0	0	0	0
ENST00000648729	AC007495.1	0	0	0	0	0	0	0	0	0	0	0	0	0	0	0	0
ENST00000562822	AC007495.2	0	0	0	0	0	0	0	0	0	0	0	0	0	0	0	0
ENST00000564102	AC007495.2	0	0	0	0	0	0	0	0	0	0	0	0	0	0	0	0
ENST00000565641	AC007496.1	0	0	0	0	0	0	0	0	0	0	0	0	0	0	0	0
ENST00000564801	AC007496.2	0	1213.2	16.6595	0	0	40.9043	328.423	13.8353	0	0	35.1752	0	0	0	18.6308	182.391
ENST00000610421	AC007497.1	125.121	0	165.475	0	269.426	131.974	58.7786	0	0	0	0	0	0	245	37.9843	375.503
ENST00000548740	AC007513.1	0	0	0	0	0	0	0	0	0	0	0	0	0	0	0	0
ENST00000535528	AC007527.1	0	0	0	0	0	0	0	0	0	0	0	0	0	0	0	0
ENST00000543347	AC007527.1	0	0	0	0	0	0	0	0	0	0	0	0	0	0	0	0
ENST00000621825	AC007527.2	0	0	0	0	0	0	0	0	0	0	0	0	0	0	0	0
ENST00000418574	AC007529.1	14.5235	0	0	0	0	0	0	0	0	0	0	0	0	0	0	0
ENST00000637435	AC007529.2	0	0	0	0	0	0	0	0	0	0	31.0177	0	0	0	0	0
ENST00000564739	AC007533.1	0	0	0	0	0	0	0	0	0	0	0	0	0	0	0	0
ENST00000548473	AC007540.1	0	0	0	0	0	0	0	0	0	0	0	0	0	0	0	0
ENST00000570282	AC007541.1	8.96502	4.68444	10.3832	9.39666	8.43379	7.57262	14.4374	6.42356	11.3098	10.6141	17.0382	10.6488	25.3749	5.23739	9.83102	8.78463
ENST00000619452	AC007546.1	3.26499	20.4226	21.6778	295.378	9.93564	40.0565	6.68376	6.59175	15.2467	13.7655	43.4542	88.0597	11.0349	32.518	14.8092	8.1312
ENST00000541892	AC007552.2	0	0	0	0	0	0	0	0	0	0	29.535	0	0	0	0	0
ENST00000432133	AC007556.1	0	0	0	0	0	0	0	0	0	0	0	0	0	0	0	0
ENST00000451711	AC007557.1	0	0	0	0	0	0	0	0	0	0	0	0	0	0	0	0
ENST00000440900	AC007557.2	0	0	0	0	0	0	0	0	0	0	0	0	0	0	0	0
ENST00000418591	AC007557.3	0	0	0	0	0	0	0	0	0	0	0	0	0	0	0	0
ENST00000434973	AC007563.1	0	0	0	0	0	0	0	0	0	0	0	0	0	0	0	0
ENST00000447289	AC007563.2	0	14.453	0	0	0	0	0	0	0	0	0	0	0	0	0	0
ENST00000607591	AC007563.2	0	0	0	0	0	0	0	0	0	0	0	0	0	0	0	0
ENST00000427458	AC007566.1	46.5774	0	277.993	2557.57	140.001	167.285	0	415.923	517.066	0	248.381	1722.8	546.501	1480.45	109.487	641.382
ENST00000441539	AC007566.1	35.6088	0	4.5374	0	257.963	11.6061	0	0.094458	109.048	0	0	2370.52	0	0.001598	30.7854	3.21466
ENST00000547282	AC007569.1	0	0	0	0	0	0	0	0	0	0	0	0	0	0	0	0
ENST00000550306	AC007569.1	0	0	0	0	0	0	0	0	0	0	0	0	0	0	0	0
ENST00000539987	AC007570.1	57.9334	168.558	69.2191	0	53.9322	68.0065	59.1561	37.7201	0	294.869	116.678	262.387	65.6073	63.5875	56.8045	123.153
ENST00000576710	AC007595.1	0	0	0	0	0	0	0	0	0	0	0	0	0	0	0	0
ENST00000561528	AC007598.1	0	0	253.223	0	0	483.063	0	0	0	0	0	0	0	0	0	0
ENST00000564577	AC007598.1	0	0	0	0	0	0	0	0	0	5820.82	0	0	0	0	0	0
ENST00000573040	AC007599.2	271.109	0	72.3529	0	0	704.207	0	0	204.118	761.697	131.098	0	79.948	659.716	290.579	0
ENST00000312019	AC007601.1	0	112.168	0	0	0	0	0	8.24733	0	13.695	30.5822	0	5.34122	0	0	0
ENST00000566957	AC007601.2	0	0	0	0	0	0	0	0	0	0	0	0	0	0	0	0
ENST00000563124	AC007603.1	0.210951	0.200688	0	0	0	0	0	3.00E-06	0.085824	0	0	0.232159	0.159441	0.676248	0.159026	0.000595
ENST00000379963	AC007608.1	0	0	0	0	0	0	0	0	0	0	0	0	0	0	0	0
ENST00000569940	AC007608.2	0	0	0	0	0	0	0	0	0	0	0	0	0	0	0	0
ENST00000570167	AC007608.3	0	0	0	0	0	0	0	0	0	0	0	0	0	0	0	0
ENST00000568130	AC007610.1	0	0	0	0	0	0	0	0	0	0	0	0	0	0	0	0
ENST00000566770	AC007610.2	0	0	0	0	0	0	0	0	0	0	0	0	0	0	0	0
ENST00000564212	AC007611.1	0	0	0	0	0	0	0	0	0	0	0	0	0	0	0	0
ENST00000565072	AC007611.1	1.11354	0	0	0	0	1.98616	0	0.342754	0	1.00E-06	0	0	0	0	0	0
ENST00000568150	AC007611.1	0	0	0	59.1923	2.53992	0	0	2.08835	0	0	0	0	0	0	0	0
ENST00000572811	AC007613.1	0.106528	0.032143	0.062045	0.036001	0.389719	0.116976	0.012668	0.03234	0	0.051446	0.209285	0.07515	0.138036	0.133018	0.065548	0.225248
ENST00000564048	AC007614.1	0	0	0	0	0	0	0	0	0	0	0	0	0	0	0	0
ENST00000564875	AC007614.1	0	0	0	0	0	0	0	0	0	0	0	0	0	0	0	0
ENST00000569877	AC007614.1	0	0	0	0	0	0	0	0	0	0	0	0	0	0	0	0
ENST00000623424	AC007614.1	0	0	0	0	0	0	0	0	0	0	0	0	0	0	0	0
ENST00000643467	AC007614.1	0	0	0	0	0	0	0	0	0	0	0	0	0	0	0	0
ENST00000647093	AC007614.1	0	0	0	0	0	0	0	0	0	0	0	0	0	0	0	0
ENST00000647485	AC007614.1	0	0	0	0	0	0	0	0	0	0	0	0	0	0	0	0
ENST00000544086	AC007619.1	0	0	0	0	36.6277	0	0	0	0	0	0	0	0	0	0	0
ENST00000495081	AC007620.2	0.040984	0.017419	0.253114	0.154013	0.027988	0.958216	0.119057	0.205467	0.122573	0	0.104801	0.902464	0.120838	0.046878	0.703073	0.51462
ENST00000598857	AC007620.2	337.129	4.1158	468.926	0	188.33	2.05242	307.279	200.593	146.309	1312.67	409.218	6375.39	162.398	343.8	240.226	145.873
ENST00000600539	AC007620.2	59.8266	60.5719	100.843	328.399	5.92119	89.5451	0	114.927	28.2357	36.5347	40.8743	0	5.67037	39.0533	18.7057	54.3065
ENST00000608131	AC007620.3	139.826	0	0	0	0	0	182.509	0	148.449	0	170.96	0	0	0	0	0
ENST00000546829	AC007622.2	0	0	0	0	0	0	0	0	0	0	0	0	0	0	0	0
ENST00000578545	AC007631.1	0	0	0	0	0	0	0	0	0	0	0	0	0	0	0	0
ENST00000541704	AC007637.1	0.373768	3.46943	2.19349	0	0.452742	0.623813	1.37006	0.753333	1.35342	0.361051	0.395228	0	1.39321	2.81231	0	0.425358
ENST00000576751	AC007638.1	0.004298	0.000339	0.018311	0.000296	0.004422	0.000523	0.001877	0.004834	0.003776	0.000167	0.00327	0.000907	0.000521	0.003173	0.001684	0.004824
ENST00000574716	AC007638.2	0.193733	5.00E-06	0.02444	0.12239	0.072231	0.04132	0	0.17126	0	0.010676	0.055934	5.00E-06	0.026311	0.172747	0.131879	0.560568
ENST00000577281	AC007639.1	0	0	0	0	0	0	0	0	0	0	0	0	0	0	0	0
ENST00000441150	AC007652.1	0	0	0	0	0	0	0	0	0	0	0	0	0	0	0	0
ENST00000444324	AC007655.1	0	0	0	0	0	0	0	310.605	0	0	0	0	0	0	0	0
ENST00000651868	AC007655.2	0.031372	0.081931	0.061761	0.227446	0.015607	0.031833	0.024096	0.02263	0.052533	0.043383	0.048369	0.070135	0.024957	0.096039	0.012987	0.037866
ENST00000552238	AC007656.1	0	0	0	0	0	0	0	0	0	0	78.2046	0	0	0	0	0
ENST00000609632	AC007663.3	136.383	95.5972	125.427	351.394	0	68.8593	52.8191	40.2595	104.013	0	9.19248	754.287	69.8076	43.5879	49.024	110.017
ENST00000608275	AC007663.4	272.375	1153.03	289.429	0	289.014	1067.46	323.454	67.7024	138.668	1466.19	125.076	5336.58	204.249	711.214	47.3715	699.052
ENST00000443935	AC007666.1	22.4319	59.6184	48.6235	52.0017	4.58965	61.0059	70.4202	8.69472	11.2406	34.3014	52.7449	43.0082	20.7134	23.3006	43.6837	55.1942
ENST00000611039	AC007666.1	0	22.2899	0	0	0	0	0	0	0	0	2.6011	0	3.37895	0	0	21.9915
ENST00000651475	AC007666.2	1565.65	3213.67	4349.36	1185.03	1433.99	2443.16	1604.21	1499.03	907.298	2053.16	2300.85	2745.52	2142.89	2492.39	2162.01	3437.56
ENST00000616957	AC007671.1	0	0	0	0	0	0	0	0	0	0	0	0	0	0	0	0
ENST00000590604	AC007673.1	0	0	0	0	0	0	0	0	0	0	0	0	0	0	0	0
ENST00000422116	AC007679.1	0	0	0	0	0	0	0	0	0	0	0	0	0	0	0	0
ENST00000604271	AC007681.1	4.4355	0	11.9785	0	10.7159	25.0046	0	23.089	22.8713	127.877	73.0738	168.973	45.2391	314.678	40.813	0
ENST00000609671	AC007684.1	10425.7	3958.75	5422.72	194257	14633.9	5292.83	15154.5	5807.17	14180.4	30677	12362.7	219923	3565.89	30756.4	9387.63	13118.2
ENST00000554043	AC007686.2	0	0	0	0	0	0	0	0	0	0	0	0	0	0	0	0
ENST00000619017	AC007686.3	70.6955	77.9651	131.305	207.819	105.183	199.093	166.02	77.7251	105.54	257.839	116.476	191.105	207.663	236.499	116.561	213.95
ENST00000647580	AC007686.4	0.005319	0.00686	0.004492	0.017429	0.006237	0.001104	0.010339	0.014668	0.006879	0.007374	0.009501	0.025377	0.006156	0.012178	0.003627	0.004958
ENST00000602704	AC007687.1	0	0	0	0	0	0	0	0	0	0	0	0	0	0	77.7308	0
ENST00000545158	AC007688.2	0	0	0	0	0	1222.88	0	0	0	2014.36	78.4717	0	0	0	0	0
ENST00000564510	AC007728.1	0	0	0	0	0	0	0	0	0	0	0	0	0	0	0	0
ENST00000575917	AC007728.1	0	0	0	0	0	0	0	0	0	0	0	0	0	0	0	0
ENST00000563315	AC007728.2	6.33124	0	2.1432	5.03609	1.01392	0	13.1235	4.53263	0.929086	17.2814	6.02475	0	17.5384	2.96713	4.86469	1.09143
ENST00000567728	AC007728.2	0	0	0	0	0	0	0	13.0658	22.2501	0	0	0	0	0	17.385	26.7702
ENST00000602304	AC007728.3	80.6869	0	36.9108	0	24.5849	0	55.26	0	0	0	0	0	83.0687	0	0	39.3358
ENST00000458154	AC007731.2	0	0	0	0	0	0	0	0	0	0	0	0	0	0	0	0
ENST00000420225	AC007731.3	0	0	0	0	0	0	0	0	0	0	0	0	0	0	0	0
ENST00000432793	AC007743.1	0	0	0	0	0	0	0	0	0	0	0	0	0	0	0	0
ENST00000447423	AC007743.1	100.495	203.191	230.375	183.555	120.281	164.785	351.982	202.213	61.5586	148.277	400.235	974.593	126.434	374.806	326.767	375.856
ENST00000596663	AC007743.1	467.503	408.781	1163.32	2856.51	506.455	411.974	1908.11	536.167	623.493	1993.29	1270.67	1947.3	1060.82	2599.07	1479.91	168.403
ENST00000564299	AC007749.1	0	0	0	0	0	0	0	0	0	0	0	0	0	0	0	0
ENST00000609668	AC007750.1	0	0	0	0	0	0	0	0	0	0	0	0	0	0	0	0
ENST00000597989	AC007785.1	0	0	0	0	0	0	0	0	0	0	0	0	0	0	0	0
ENST00000595955	AC007785.3	0.165084	0	0	0	0	0	0	0	0	0	0	0	0	0	0	0
ENST00000601033	AC007785.3	5.1956	13.7139	0	0	2.5963	5.91832	0	0	0	0	2.65152	0	0	0	2.50E-05	0
ENST00000590607	AC007786.1	0	0	0	0	0	0	0	3.38122	0	0	0	0	0	0	0	0
ENST00000618791	AC007786.2	0	10.0712	0	0	0	0	0	0	0	0	0	0	0	0	0	0
ENST00000615154	AC007786.3	0	0	0	0	0	0	0	0	0	0	0	0	0	0	0	0
ENST00000588095	AC007787.1	0	0	0	0	0	0	0	0	0	0	0	0	0	0	0	0
ENST00000585883	AC007795.1	0	0	0	0	0	0	0	0	0	0	0	0	0	0	0	0
ENST00000569932	AC007823.1	1053.79	3955.66	842.826	62949.3	778.008	2741.96	2092.74	379.306	947.429	10834.2	963.227	58333.7	1203.7	2854.45	445.534	4109.75
ENST00000446473	AC007834.1	0	0	0	0	0	0	0	0	0.337186	0	0	0	0.477553	0	0	0
ENST00000538430	AC007848.1	0	0	0	0	0	0	0	0	0	0	0	0	0	0	0	0
ENST00000543308	AC007848.2	486.389	595.591	1028.09	822.507	354.3	808.345	776.806	418.308	597.167	773.801	746.803	1092.01	297.406	1032.52	454.354	676.098
ENST00000469794	AC007849.1	1402.6	3587.27	1960.42	7521.55	1033.56	1597.04	1649.98	1083.24	848.477	2824.97	2183.99	14008.3	1262.87	2940.26	1573.57	2426.63
ENST00000576671	AC007861.1	0	0	0	0	0	2.83041	0	0	3.02281	0	0	0	0	0	0	0
ENST00000573819	AC007861.2	0	0	0	0	0	0	0	0	0	0	0	0	0	0	0	0
ENST00000527562	AC007876.1	40.1848	65.4704	14.7611	0	17.7231	160.776	52.9908	0	51.486	0	0	0	98.0556	0	31.1179	0
ENST00000434786	AC007878.1	69.4147	207.241	110.836	344.59	52.4257	98.2784	76.1033	132.457	54.8679	61.3329	139.649	347.913	63.4299	198.206	74.5292	160.848
ENST00000435643	AC007879.1	0	0	0	0	0	0	0	0	0	0	0	0	0	0	0	0
ENST00000454444	AC007879.2	0	0	0	216.344	0	0	59.2776	34.369	0	0	0	0	0	0	36.1982	0
ENST00000417096	AC007879.3	173.339	0	220.614	1170.82	0	70.8456	213.362	0	154.146	0	0	3167.55	44.7428	65.0311	23.7174	0
ENST00000448786	AC007879.3	0	0	0	0	0	0	0	15.009	0	0	0	0	0	33.311	0	0
ENST00000440545	AC007879.4	0	0	0	0	0	0	0	0	0	0	0	0	0	66.0265	0	0
ENST00000434990	AC007881.2	0	0	0	0	0	0	0	0	0	0	0	0	0	0	0	0
ENST00000608897	AC007881.3	0.811639	1.26191	3.37991	17.8381	0	1.01111	3.37075	1.78591	1.43973	2.18932	1.41194	1.08823	0	2.21968	1.66689	1.53273
ENST00000568648	AC007906.1	110.254	1055.5	357.445	695.818	688.633	985.181	515.223	207.26	267.792	295.317	112.448	450.211	371.027	1175.97	72.1079	1763.75
ENST00000557953	AC007907.1	0	0	0	0	0	0	0	0	0	0	0	0	0	0	0	0
ENST00000583122	AC007922.1	0	0	0	0	0	0	0	0	0	0	0	0	0	0	0	0
ENST00000579049	AC007922.2	0	0	0	0	0	0	0	0	0	0	0	0	0	0	0	0
ENST00000581648	AC007922.3	0	0	0	0	0	0	0	0	0	0	0	0	0	0	0	0
ENST00000577970	AC007923.1	0	8.43727	36.1023	0	0	0	0	23.0254	0	18.0881	7.28139	0	1.00E-06	0	13.2196	0
ENST00000578650	AC007923.4	0	0	3.44893	0	0	0	0	0	0	0	0	0	0	0	0	0
ENST00000562524	AC007938.1	0	0	26.1462	0	0	0	47.7389	0	0	259.362	56.6481	0	31.2023	0	0	0
ENST00000604666	AC007938.2	328.843	4755.94	1171.46	4539.42	2283.75	1115.89	2531.53	462.913	423.829	806.942	547.013	2834.32	846.556	2119.7	467.747	1341.19
ENST00000604965	AC007938.3	0	0	78.8645	0	0	0	161.868	17.0053	0	0	55.2018	0	55.2574	20.1569	35.3122	0
ENST00000581632	AC007948.1	0	0	0	0	0	0	0	0	0	0	0	0	0	0	0	0
ENST00000560465	AC007950.2	0	0	0	0	0	0	0	0	0	0	0	0	0	0	0	0
ENST00000615045	AC007950.3	32.7649	38.9574	55.7605	38.8315	36.2936	15.0529	77.0854	25.344	34.2236	38.095	71.9786	48.3778	14.9604	16.3972	28.0756	51.6037
ENST00000399083	AC007952.1	2.33695	2.89459	3.88368	0.76417	2.0728	3.16005	4.12751	0.01371	3.20591	8.39642	3.07666	0.323147	2.91413	6.04472	0.048247	4.42399
ENST00000399087	AC007952.1	0	21.0941	9.15984	0.630844	0.000528	0.000193	1.8047	0.064902	0	0.030032	0	1.23365	0.06721	0	0	0
ENST00000399091	AC007952.2	0.100877	0	2.00984	0.733481	3.15455	11.1386	0.028465	0	6.154	2.33864	0.735881	4.32052	6.12846	5.50914	3.59829	1.00E-06
ENST00000399093	AC007952.2	1.00E-06	42.0451	5.30E-05	5.14337	0.164988	0	0.004861	0	0	0.003788	0	0	2.82972	44.8561	0	0
ENST00000574724	AC007952.2	84.1996	73.113	51.0185	19.6591	45.7275	85.8961	37.6093	26.4671	93.1588	164.871	60.0134	0	45.0128	64.1903	43.1319	26.8133
ENST00000435028	AC007952.3	5.2339	29.4631	3.33362	53.5896	3.58678	19.278	7.48516	0.513804	2.8489	25.5883	1.85133	26.642	3.70961	17.2821	2.98482	9.04886
ENST00000439868	AC007952.3	0	4.2744	0	0	0	0	0	0	0	0	0	0	0	0	0	0
ENST00000442355	AC007952.3	0	0	0	15.9566	0	0.194365	0	9.00E-06	0.562069	1.63652	0	0	0	0	0	0
ENST00000573866	AC007952.4	4621.15	12697.7	5236.52	23043.1	4630.53	10996.9	12674	2614.31	5816.8	17796.8	9725.52	23388.5	5165.41	19422.2	7654.33	9157.11
ENST00000572818	AC007952.5	74.3809	145.42	168.407	10.1742	70.9709	180.19	149.519	0	85.0817	170.825	174.718	8.4305	92.7116	144.801	99.4084	0
ENST00000573168	AC007952.6	0	4.99578	0.722345	0	0	0	0	0	0	0	0.687107	0	0	3.19572	1.19464	0
ENST00000583141	AC007952.7	159.734	412.527	192.456	0	127.96	363.364	227.88	0	154.507	742.571	197.765	0	237.005	600.6	160.373	0
ENST00000460772	AC007952.8	5.2405	29.5073	3.34339	53.5833	3.59393	19.3	7.50159	0.514333	2.85	25.5944	1.85473	26.6429	3.71465	17.2898	2.993	9.05673
ENST00000495691	AC007952.8	0	0	0	15.9555	0	0.194427	0	9.00E-06	0.562331	1.63673	0	0	0	0	0	0
ENST00000584365	AC007952.9	0	0	0	0	0	0	0	0	0	0	0	0	0	0.10678	0	0
ENST00000450500	AC007953.1	0	0	0	0	0	0	0	0	0	0	0	0	0	0	0	0
ENST00000603299	AC007953.2	0	0	0	0	0	0	0	0	0	0	0	0	0	0	0	0
ENST00000520185	AC007991.2	0	0	0	0	0	0	0	0	0	0	0	0	0	0	0	0
ENST00000517623	AC007991.3	0	0	0	0	0	0	0	0	0	0	0	0	0	0	0	0
ENST00000522970	AC007991.4	0	0	114.47	0	288.528	0	0	0	0	3421.06	50.7557	0.000167	0	0	189.71	1320.45
ENST00000592842	AC007993.2	0	0	0	0	0	0	0	0	0	0	0	0	0	0	0	0
ENST00000585329	AC007993.3	206.663	111.795	156.109	111.864	76.0641	134.493	145.994	85.4945	108.211	123.443	137.633	637.764	171.998	243.978	99.3444	59.8689
ENST00000591374	AC007993.3	0	0	0	0	0	0	0	0	0	0	0	0	0	0	0	0
ENST00000620414	AC007996.1	1288.33	2268.51	2564.41	3663.74	1376.7	2664.55	2858.96	1197.37	1502.03	4042.75	1594.03	5657.18	1642	2656.53	1953.44	1665.05
ENST00000586741	AC007998.3	342.81	743.915	624.968	1169.2	188.425	978.564	593.871	667.096	246.863	1281.83	767.582	1244.58	333.32	752.702	453.047	701.663
ENST00000591141	AC007998.3	27.0701	238.529	68.8483	345.283	41.2015	179.436	100.081	73.3631	46.215	232.531	63.8961	271.493	51.5579	197.713	75.8869	177.34
ENST00000593122	AC007998.3	100.772	586.616	289.492	2735.78	120.14	753.989	488.385	94.3525	187.404	1459.68	229.549	1370.14	37.6843	785.972	157.529	291.751
ENST00000612496	AC007998.4	60056.4	114969	53016.7	400472	52328.3	127301	60609	41787.6	61401.6	202366	69766.7	247868	59856.7	111742	44481	76456.3
ENST00000538113	AC008011.2	0	50.4883	3.87499	7.38225	4.31076	6.67599	0	0	0	6.7277	0	0	3.32111	13.0703	0	0
ENST00000551021	AC008014.1	0	0	0	4768.77	0.699113	133.654	173.388	0.000698	0	264.351	0	1.80E-05	0	0	0.408587	0.007268
ENST00000551503	AC008014.1	300.119	160.73	271.597	4977.34	216.081	311.249	183.623	166.339	120.047	588.944	102.281	3620.2	279.307	448.178	59.5688	570.47
ENST00000611243	AC008014.1	69.5668	436.544	394.014	1064.19	85.1617	333.5	25.111	314.229	0	1612.71	213.602	2216.42	42.6545	0	382.567	360.184
ENST00000583426	AC008026.3	235.148	226.053	323.611	327.755	135.097	191.868	340.141	301.204	152.125	220.217	259.82	462.61	241.219	168.227	399.001	481.031
ENST00000612531	AC008033.3	85.3069	243.733	147.728	2696.35	137.5	252.668	133.952	100.582	313.934	314.943	168.536	1523.18	164.796	168.439	47.0171	522.117
ENST00000607353	AC008035.1	0	0.00112	27.434	1580.18	0	1102.58	0	382.65	53.2377	1.00E-06	32.672	1.00E-06	35.5633	132.357	241.831	440.727
ENST00000487580	AC008040.1	0	0	0	0	0	0	0	0	0	0	0	0	0	0	0	0
ENST00000600502	AC008040.1	0	0	0	0	0	0	0	0	0	0	0	0	0	0	36.0778	0
ENST00000554926	AC008050.1	0	0	0	0	0	0	0	0	0	0	0	0	0	0	0	9.38979
ENST00000650941	AC008055.2	0	11.1905	6.62411	37.2791	0	0.000239	2.93037	3.41231	0	0	0	0	0	0	0	0
ENST00000553322	AC008056.1	0	0	0	0	0	0	0	0	0	0	0	0	0	0	0	0
ENST00000553812	AC008056.2	416.857	610.361	0.004724	0.404143	359.06	1.30E-05	0.000433	0	0	0	1.00E-06	2.80E-05	0	0	12.8413	52.9281
ENST00000401499	AC008060.1	0	0	0	0	0	0	0	0	0	0	0	0	0	0	0	0
ENST00000415333	AC008060.2	0	0	0	0	0	0	0	0	0	0	0	0	0	0	0	0
ENST00000419225	AC008060.3	0	0	0	0	0	0	0	0	0	0	0	0	0	0	0	0
ENST00000569431	AC008060.4	0	0	0	0	0	0	0	0	0	0	0	0	0	0	0	0
ENST00000418335	AC008063.1	0	0	0	0	0	0	0	0	29.9735	0	0	0	0	0	0	0
ENST00000432251	AC008063.2	0	0	0	0	0	0	0	0	0	0	0	0	0	0	0	0
ENST00000647661	AC008063.2	0	0	0	0	0	0	0	0	0	0	0	0	59.7351	204.217	0	103.532
ENST00000430876	AC008067.1	0	0	0	0	0	0	0	0	0	0	0	0	0	0	0	0
ENST00000595478	AC008067.1	0	0	0	0	0	0	0	0	0	0	0	0	0	0	0	0
ENST00000596783	AC008067.1	0	0	0	0	0	0	0	0	0	0	0	0	0	0	0	0
ENST00000596887	AC008067.1	0	0	0	0	0	0	0	0	0	0	0	0	0	0	0	0
ENST00000599412	AC008067.1	0	0	0	0	0	0	0	0	0	0	0	0	0	0	0	0
ENST00000609950	AC008067.1	0	0	0	0	0	0	0	0	0	0	0	0	0	0	0	0
ENST00000626199	AC008067.1	0	0	0	0	0	0	0	0	0	0	0	0	0	0	0	0
ENST00000626463	AC008067.1	0	0	0	0	0	0	0	0	0	0	0	0	49.4845	0	0	0
ENST00000627235	AC008067.1	0	0	0	0	0	0	0	0	0	0	0	0	0	0	0	0
ENST00000627307	AC008067.1	0	0	0	0	0	0	0	0	0	0	0	0	0	0	0	0
ENST00000630660	AC008067.1	0	0	0	0	0	0	0	0	0	0	0	0	64.6844	0	0	0
ENST00000429717	AC008073.1	0	0	18.0449	0	45.5573	0	0	0	0	0	0	0	0	0	0	0
ENST00000428344	AC008073.2	0	0	0	0	0	0	0	0	0	0	0	0	0	0	0	0
ENST00000438414	AC008073.2	0	0	0	0	0	0	0	0	0	0	3.45931	0	3.6033	5.14203	0	24.1069
ENST00000623543	AC008079.1	0.004874	0.004356	0.010543	0.000818	0.005514	0.003658	0.008589	0.006756	0.007063	0.001338	0.023353	0.000701	0.009637	0.008094	0.009745	0.007723
ENST00000311067	AC008080.1	142.393	219.502	366.563	1170.26	97.3212	325.458	366.123	189.656	96.1631	672.105	295.535	1074.69	99.3212	341.063	177.563	452.73
ENST00000455149	AC008080.2	0	0	0	0	0	0	0	0	0	0	0	0	0	0	1.63492	0
ENST00000440074	AC008080.3	0	0	0	0	0	0	0	0	0	0	0	0	0	0	0	0
ENST00000420185	AC008080.4	0	0	0	0	0	0	0	0	0	0	0	0	0	0	0	0
ENST00000440034	AC008080.4	0	0	0	0	0	0	0	0	0	0	0	0	0	0	0	0
ENST00000547748	AC008083.1	0	0	0	0	32.0869	0	0	0	0	0	0	0	0	0	0	0
ENST00000547777	AC008083.2	0	0	0	1.63017	0	0	0	0	0	0	0	0	0	0	0	0
ENST00000552063	AC008083.2	0	0	0	0	0	0	0	49.1213	0	0	0	0	0	0	0	360.816
ENST00000615076	AC008083.3	0	0	0	0	0	0	0	0	0	0	0	0	0	0	0	0
ENST00000580993	AC008088.1	0	0	0	0	0	0	0	226.142	0	0	0	0	0	0	0	0
ENST00000623570	AC008103.1	0	0	0	0	0	0	0	0	0	0	0	0	0	0	0	0
ENST00000393507	AC008105.1	0	0	0	0	0	0	0	0	0	8.94099	0	0	0	0	0	0
ENST00000585471	AC008105.3	7.30E-05	0.000249	0.001223	1.30E-05	0.000108	9.80E-05	0.000698	8.50E-05	0.000337	9.70E-05	9.00E-04	3.40E-05	0.000901	0.000155	0.000461	0.000414
ENST00000590495	AC008105.3	0	0	0	0	0	0	0	0	0	0	0	0	0	0	0	0
ENST00000590522	AC008105.3	3.98487	0	0	0	0	0.172052	16.0523	15.3201	10.2322	0	10.4363	0	0.836239	10.3703	0	9.59385
ENST00000591365	AC008105.3	0	0	1.98004	0	0.443991	0	0	0	0	0	0	0	0.950645	0	0	0
ENST00000583163	AC008109.1	0	0	0	0	0	0	0	0	0	0	0	0	0	0	0	0
ENST00000544122	AC008114.1	0	0	0	0	0	0	0	0	0	0	0	0	0	0	0	0
ENST00000542291	AC008115.1	0	0	0	0	0	0	0	0	0	0	0	0	0	0	0	0
ENST00000539988	AC008115.2	0	0	0	0	0	0	0	0	0	0	0	0	0	0	0	0
ENST00000614874	AC008115.3	87.4638	346.135	265.209	2189.36	160.136	322.429	166.004	151.521	160.027	635.869	263.078	2554.09	337.846	193.389	207.443	310.354
ENST00000619780	AC008115.4	17.2462	126.6	81.891	0	16.6968	0	103.969	7.73664	47.0345	0	47.8317	0	16.3972	121.537	0	0
ENST00000614647	AC008121.2	1689.91	0	0	0	0	0	1510.07	558.971	0	0	0	0	891.932	0	0	1672.35
ENST00000618726	AC008121.3	169.841	0	395.842	4963.9	0	0	0	0	0	1176.91	267.765	0	408.314	0	131.308	0
ENST00000609803	AC008124.1	0.008436	0.003955	0.007926	0.002786	0.003548	0.00185	0.001363	0.007183	0.00261	0.000573	0.005072	0.002696	0.00512	0.001988	0.002296	0.005888
ENST00000548488	AC008125.1	0	0	0	0	0	0	0	0	0	0	0	0	0	0	0	0
ENST00000548424	AC008127.1	0	0	0	0	0	0	0	0	0	0	0	0	0	0	0	0
ENST00000584688	AC008133.1	0	0	0	0	0	0	0	0	0	0	0	0	0	0	0	0
ENST00000551284	AC008147.1	0	0	0	0	0	0	0	0	0	0	0	0	0	0	0	0
ENST00000552061	AC008147.2	0.161541	0.065261	0.161915	0.031428	0.129071	0.060846	0.093194	0.116513	0.107832	0.038014	0.199818	0.042079	0.143538	0.105241	0.096432	0.140225
ENST00000551844	AC008149.1	3.61152	0	0	0	1.58408	0	0	0	0	0	0	0	0	0	0	0
ENST00000453087	AC008154.1	0	0	0	0	0	0	0	0	0	0	0	0	0	0	0	0
ENST00000420268	AC008154.2	0	0	0	0	0	0	0	0	0	0	0	0	0	0	0	0
ENST00000423925	AC008164.1	0	0	0	0	0	0	0	0	0	0	0	0	0	0	0	0
ENST00000448650	AC008164.1	0	0	0	0	0	0	0	0	0	0	0	0	0	0	0	0
ENST00000649638	AC008170.1	0	0	0	0	0	0	0	0	0	0	0	0	0	0	0	0
ENST00000439653	AC008175.1	0	0	0	0	0	0	0	0	0	0	0	0	0	0	0	0
ENST00000504955	AC008243.1	0	0	0	0	0	0	0	0	0	0	0	0	0	0	0	0
ENST00000506527	AC008243.1	0	0	0	0	0	0	0	0	0	0	0	0	0	0	0	0
ENST00000539874	AC008250.1	0	0	0	0	0	0	0	0	0	0	0	0	0	0	0	14.3778
ENST00000615261	AC008250.2	0	0	0	0	0	0	0	0	0	0	0	0	0	0	0	0
ENST00000610193	AC008264.2	128.338	584.224	578.89	691.905	164.491	711.406	843.821	532.633	112.852	865.304	521.831	1970.16	336.514	738.566	955.876	822.084
ENST00000425887	AC008268.1	0	0	0	0	0	6.44593	0	0	0	0	0	0	0	0	0	0
ENST00000438070	AC008269.1	0	136.174	0	756.462	0	0	45.8613	24.0961	66.7625	0	18.1126	0	70.3386	90.5554	0	47.4691
ENST00000561915	AC008269.2	0	0	0	0	0	0	0	0	0	0	0	0	0	0	0	0
ENST00000420020	AC008277.1	0	0	0	0	0	0	0	0	0	0	0	0	0	0	0	0
ENST00000594921	AC008277.1	0	0	0	0	0	0	0	0	0	0	0	0	0	0	0	0
ENST00000608714	AC008277.1	0	0	0	0	0	0	0	0	0	0	0	0	0	0	0	0
ENST00000626302	AC008277.1	0	0	0	0	0	0	0	0	0	0	0	0	0	0	0	0
ENST00000627036	AC008277.1	0	0	0	0	0	0	0	0	0	0	0	0	0	0	0	0
ENST00000431117	AC008278.1	0	0	0.604578	0	0.09751	0	0.007426	3.57817	1.59582	0	0	0	0.06217	1.60E-05	0	0
ENST00000438178	AC008278.2	0	0	0	0	0	0	0	17.409	0	0	0	0	0	0	0	0
ENST00000606436	AC008280.3	27.9938	0	0	0	67.4162	202.459	80.9779	13.8063	273.932	117.183	65.3284	0	80.0475	0	0	114.966
ENST00000650939	AC008281.1	0	0	0	0	0	0	0	0	0	0	0	0	0	0	0	0
ENST00000521251	AC008378.1	0	0	0	0	0	0	0	0	0	0	0	0	0	0	0	0
ENST00000652205	AC008391.1	0	0	0	0	0	0	0	0	0	0	0	0	0	0	0	0
ENST00000601752	AC008395.1	525.424	448.982	547.549	5085.09	500.373	1244.86	484.313	458.329	455.759	615.076	541.941	781.809	859.928	827.031	546.923	1455.99
ENST00000593476	AC008403.3	8.30776	0	0	14.554	4.21118	0	0	0	0	13.4061	0	5.19628	0	10.0677	0	3.99206
ENST00000596497	AC008403.3	0	0	0	0	0	0	0	0	0	0	0	0	0	0	0	99.944
ENST00000600529	AC008403.3	0	0	0	0	0	0	0	0	0	0	0.023541	0	0	0	0	0
ENST00000600650	AC008403.3	12.4003	10.6347	2.5117	0	2.81986	4.42214	20.0613	4.36038	0	0	12.1505	0	0	0	0.777681	7.15449
ENST00000598924	AC008403.4	0	0	0	0	0	0	0	0	0	0	0	0	0	0	0	0
ENST00000509530	AC008406.1	0	0	0	0	0	0	0	0	0	0	0	0	0	0	0	0
ENST00000507058	AC008406.2	0	0	0	0	0	0	0	0	0	0	0	0	0	0	0	0
ENST00000620001	AC008406.3	0	0	0	0	0	0.684814	1.31333	2.06079	0	0.781856	0	0	0	0	0	2.32955
ENST00000507398	AC008413.2	0	0	0	0	0	0	0	0	0	0	0	0	0	0	0	0
ENST00000522189	AC008415.1	0	0	0	0	0	0	0	271.724	0	0	0	0	0	0	0	0
ENST00000518818	AC008429.1	14.6088	25.613	13.5629	39.6609	8.79735	10.9508	13.447	7.84977	6.18696	20.8212	17.9014	46.0433	7.78832	33.2812	11.3112	18.6637
ENST00000518894	AC008429.1	0	0	0	0	0	0	17.9414	0	0	0	0	0	0	0	0	0
ENST00000519755	AC008429.3	0	0	0	0	0	0	0	0	0	0	0	0	0	0	6.95809	0
ENST00000514201	AC008434.1	1.82521	0	0.860993	0	2.79488	0	0	0	0	0	0	0	0.710436	0	0.183291	0
ENST00000507521	AC008438.1	0.707424	1.79232	0	0	1.94623	0	1.40512	0.845013	0	6.83773	0	5.53128	3.05499	1.19609	0	0
ENST00000520443	AC008438.2	0	0	4.04333	0	0	0	0	0	0	0	0	0	0	0	0	0
ENST00000455835	AC008440.1	0	0	0	0	0	0	0	0	0	0	0	0	0	0	0	0
ENST00000413496	AC008440.2	0	0	0	171.5	0	13.8483	0	0	0	0	4.06738	0	11.2599	19.8185	0	0
ENST00000417281	AC008443.1	30.5022	3.61705	0	0	0	12.1786	12.511	9.37514	17.3156	5.38107	1.86644	8.25	7.2563	6.07616	11.7227	33.4803
ENST00000505151	AC008443.1	14.0996	24.3964	18.0353	21.2056	9.18519	5.89996	44.5403	23.9327	12.8566	15.3278	14.6837	43.2621	6.22965	6.16752	24.7948	13.9924
ENST00000506340	AC008443.1	4.56317	0	1.87056	0.000248	12.4622	28.5651	6.75608	0.000403	0	0.015534	0.000326	81.7545	8.51685	2.50143	0	0.142304
ENST00000511331	AC008443.1	14.5479	8.2863	15.915	122.516	3.05911	5.4756	26.457	5.90557	56.2643	3.30E-05	24.9452	32.3296	26.9418	3.51027	47.5523	64.108
ENST00000599439	AC008443.1	3003.39	1668.66	3315.52	3252.8	2086.79	1740.25	1383.7	940.447	1537.67	3641.62	1356.43	3768.48	1801.29	737.842	1182.26	3486.01
ENST00000499096	AC008443.2	0	0	0	0	0	0	0	0	0	0	0	0	0	0	0	0
ENST00000412295	AC008443.3	0	0	1.53593	0	0	0	0	1.3368	0	0	5.06498	0	3.23679	0	0	2.95498
ENST00000503314	AC008443.4	0	0	0	0	0	0	0	0	0	0	13.087	0	0	0	0	0
ENST00000508877	AC008443.5	5.00E-06	0.000104	0	0	0.000105	5.40E-05	3.50E-05	0	7.80E-05	8.10E-05	8.00E-05	0.00056	4.50E-05	0.00016	0	0
ENST00000514487	AC008443.5	2.20E-05	0	0	0	0	0	1.20E-05	0	0	0	1.60E-05	0	0	0	0	0
ENST00000419707	AC008443.6	0	0	0	0	0	0	0	0	0	0	0	0	0	0	0	0
ENST00000502812	AC008443.6	0.449166	72.1693	70.3592	43.3513	0.05601	107.057	116.617	45.2987	92.1169	0	99.9373	58.0994	30.8888	59.1382	2.90706	127.559
ENST00000509080	AC008443.6	3.51662	11.9436	112.748	32.3686	57.8029	217.045	0.974862	67.3922	10.4675	0.103009	110.729	473.01	55.1619	26.8519	35.3587	229.573
ENST00000511517	AC008443.6	146.417	331.02	43.2169	0	146.913	205.127	42.7427	93.1404	98.0792	510.944	0.167626	19.7731	61.366	526.928	69.6119	193.223
ENST00000512508	AC008443.6	0	0	0	0	0	0	0	0	0	0	0	0	0	0	0	0
ENST00000514784	AC008443.6	5.34596	0	9.49735	4.4415	0	0.059426	0	0.001095	0.002657	0.000101	1.04472	0	0.024658	0	0.004986	0
ENST00000511626	AC008453.1	0	0	0	0	0	0	0	0	0	0	0	0	0	0	0	1.94454
ENST00000523598	AC008456.1	4.80527	0	4.44292	0	4.853	0	0	3.96275	0	0	0	0	0	0	0	10.6328
ENST00000523050	AC008464.1	0	0	0	0	0	0	0	0	0	0	0	0	0	0	0	0
ENST00000589127	AC008474.1	0	0	0	0	0	0	0	0	0	0	0	0	0	0	0	0
ENST00000514544	AC008494.2	0	0	0	0	0	0	0	0	0	0	0	0	0	0	0	0
ENST00000606615	AC008494.3	13.259	19.9863	12.1138	23.8621	20.2942	19.6968	7.55137	1.5951	9.64061	18.1844	17.5342	31.6472	7.58978	24.9767	4.5809	1.6186
ENST00000421252	AC008496.2	0	0	0	0	0	0	0	0	0	0	0	0	0	0	0	0
ENST00000636240	AC008505.1	0	0	0	0	0	0	0	0	0	0	0	0	0	0	0	0
ENST00000637009	AC008505.1	1238.81	2748.36	478.08	6521.72	926.597	702.83	2568.74	227.499	296.112	267.061	714.128	9745.43	139.593	1679.45	93.0171	2290.6
ENST00000637345	AC008505.1	0	0	0	0	0	0	0	0	0	0	0	0	0	0	0	0
ENST00000637363	AC008505.1	0	0	0	0	0	0	0	0	0	0	0	0	0	0	0	0
ENST00000637582	AC008505.1	0	0	0	0	0	0	0	0	0	0	0	0	0	0	0	0
ENST00000637847	AC008505.1	0	0	0	0	0	0	0	0	0	0	0	0	0	0	0	0
ENST00000588402	AC008507.2	0	0	0	0	0	0	0	0	0	0	0	0	0	0	0	0
ENST00000503797	AC008514.1	0	0	0	0	0	0	0	0	0	0	0	0	0	0	0	0.001467
ENST00000518172	AC008514.1	0.135676	0	1.00E-06	0	0	0	4.00E-06	0	0	0.015301	0	0	0.169191	0.125489	0	0.002026
ENST00000521965	AC008514.1	0	0	0	0	0	0	0	0	0	0	0	0	0	0	0	0
ENST00000502383	AC008517.1	0	0	0	0	0	0	0	0	0	0	0	0	0	0	0	0
ENST00000651927	AC008517.1	30.1721	131.543	107.673	0	61.7744	10.4339	71.5671	0	0	1240.54	21.69	395.71	227.322	493.676	0	364.166
ENST00000624710	AC008522.1	14.6272	18.0647	29.4785	149.084	7.82726	12.7443	25.1263	27.9248	19.2371	25.3707	36.7867	69.1117	10.9558	8.06733	33.7698	43.4781
ENST00000639479	AC008522.1	14.6505	18.0847	29.5673	149.445	7.83651	12.7619	25.1661	28.056	19.2658	25.3986	36.9129	69.1894	10.974	8.07341	33.8831	43.6007
ENST00000508719	AC008525.1	0	0	0	0	0	0	4.81298	0	0	0	0	0	0	0	0	0
ENST00000511000	AC008525.2	0	0	0	0	0	0	0	0	0	0	0	0	0	0	0	0
ENST00000513849	AC008534.1	0	0	0	40.8189	0	0	6.38768	0	0	0	0	58.6635	0	0	0	0
ENST00000596135	AC008537.2	0	0	0	0	0	0	0	0	0	0	0	0	0	0	0	0
ENST00000595728	AC008537.4	0.000698	0	0	0	0	0.000393	0	0.000919	0	0	0	0	0	0	0	0
ENST00000507653	AC008539.1	0	0	0	0	0	0	0	0	0	0	0	0	0	0	0	0
ENST00000344893	AC008543.1	399.327	707.873	241.237	4954.04	211.074	187.5	381.645	98.2127	400.3	968.302	120.576	2032.77	312.975	152.958	247.893	266.949
ENST00000586983	AC008543.3	28.2397	0	23.3589	136.322	15.3692	19.6684	0	6.43137	0	112.455	17.5602	0	15.5389	0	15.6109	30.504
ENST00000585694	AC008543.4	0	0	0	0	0	0	0	0	0	0	0	0	0	0	0	0
ENST00000589227	AC008543.5	0	0	0	0	0	0	0	0	0	0	0	0	0	0	0	0
ENST00000512900	AC008549.1	0	14.3833	0	0	0	0	7.45762	0	0	0	0	0	4.36102	0	0	0
ENST00000333482	AC008549.2	782.043	1914.71	961.46	40677.3	0	825.663	2365.97	460.645	950.032	2431.14	1130.09	3019.53	1405.43	2096.94	820.45	996.882
ENST00000575612	AC008551.1	0	0	0	0	0	0	0	0	0	0	0	0	0	14.9337	0	0
ENST00000598131	AC008554.2	0	0	0	0	0	0	0	0	0	0	0	0	0	0	0	0
ENST00000561778	AC008555.1	8.36636	0	3.5389	14.5346	4.3164	0	0	3.14051	10.7399	0	0	0	26.1668	0	0	5.301
ENST00000600348	AC008555.2	0.016746	0.090625	0.068597	0.003052	0	0.011837	0.003712	0.004175	0	4.00E-05	0.052747	0.007728	0.031684	0.013752	0.002299	0.047081
ENST00000601776	AC008555.2	496.517	1153.43	996.965	2166.52	743.844	740.647	767.207	477.569	635.652	1050.11	961.801	1812.07	501.767	1068.96	593.908	997.691
ENST00000603718	AC008555.4	0	0	0	0	0	0	0	0	3.52817	0	0	0	0	19.0967	0	0
ENST00000604749	AC008555.4	8.7269	3.18396	15.6075	0	4.68244	92.8152	12.0494	1.39972	14.6988	0	20.4335	6.79412	49.4503	8.24747	5.19207	6.19715
ENST00000603717	AC008555.5	0	0	0	0	0	0	0	0	0	0	0	0	0	0	0	0
ENST00000605047	AC008555.5	0	0	0	0	0	0	0	0	0	0	0	0	0	0	0	0
ENST00000651304	AC008555.5	0	0	0	0	0	0	0	0	0	0	0	0	0	0	0	0
ENST00000610908	AC008556.1	6.9889	14.0601	16.7918	20.3522	5.07653	9.12347	18.5125	9.29114	15.524	12.3893	18.4455	23.0503	14.3906	20.1532	12.4683	19.0767
ENST00000589751	AC008567.2	0	0	110.613	0	0	60.9479	0	0	35.4377	0	22.7583	0	0	0	0	0
ENST00000433406	AC008568.1	0	0	24.5324	25861.6	0	0	119.074	42.0941	0	0	244.812	0	0	0	50.3654	63.3738
ENST00000594690	AC008568.1	0	0	0	0	0	0	0	0	0	0	0	0	0	0	0	0
ENST00000596736	AC008568.1	0	0	555.206	0	0	0	1120.52	0	0	0	0.105868	0	0	0	0	1649.73
ENST00000597452	AC008568.1	0	92.9502	0	0	0	0	0	23.5953	0	0	0	0	0	0	84.7393	0
ENST00000599562	AC008568.1	0	0	0	0	0	0	0	0	0	0	0	0	0	0	0	0
ENST00000609647	AC008568.1	0	0	0	0	0	0	0	0	0	0	0	0	0	0	0	0
ENST00000627271	AC008568.1	0	0	0	0	0	0	0	0	0	0	0	0	0	0	0	0
ENST00000590626	AC008569.1	0	0	0	0	0	0	0	0	0	0	0	0	0	0	0	0
ENST00000589702	AC008569.2	0.003719	0.010638	0.014364	0.063559	0.003286	0.003587	0.005989	0.010161	0.003319	0.005247	0.02993	0.031534	0.003558	0.012911	0.001221	0.018844
ENST00000507269	AC008572.1	0	0	0	0	0	0	0	0	0	0	0	0	0	0	0	0
ENST00000514240	AC008574.1	0	0	0	0	0	0	0	0	0	0	0	0	0	0	0	0
ENST00000512650	AC008581.1	0	0	0	0	0	38.7355	0	0	0	0	0	0	0	0	0	0
ENST00000514867	AC008588.1	38.1026	729.194	0	0	0	0	0	47.19	0	0	105.143	0	0	0	0.000306	50.7747
ENST00000503616	AC008591.1	0	0	0	0	0	0	0	0	0	0	0	0	25.8689	0	0	0
ENST00000515569	AC008591.1	0	0	0	0	0	0	0	0	0	0	0	0	0	0	0	0
ENST00000503091	AC008592.1	26.8496	0	37.6967	0	5.90534	0	17.5636	0	0	0	0	0	0	0	0.086616	0
ENST00000510343	AC008592.1	33.2304	0	58.1678	0	17.2222	0	23.6239	0	0	0	0	0	0	0	0.112448	0
ENST00000506070	AC008592.2	0	0	0	0	0	0	0	0	0	0	0	0	0	0	0	0
ENST00000509999	AC008592.4	0	0	0	0	0	0	0	0	0	0	0	0	0	0	0	0
ENST00000607856	AC008592.5	1.50E-05	0	36.753	835.266	0.000489	99.2627	0	0	0	0	0	0	0	0	41.8581	0
ENST00000519892	AC008601.1	0	0	0	0	0	0	0	0	0	0	0	0	0	0	0	0
ENST00000606089	AC008608.2	29.6061	70.4415	43.4751	260.592	23.3032	73.3775	91.1974	47.6723	58.0597	86.9669	43.4012	219.996	42.8798	92.7593	39.5087	83.564
ENST00000501818	AC008609.1	5.10E-05	6.90E-05	0.00022	0.000101	5.10E-05	0.000275	0.000582	7.00E-05	0.000203	3.40E-05	0.000623	0.000107	9.30E-05	0	0.000767	5.80E-05
ENST00000524005	AC008609.1	0	0	0	0	0	0	0	0	0	0	0	0	0	0	0	0
ENST00000504573	AC008610.1	0	0	5.63283	0	0	0	6.92919	0	0	0	5.09313	0	0	0	0	9.01759
ENST00000524312	AC008619.1	0	0	0	0	0	0	0	0	15.7813	0	0	0	0	0	0	20.3095
ENST00000612522	AC008622.2	2.58365	0.792626	4.41399	2.21947	2.99865	2.20389	2.44511	2.81043	3.27102	1.9025	6.37612	2.67396	2.35676	3.31057	3.0981	5.95763
ENST00000617006	AC008622.2	2.66158	0.802627	4.37628	2.28228	1.56929	2.26101	2.52068	2.90078	3.38445	1.94844	2.89325	2.76215	2.41913	3.40082	3.20496	6.24196
ENST00000517511	AC008627.1	0	0	0	0	0	0	0	0	0	0	0	0	0	0	0	0
ENST00000506486	AC008629.1	0	0	0	0	0	0	0	0	0	0	0	0	0	0	0	0
ENST00000510128	AC008629.1	0	0	0	0	0	0	0	0	0	0	145.124	0	0.008832	224.695	0	0
ENST00000518605	AC008632.1	0	0	0	0	0	0	0	0	0	0	0	0	0	0	0	0
ENST00000519400	AC008632.1	0	0	0	0	0	0	0	0	0	0	0	0	0	0	0	0
ENST00000600716	AC008635.1	0	0	0	0	0	6.03306	0	0	0	24.9084	0	0	3.9613	7.42157	0	0
ENST00000523781	AC008641.1	0	0	0	0	0	0	0	0	43.6586	0	0	0	0	0	0	0
ENST00000585999	AC008649.2	0	0	0	0	2.7621	0	0	0	0	0	0	0	0	0	0	4.53703
ENST00000505261	AC008652.1	0	0	0	0	0	0	0	0	0	460.808	0	0	0	0	0	0
ENST00000595563	AC008655.1	0	0	0	0	0	0	0	0	0	0	0	0	0	0	0	0
ENST00000597049	AC008655.2	19.1447	0	0	0	35.3477	0	0	0	0	30.4641	0	0	20.9782	0	0	26.6255
ENST00000501834	AC008659.1	0	0	8.75174	0	0	0	0	0	0	0	8.85043	13.8074	0	0	0	0
ENST00000521805	AC008662.1	0	0	0	0	0	93.0261	0	0	0	0	0	0	0	66.5121	0	35.1591
ENST00000522426	AC008662.2	0	91.3909	290.381	0	0	0	154.795	45.7285	149.699	0	28.8057	604.969	0	0	47.4397	142.209
ENST00000519821	AC008663.1	0	0	0	0	0	0	0	0	0	0	0	0	0	0	0	0
ENST00000520300	AC008663.3	0	0	0	0	0	0	0	0	0	0	0	0	0	0	0	0
ENST00000515296	AC008667.1	0	0	0	0	0	0	0	0	0	0	0	0	0	0	0	0
ENST00000504413	AC008667.2	0	0	0	0	0	0	0	0	0	0	0	0	0	0	0	0
ENST00000506892	AC008667.3	0	0	0	0	0	0	0	0	0	0	0	0	0	0	0	0
ENST00000607370	AC008667.4	0	0	0	0	0	0	0	0	0	0	0	0	0	0	0	0
ENST00000565823	AC008669.1	1546.53	2566.69	1739.79	18582	798.306	2851.71	3568.56	1077.68	613.506	4012.09	1138.15	19516.3	970.844	4347.02	960.92	3937.24
ENST00000508443	AC008676.1	114.263	229.95	292.972	62.6968	173.795	407.48	460.112	113.579	313.389	284.516	368.982	176.113	129.827	241.932	221.176	254.106
ENST00000520658	AC008676.1	0.295646	0.182933	0.157978	0.805781	0.640913	0.348263	0.478097	0.366878	0.514755	0.062159	0.120685	0.075607	0.445453	0.607846	0.045958	0.181575
ENST00000523398	AC008680.1	0	0	0	0	0	0	0	0	0	0	0	0	0	0	0	0
ENST00000586297	AC008686.1	0	0	0.066538	0	0	0	0	0	0	0	0	0	0	0	0	0
ENST00000586894	AC008686.1	0	0	0.02961	0	0	0	0	0	0	0	0	0	0	0	0	0.087394
ENST00000591826	AC008686.1	0	0.080104	0	0	0	0	0	0	0	0	0	0	0	0	0	0
ENST00000597865	AC008687.2	0	60.002	5.94844	0	0	47.7884	45.4148	7.54665	0	0	17.4975	0	0	69.8496	26.9766	11.8505
ENST00000599209	AC008687.3	0	0	0.225278	0	0.071862	0.140584	0.128535	0	0	0.067587	0	0.057791	0	0.061168	0.070845	0.15393
ENST00000521472	AC008691.1	0	0	0	0	0	0	0	0	0	0	0	0	0	0	0	0
ENST00000635333	AC008691.1	0	0	0	0	0	0	0	0	0	0	14.991	0	0	0	0	0
ENST00000636261	AC008691.1	0	0	0	0	0	0	0	0	0	0	0	0	0	0	0	0
ENST00000636819	AC008691.1	0	0	0	0	0	0	0	12.8431	0	0	0	0	0	0	0	0
ENST00000636943	AC008691.1	0	0	0	0	0	0	0	0	0	0	0	0	8.61548	0	0	0
ENST00000641150	AC008691.1	0	0	0	0	0	0	0	0	0	0	0	0	0	0	0	0
ENST00000641685	AC008691.1	0	0	0	0	0	0	0	0	0	0	0	0	0	0	0	0
ENST00000641961	AC008691.1	0	0	0	0	0	0	0	0	0	0	0	0	0	0	0	0
ENST00000642094	AC008691.1	0	0	0	0	0	0	0	0	0	0	0	0	0	0	0	0
ENST00000648969	AC008691.1	0	0	0	0	0	0	32.2413	9.50484	0	0	0	0	0	0	0	0
ENST00000503323	AC008696.2	0	0	0	0	0	0	0	0	0	0	0	0	0	0	0	0
ENST00000512571	AC008700.1	0	5.61776	0	0	0	0	0	0	0	0	0	0	0	0	0	0
ENST00000513657	AC008700.1	0	0	0	0	0	0	0	0	0	0	0	0	0	0	0	0
ENST00000637629	AC008703.1	0	0	0	0	0	0	0	0	0	0	0	0	0	0	0	0
ENST00000518837	AC008705.1	0	0	0	0	0	0	0	0	0	0	0	0	0	0	0	0
ENST00000517346	AC008708.1	0	0	0	0	0	0	0	0	0	0	0	0	0	0	0	0
ENST00000522956	AC008708.2	218.686	947.959	480.577	1592.27	384.06	532.849	734.56	405.359	640.764	185.068	363.834	1197.31	145.472	2479.61	261.646	1162.13
ENST00000512730	AC008728.1	0	0	0	0	0	0	0	0	0	0	0	0	0	0	0	0
ENST00000568895	AC008731.1	0	0	0	0	0	0	0	0	0	0	0	0	0	0	0	0
ENST00000594006	AC008734.1	0	0	0	0	0	0	0	0	0	0	0	0	0	0	0	0
ENST00000595277	AC008734.2	0	0	0	0	0	0	0	0	42.2491	0	0	0	0	0	0	0
ENST00000592252	AC008735.1	0.127339	0.191018	0.255733	0.276351	0.111451	0.024823	0.477142	0	0	0.0419	0.080269	0	0.122308	0.247282	0.063723	0.25206
ENST00000585940	AC008735.2	0	0	0	0	0	0	0	0	0	2.57845	0	0	0	0	0	0
ENST00000589456	AC008735.2	0	0	0	0	0	0	0	0	0	0	0	0	0	0	0	0
ENST00000596646	AC008735.3	3.05423	5.36254	0	0	0	0	0	0	0	0	0	0	5.85058	6.26132	0	0
ENST00000614815	AC008735.4	0	0	1.25456	0	1.16837	0	0	0	0	0	1.26503	0	0	0	0	1.99125
ENST00000592431	AC008736.2	545.805	948.272	130.922	2986.4	326.265	871.483	365.753	326.499	372.928	576.918	418.193	3026	439.511	1246.57	230.142	875.01
ENST00000587554	AC008736.3	0	0	0	0	0	0	0	17.4204	0	0	0	0	0	0	0	0
ENST00000600987	AC008737.1	17.494	36.4731	22.4396	114.436	0	0	0	6.38147	10.3985	0	16.2268	198.542	12.7126	55.1524	0	48.3214
ENST00000601661	AC008737.3	0	0	0	0	0	0	0	0	0	0	0	0	0	0	0	0
ENST00000590117	AC008738.1	0	0	0	0	0	140.158	0	0	39.5268	0	0	0	0	0	0	0
ENST00000593041	AC008738.2	0	0	0	0	0	0	0	0	0	0	0	0	0	0	0	0
ENST00000589932	AC008738.3	0	0	0	0	1.24952	0	0	0	0	0	0	0	0	1.77803	0	0
ENST00000590492	AC008738.4	0	0	0	0	0	0	0	0	0	0	0	0	0	0	0	0
ENST00000587312	AC008738.5	0	0	3.12448	3.0389	0	0	0	0	1.51485	2.35663	1.522	0	0.972085	0	0	0
ENST00000604605	AC008738.6	0	0	2.53441	0	0	0	0	0	0	0	0	0	0	0	0	0
ENST00000609744	AC008738.7	111.421	251.289	121.774	920.147	88.4739	176.595	194.897	137.606	81.999	306.379	91.4698	586.988	100.32	194.425	119.137	206.327
ENST00000598137	AC008739.1	0	0	0	0	0	0	0	0	0	0	0	0	0	0	0	0
ENST00000569456	AC008741.1	0	0	0	0	0	0	0	0	0	0	0	0	35.522	0	0	0
ENST00000592332	AC008742.1	0	0	0	0	0	0	0	0	0	0	0	0	0	0	0	0
ENST00000596350	AC008743.1	0.952405	0	1.13019	0	0	0	0	0	0	0	0	0	0	0	0	0
ENST00000592220	AC008747.1	0	0	0	0	0	0	0	0	0	0	0	0	0	0	0	0
ENST00000532473	AC008750.1	0	0	0	0	0	0	0	0	0	0	0	0	0	0	0	0
ENST00000526996	AC008750.2	0	0	0.961566	0	0	0	0	0	0	0	0	0	0	0	0	0
ENST00000532688	AC008750.2	0	0	0	0	0	0	0	0	0	0	0	0	0	0	0	0
ENST00000594311	AC008750.3	0	0	0	0	0	0	0	0	0	0	0	0	0	0	0	0
ENST00000601148	AC008750.3	0	0	0	0	0	0	0	0	0	0	0	0	0	0	0	0
ENST00000600974	AC008750.4	0	141.366	53.3963	0	0	0	0	0	0	0	0	0	0	115.099	47.2643	0
ENST00000595500	AC008750.5	0.002115	0	0.007996	0.002703	0.010647	0.00248	0	0.001032	0.024482	0.001486	0	0	0.003426	0.011623	0.001868	0
ENST00000600765	AC008750.7	0	36.9142	0	0	0	0	42.9691	0	0	0	0	0	0	0	0	0
ENST00000590046	AC008752.1	0	0	0	14.6115	5.94669	0	0	3.72458	0	0	4.83263	0	0	0	0	0
ENST00000597420	AC008753.2	0	0	92.1741	0	153.989	465.549	137.209	39.2363	0	0	72.9099	315.305	48.6273	527.214	0	303.419
ENST00000595160	AC008753.3	0	0	0	0	0	0	0	0	0	0	0	0	0	0	0	0
ENST00000420038	AC008758.2	783.063	60.886	356.523	538.495	643.94	109.041	142.244	235.566	117.682	238.391	412.864	1222.36	807.054	355.698	142.474	428.095
ENST00000585880	AC008759.2	0	0.110092	2.86784	0	0.003263	0	0	0	0	0	0.21233	0	0	0	0.000181	4.93482
ENST00000613300	AC008759.3	0	0	0	0	0	0	0	0	0	0	0	0	0	0	0	0
ENST00000594056	AC008760.1	0	0	0	0	0	0	0	0	0	0	0	0	0	0	0	0
ENST00000614781	AC008760.2	0	0	0	0	0	0	0	0	0	0	0	0	0	0	0	0
ENST00000595363	AC008761.1	10.5733	25.8613	20.493	19.5533	54.7755	26.4968	11.4661	0	0	1.61287	8.03882	51.8204	45.3467	10.4383	22.5948	33.4484
ENST00000600512	AC008761.2	281.566	1368.85	345.241	989.41	65.2439	295.253	385.166	267.539	431.714	342.849	213.244	5346.95	405.42	505.695	555.354	586.935
ENST00000601797	AC008763.1	0	0	1.88038	8.24127	0	2.05843	0	0	0	2.525	0	0	0	0	0	0
ENST00000597226	AC008764.2	2.12474	0	0	0	0	0	8.7799	0	0	0	2.55483	0.00568	0	0	2.70694	0
ENST00000597357	AC008764.3	0	0	0	2049.28	0.00084	0	0	75.3634	272.022	1119.51	1071.26	0	5.50E-05	0	1979.82	0
ENST00000597851	AC008764.5	0	0	0	0	0	0	0	0	0	0	0	0	0	0	0	0
ENST00000595909	AC008764.6	0.045907	0.017391	0.045723	0.048744	0.015619	0.003378	0.031514	0.004505	0.065378	0.012824	0.027996	0.004941	0.047087	0.026235	0.01385	0.042155
ENST00000593779	AC008764.7	5.20243	6.18633	9.96574	2.66007	5.02682	6.13545	7.61356	4.02324	12.4599	5.51481	8.6158	0	7.34	14.4892	1.06807	11.9325
ENST00000623966	AC008764.8	0.367474	0.529299	0.592668	0.044619	0.219545	0.108207	0.43972	0.190291	1.11844	0.071312	0.729209	0.033797	0.366114	0.396067	0.333927	0.756065
ENST00000586394	AC008770.3	2.14631	6.47963	1.94655	37.0639	2.39797	3.23479	3.32444	2.12571	1.83373	8.44219	2.4192	0	4.19872	20.431	3.83907	4.63338
ENST00000504300	AC008771.1	0.089614	0.062888	0.177737	0.192861	0.018943	0.064441	0.009934	0.06073	0.077361	0.064163	0.03863	0.273323	0.018876	0.549211	0.037524	0.146994
ENST00000508000	AC008771.1	0.353424	0.915102	0.208886	0.830593	0.332514	0.584609	0.066185	0.797273	0.216115	0.341111	0.175808	0.055283	0.222859	0.491992	0.091285	0.271278
ENST00000513392	AC008780.1	0	0	0	0	0	0	0	0	0	0	0	0	0	0	0	0
ENST00000509844	AC008780.2	0	0	0	0	0	0	116.882	0	0	0	0	0	0	0	0.083341	0
ENST00000422040	AC008781.1	0	0	0	0	0	0	0	0	0	0	0	0	0	0	0	0
ENST00000622826	AC008781.3	0	0	0	0	0	0	0	0	168.395	0	0	0	0	0	0	0
ENST00000593063	AC008794.1	0	0	0	0	0	0	0	0	0	0	0	0	0	0	0	0
ENST00000587779	AC008794.2	0	0	0	0	0	0	0	0	0	0	0	0	0	0	0	0
ENST00000484429	AC008799.2	0	0	0	0	0	0	0	0	0	0	0	0	0	0	0	0
ENST00000590069	AC008805.2	0	0	0	0	0	0	0	0	0	0	0	0	0	0	0	0
ENST00000508923	AC008808.1	0	0	0	0	0	0	0	0	0	0	0	0	0	0	0	0
ENST00000510349	AC008808.2	0	0	0	0	0	0	0	0	0	0	0	0	0	0	0	0
ENST00000504398	AC008825.1	0	0	0	0	0	0	0	0	0	0	0	0	0	0	0	0
ENST00000512486	AC008840.1	5.52381	0	0	0	0	25.3212	0	0	0	26.7287	0	0	0	1.00E-05	22.3972	0
ENST00000513235	AC008840.1	2.94933	30.1423	0	0	0	0	0	0	0	14.34	0	0	0	13.0102	0	0
ENST00000510198	AC008852.1	0	0	0	0	0	0	0	0	0	0	0	0	0	0	0	0
ENST00000510938	AC008869.1	0	0	0	0	0	0	0	0	0	0	0	0	0	0	0	0
ENST00000565266	AC008870.1	0.018675	0.01336	0.022402	0.052175	0.008131	0.016071	0.005614	0.035975	0.010499	0.011412	0.019471	0.025662	0.025195	0.013518	0.014072	0.01285
ENST00000566996	AC008870.1	0.000635	0.001019	0.001673	0.000151	0.000824	0.000539	0.001457	0.000905	0.001704	0.000295	0.00223	0.000185	0.001695	0.001686	0.001339	0.001315
ENST00000568262	AC008870.2	0.038545	0.025506	0.02701	0.006229	0.012406	0.008482	0.021246	0.028755	0.010157	0.003849	0.036239	0.020776	0.022938	0.022621	0.011809	0.039502
ENST00000566143	AC008870.3	0	0	0	0	0	0	0	0	0	0	2.13981	0	0	0	0	0
ENST00000561764	AC008870.4	0	0	0	0	0	0	0	0	0	0	0	0	0	0	0	0
ENST00000510935	AC008871.1	0	0	0	0	0	0	0	0	0	0	0	0	0	0	0	0
ENST00000607715	AC008875.1	3.50E-05	6.70E-05	5.20E-05	1.60E-05	7.80E-05	0.000115	0.000247	7.00E-06	0.000213	1.90E-05	9.30E-05	2.70E-05	4.60E-05	0.000134	0	8.10E-05
ENST00000602083	AC008878.4	0	15.8736	0	0	0	4.10689	4.45507	12.9908	0	0	4.77489	0	0	7.7983	0	4.85892
ENST00000506562	AC008883.1	0	0	0	0	0	0	0	0	0	0	0	0	0	0	0	0
ENST00000505796	AC008883.2	0	0	0	0	0	0	0	0	0	0	0	0	0	0	0	0
ENST00000509506	AC008885.2	0	0	0	0	0	362.809	0	69.5586	0	0	0	0	0	0	0	0
ENST00000511861	AC008892.1	156.413	0	0	0	0	0	0	0	0	0	0	0	0	1199.76	0	0
ENST00000644169	AC008892.1	0	0	0	0	0	0	0	0	0	0	0	0	10.2194	0	0	0
ENST00000645512	AC008892.1	0	0	0	0	0	0	0	0	0	0	0	0	6.58866	0	0	0
ENST00000587693	AC008894.1	0.121658	0	5.34741	6.3351	0	0	0	0	10.6498	0	0	0	0	20.4879	0	18.1252
ENST00000597983	AC008894.2	0	0	0	0	0	0	0	0	0	0	3.59042	0	0	0	0	2.88031
ENST00000599676	AC008894.2	14.8182	12.9056	2.74407	8.14945	5.16235	0	6.40735	2.4995	3.28408	4.7073	2.56324	15.5198	9.5656	3.50068	2.63502	21.8898
ENST00000501886	AC008897.2	0	0	0	0	0	0	0	0	0	0	0	0	0	0	0	0
ENST00000607296	AC008897.3	6.92793	13.9284	0	0	0	23.1306	0	0	6.11086	44.3027	0	0	0	17.7891	0	0
ENST00000512856	AC008906.1	280.916	0	396.035	101.384	0	346.172	0	161.416	0	0	665.879	3450.77	1214.25	0	66.1253	1156.81
ENST00000602972	AC008906.1	0	0	94.5811	1883.9	0	0	0	0	0	0	0	0	0	0	143.136	0
ENST00000606346	AC008906.2	0	0	0	0	0	0	0	0	0	0	0	0	0	0	0	0
ENST00000606656	AC008906.2	0	0	0	0	0	0	0	0	0	0	0	0	0	0	0	0
ENST00000576302	AC008914.1	18.9388	0	0	0	10.0065	24.9825	0	0	0	146.257	0	387.705	17.1186	0	0	18.6526
ENST00000561624	AC008915.1	0.000196	0.000275	0.001288	0.000411	0.000725	0.00021	0.00028	0.000294	0.000379	0.000179	0.000578	8.50E-05	0.000899	0.000343	0.000695	0.000586
ENST00000562842	AC008915.2	0.536718	0.136373	0.968194	2.92686	0.904656	0.233371	1.2293	0.11749	0.254052	0.715746	0.572921	2.00456	0.40925	0	0.842212	1.63258
ENST00000565747	AC008915.2	0.385155	0.274903	0.352163	0.175539	0.121785	0.300703	0.379358	0.118978	0.041262	0.109048	0.459822	0.388023	0.051037	0.166851	0.178152	0.375178
ENST00000570080	AC008915.2	2.64501	12.7249	6.82473	36.2797	6.20417	10.8929	7.55297	5.48673	7.15394	12.9296	8.49831	43.8524	4.96761	14.3538	10.8494	9.02824
ENST00000453721	AC008937.1	0	0	4.13321	0	0	0	0	0	0	0	1.78892	0	0	0	0	0
ENST00000415589	AC008937.2	0	0	0	0	0	0	0	0	0	0	39.5932	0	0	0	0	0
ENST00000606813	AC008937.3	0.041182	0	0	0.11436	0	0	0.183316	0.047781	0	0	0	0	0.300141	0	0	0.2508
ENST00000566929	AC008938.1	0.063954	0.015501	0.039362	0.02333	0.033879	0.031143	0.014923	0.067593	0.021024	0.005233	0.099321	0.020368	0.026983	0.038549	0.026235	0.050989
ENST00000438117	AC008940.1	0	0	0	0	0	0	0	0	0	0	0	0	0	0	0	0
ENST00000606056	AC008945.1	0	0	33.3281	0	0	0	0	0	0	0	0	0	88.1669	0	0	59.4268
ENST00000651306	AC008945.2	5.99791	0.000504	0	0	0	0	0	0	0	0	0.404862	0	0.001931	0.023648	0	0
ENST00000599756	AC008946.1	9036.15	44434.5	20057.9	36604.6	9470.93	22278.7	22794.3	5380.14	15436.5	26603.4	17703.9	68556.5	16393.9	37532.5	15114	37038.1
ENST00000506058	AC008948.1	0	0	0	0	0	0	0	0	0	0	0	0	0	0	0	0
ENST00000508745	AC008957.1	0.009993	0	0	0	0	0	0	0	0	0	0	27.3064	0	0	0	0
ENST00000510740	AC008957.1	0	0	0	0	0	0	0	0	0	0	0	0	0	0	0	0
ENST00000512329	AC008957.1	0.014782	0	0	0	0	0	0	0	0	0	0	32.7205	0	0	0	0
ENST00000618632	AC008957.2	0	0	0	0	0	0	0	0	0	0	0	0	0	0	0	0
ENST00000499459	AC008966.1	207.368	101.113	147.55	161.029	229.613	205.494	130.557	186.741	144.197	217.766	119.61	379.03	200.121	63.3921	49.7674	90.5642
ENST00000512301	AC008966.1	0	1.00E-06	0	0.026894	0.183825	0	0	0	0.99385	0	5.90E-05	0	0	0.795356	0	0
ENST00000606157	AC008966.2	0	2269.83	786.481	0	518.921	0	0	0	0	0	0	0	371.054	0	233.296	0
ENST00000652284	AC008966.3	132.03	398.662	99.2158	0	0	0	209.419	0	0	1569.02	194.157	0	0	0	218.908	266.378
ENST00000546949	AC008969.1	187.156	238.212	381.046	211.442	273.558	253.017	308.115	122.946	438.799	467.691	385.185	168.264	341.942	510.475	292.324	417.839
ENST00000546956	AC008969.1	2.10E-05	3.00E-06	1.30E-05	0	2.30E-05	3.00E-06	7.00E-06	7.00E-06	7.00E-06	2.00E-06	2.60E-05	1.00E-06	1.10E-05	6.00E-06	5.00E-06	1.00E-06
ENST00000547364	AC008969.1	0.98709	0.901794	13.3754	3.77628	3.43282	16.5587	2.43848	3.57364	11.3838	0.472536	9.6552	6.52129	14.3951	5.51545	11.0299	2.58949
ENST00000550135	AC008969.1	0.001317	0.001837	0.002246	0.000128	0.001457	0.000939	0.001684	0.001602	0.0019	0.000213	0.002836	6.80E-05	0.002515	0.002019	0.001492	0.001475
ENST00000553254	AC008969.1	0.299674	1.3391	12.3731	0	0.228218	0.082179	1.20227	0.976328	0.022781	0.894091	0.129804	0	0.312981	1.51996	3.4512	0
ENST00000607027	AC008972.1	0	2715.08	629.76	0	169.375	1235.08	525.664	0	127.729	1713.36	204.157	5471.7	84.8217	4182.81	292.78	0
ENST00000606587	AC008972.2	7.24693	47.86	7.31736	100.541	2.54136	21.988	8.01029	8.51696	6.88079	45.0156	5.35065	38.7534	5.96643	51.9602	12.152	29.558
ENST00000600473	AC008982.2	0.00205	0.009446	0.001635	0.014301	0.003552	0.004993	0.002385	0.007097	0.006147	0.006047	0.003163	0.002646	0.006473	0.016116	0.003891	0.008133
ENST00000587850	AC008991.1	0	0	0	0	0	0	0	0	0	0	0	0	0	0	0	0
ENST00000591132	AC008992.1	0	0	0	0	0	0	0	0	0	0	0	0	0	0	0	0
ENST00000633603	AC008993.3	0	0	0	0	0	0	0	0	0	0	0	0	0	0	0.78174	0
ENST00000588908	AC009005.1	0	0	0	0	0.338333	0	17.3539	8.82537	1.00E-05	0	0	0	0	0.512115	0.00014	0
ENST00000589457	AC009005.1	25.5634	0	13.7671	251.346	15.9342	0	0	3.8571	22.1004	11.8704	2.36323	87.583	22.9363	47.2791	2.15036	41.4175
ENST00000590292	AC009005.1	3.46231	9.80821	0	173.368	0.00072	0.386509	0	20.5908	7.00E-06	0.000134	0	1.4115	16.3683	0.001597	3.61549	2.49779
ENST00000568354	AC009019.1	0	0	0	0	0	0	0	0	0	0	0	0	0	0	0	0
ENST00000568410	AC009019.1	0	0	0	0	0	0	0	0	0	0	0	0	0	0	0	0
ENST00000568603	AC009019.1	0	0	0	0	0	0	0	0	0	0	0	0	0	0	0	0
ENST00000566098	AC009021.1	601.282	299.92	186.978	259.385	307.555	863.649	323.634	288.93	412.297	239.147	229.943	4122.68	309.984	461.042	587.799	426.39
ENST00000567401	AC009021.2	0.020673	0.070844	0.266823	0	0	0	5.00E-06	3.20E-05	0	0.00013	0	1.00E-06	0.001382	0.013053	0.626198	0.000305
ENST00000526478	AC009022.1	2350.09	6141	2483.17	18973.3	2122.86	3782.26	4682.98	1619.92	3251.87	4630.27	2920.1	20356.6	1416.28	5152.85	2782.54	5936.38
ENST00000561788	AC009022.1	56.9053	504.257	324.718	2595.08	123.686	285.696	465.447	121.841	196.243	649.809	259.94	1298.86	132.419	427.917	224.839	381.6
ENST00000617574	AC009032.1	7707.5	27664	6575.2	430749	9547.12	30999.7	18848.6	5426.66	10346.7	50492.2	8829.39	424894	11027	79333.9	5082.45	23507
ENST00000562376	AC009034.1	0	0	0	0	0	0	0	0	0	0	0	0	0	0	0	0
ENST00000563344	AC009034.1	0	0	0	0	0	0	0	0	0	0	0	0	0	0	0	0
ENST00000568125	AC009034.1	0	0	0	0	0	0	0	0	0	0	0	0	0	0	0	0
ENST00000562900	AC009035.1	0	0	0	0	0	0	0	0	0	0.004893	0	0	0	0	0	0.008408
ENST00000568711	AC009039.1	0	0	0	0	0	0	0	0	0	0	0	0	0	0	0	0
ENST00000565401	AC009041.1	0	0	0	0	0	0	0	0	0	0	0	0	0	0	0	0
ENST00000599946	AC009041.1	0	0	0	0	0	0	0	0	0	0	0	0	0	0	0	0
ENST00000562570	AC009041.2	11.3227	21.0189	5.65802	26.1467	3.3132	18.8068	7.69133	5.98459	4.59502	39.371	20.4639	21.2094	1.68931	37.3756	10.708	15.2308
ENST00000563837	AC009041.2	0.250736	2.42256	0.465056	1.26478	0	3.16175	1.39806	0.857911	1.70024	1.15202	1.04692	0.508645	0	0.048003	0.201134	1.37081
ENST00000565069	AC009041.2	0	0.145656	0.908493	0.8185	1.37395	3.30552	1.43782	1.14344	1.40101	0.283698	0.409113	2.64697	0.00011	0	0	0.405009
ENST00000565139	AC009041.2	0	0	0	0	0	0	0	0	0	0	0	0	0	0	0	0
ENST00000565467	AC009041.2	0.582343	2.44394	1.9081	3.30E-05	0.294012	0.021298	1.83721	8.10E-05	0.426083	0.784338	0.481885	0.29748	4.44418	6.1233	1.33733	1.23005
ENST00000567961	AC009041.2	0	0	0	0	0	0	0	0	0	0	0	0	0	0	0	0
ENST00000568394	AC009041.2	0.01112	0	2.84842	2.00E-06	0	0.001545	2.00E-06	0	0	0.287372	2.06672	0	0.000832	0.000742	0.254066	1.00E-06
ENST00000564390	AC009041.3	0	0	0	0	0	0	0	0	0	0	0	0	0	0	0	0
ENST00000620075	AC009041.4	38.8759	97.8334	31.2031	217.059	29.8269	87.0767	44.4975	18.5474	42.7255	219.892	45.9223	254.038	50.6663	148.531	50.9236	40.6938
ENST00000563701	AC009053.2	173.684	163.845	113.743	320.748	66.4651	201.108	118.655	89.6577	133.545	450.114	89.7484	279.096	198.114	293.676	103.752	174.557
ENST00000566506	AC009053.3	0	0	0	0	0	0	0	0	0	0	0	0	0	0	0	0
ENST00000567148	AC009053.3	0	0	0	0	0	0	0	0	0	0	0	0	0	0	0	0
ENST00000568140	AC009054.1	4.99923	0	9.15929	41.3602	11.7175	0	4.54702	2.13955	8.76412	8.63025	16.1333	0	2.59823	30.0535	8.71287	20.327
ENST00000561956	AC009054.2	177.106	296.318	158.369	1085.24	196.536	100.415	162.77	128.913	320.405	362.543	240.31	233.477	176.087	393.908	174.84	173.675
ENST00000562656	AC009055.1	0	0	0	0	0	0	0	0	0.001063	0	0	0	0	0	0	0
ENST00000565901	AC009055.2	0	0	0	0	0	0	0	0	0	0	0	0	0	0	0	0
ENST00000567058	AC009055.2	34.7613	139.31	51.6224	0.090404	12.6893	5.35468	23.1085	29.821	48.8259	0.089665	29.2463	199.06	48.4888	33.4467	32.8988	23.4475
ENST00000502126	AC009060.1	4.06119	0	0	0	0	4.05415	0	0	0	5.14591	3.61958	0	3.75759	0	0	4.51864
ENST00000567261	AC009061.1	0	0	0	0	0	5.4312	1.93392	0	0	0	0	0	0	0	0	0
ENST00000602476	AC009061.2	0	0.962375	2.93212	0	2.13998	0	1.03139	0	0.807855	0	1.40214	0	1.8492	0	0	0
ENST00000602592	AC009061.2	0.589321	5.09907	2.4706	4.24275	1.79565	3.42788	6.29459	2.59735	4.19427	3.81921	1.50422	2.67246	3.3515	2.10888	2.59151	2.37148
ENST00000602596	AC009061.2	31.7659	97.1984	21.9097	127.678	52.3913	20.2066	58.7477	11.6018	56.0983	101.492	32.8645	109.995	8.78604	36.3286	16.2065	60.1958
ENST00000563342	AC009063.1	0	0	0	0	0	0	0	0	0	0	0	18557.8	0	0	0	0
ENST00000563981	AC009063.2	0	0	0	0	0	0	0	0	0	0	2.8374	0	0	0	0	0
ENST00000567860	AC009063.2	0	0	0	0	65.9013	0	0	18.1177	38.4657	0	0	184.619	0	0	40.6272	0
ENST00000569165	AC009063.2	37.5568	0	0	7871.15	32.3865	0	0	13.0608	26.5	0	0	3035.95	46.0218	0	30.6044	0
ENST00000570056	AC009063.2	0	0	0	0	0	0	0	0	0	0	0	0	0	0	0	0
ENST00000565904	AC009063.3	0	0	0	0	0	0	0	0	9.59382	0	0	0	0	0	0	0
ENST00000564055	AC009065.1	1.78453	2.01604	0.495142	5.62448	0.540156	2.73793	1.18698	0.451632	0	0	0.948594	0	1.66813	0.82222	0.925602	0.691209
ENST00000563284	AC009065.2	0	0	0	0	0	6.00E-06	0	0	0	0	0	0	0	0	0	1.00E-06
ENST00000562027	AC009065.3	0.31911	0	0.542594	0	0.491699	0	0.278581	0.043165	0.198083	0.058745	0.541617	0	0.25643	0	0.477753	0
ENST00000563734	AC009065.4	3.11557	6.08836	3.40028	11.9034	0.725423	9.78678	3.62584	2.81732	0.303078	1.00412	1.17128	7.59969	2.19751	1.67844	2.76154	5.14494
ENST00000567888	AC009065.4	4.80843	0	2.19643	14.3065	0	0	0	0	0	0	0	0	0	0	0	0
ENST00000565937	AC009065.5	12.759	55.9455	36.9889	206.09	10.5226	0	55.2938	21.0835	41.8713	33.7661	8.63999	125.275	30.118	107.685	7.92444	21.7411
ENST00000568795	AC009065.6	0	1.76046	0	0	0	0	0	0	0	0	1.00311	0	1.30266	0	0	1.44263
ENST00000561544	AC009065.7	0	0	8.97831	0	0	14.576	6.12764	11.4894	13.3825	12.6197	0	0	13.6172	10.6597	0	0
ENST00000565709	AC009065.8	28.2177	0.162694	4.74274	8.8845	24.7868	8.58644	4.50435	13.3476	32.4651	0	6.69685	0.012603	13.9437	23.5107	13.1555	9.90346
ENST00000563347	AC009075.1	0	0	0	0	0	0	0	0	0	0	0	0	0	0	0	0
ENST00000567862	AC009081.1	0	0	0	0	0	0	0	0	0	0	0	0	0	0	0	0
ENST00000561827	AC009087.1	0	0	0	0	0	0	0	0	0	0	0	0	0	0	0	0
ENST00000565152	AC009088.1	0.355412	2.70331	2.69154	1.00598	0.165127	1.88902	2.45871	1.16933	0.500681	1.06382	2.25389	1.28205	1.53089	4.04736	1.25431	1.39383
ENST00000564743	AC009088.2	0	0	0	0	0	0	0.008336	0	0	0	0	0	0	0	0	0
ENST00000563605	AC009088.3	0	0	0	0	0	0	0	0	0	0	0	0	0	0.740012	0	0
ENST00000562409	AC009090.1	0.463411	0	0	0	0	0	0	0	0	0	0.531483	0	0	0	0	0
ENST00000565829	AC009090.2	0	0	0	240.065	0	0	0	0	0	0	0	0	0	0	13.5317	0
ENST00000616553	AC009090.3	0	0	16.6867	65.7884	0	0	0	0	0	90.6737	22.6346	0	0	0	18.8355	27.5608
ENST00000649140	AC009090.6	0.455658	0	0.327195	0.208189	0.159035	0.172426	0.269208	0.00424	0.29622	0.055791	0.17478	0.034438	0.040361	0.190182	0.077673	0.321412
ENST00000566070	AC009093.1	0	128.727	4.78279	50.1182	4.75933	43.9515	30.4293	0	0	130.23	0	54.4547	0	145.312	0	8.1998
ENST00000563477	AC009093.2	0	0	0	0	0	0	0	0	0	0	0	0	14.4143	22.8459	0	0
ENST00000620513	AC009093.2	0.734059	0	0.950807	0	0.401463	0.598112	0.521743	0	1.57778	0	0.940693	0.289656	1.83941	0	0.50154	0.540256
ENST00000567984	AC009093.4	5.1762	4.62738	3.93763	0	0	1.78462	0	0	8.96579	0	0	0	1.89199	2.47052	0	2.26606
ENST00000620963	AC009093.5	0	0	0	0	0	0	0	0	0	0	0	0	0	0	0	0
ENST00000622268	AC009093.6	0	0	15.4907	7.43786	21.4067	5.95784	4.35064	9.57665	4.41085	0	10.1882	0	6.21728	8.77269	5.15696	3.89894
ENST00000388909	AC009095.1	0	0	0	0	0	0	0	0	0	0	0	0	0	0	0	0
ENST00000567077	AC009097.1	0	0	0	0	0	0	0	0	0	0	0	0	0	0	0	0
ENST00000562763	AC009097.2	0	0	0	0	0	0	0	0	0	0	0	0	0	0	0.134591	0
ENST00000563557	AC009097.3	0	0.682346	0	0	0	0	0	0.592581	0	0	0.179024	0	0	0.608971	0	0
ENST00000566738	AC009097.4	0	0	2.15825	4.84241	2.28509	7.34395	1.13768	0	2.26863	0	0.883055	1.15561	0	4.59578	2.15288	0.987208
ENST00000564074	AC009102.1	0	0	0	0	0	0	0	0	0	0	0	0	0	0	0	0
ENST00000606772	AC009102.2	0	1.77355	1.12036	0	6.33508	8.01211	5.57292	0	1.51766	0	2.14351	4.38204	1.49874	3.06896	2.46581	0
ENST00000561923	AC009107.1	0	0	0	0	0	0	0	0	0	0	0	0	0	0	0	0
ENST00000569580	AC009107.2	0	0	0	0	0	0	0	0	0	0	0	0	0	0	0	0
ENST00000566485	AC009108.2	0	0	0	0	0	0	0	0	0	0	0	0	0	0	0	0
ENST00000602739	AC009108.3	0	0	0	0	0	4.72792	3.88439	0	0	0	0	0	0	0	5.67283	14.9101
ENST00000415422	AC009110.1	0	0	0	0	0	0	0	0	0	0	0	0	0	0	0	0
ENST00000570267	AC009113.1	7.3113	5.09286	14.7753	2.61368	16.5871	6.10246	13.4779	5.77451	21.3183	7.5118	18.3317	2.02164	10.7273	7.03338	11.0409	3.66632
ENST00000563182	AC009113.2	21.6115	0	0	0	0	0	0	0	0	0	0	0	0	0	0	0
ENST00000563825	AC009117.2	0	0	0	0	0	0	0	0	0	0	0	0	0	0	0	0
ENST00000565374	AC009117.2	0	0	0	0	0	0	0	0	0	0	0	0	0	0	0	0
ENST00000568136	AC009117.2	0	0	0	0	0	0	0	0	0	0	0	0	0	0	0	0
ENST00000650164	AC009117.2	0	0	0	0	0	0	0	0	0	0	0	0	0	6.38149	0	0
ENST00000566019	AC009118.1	0	0	0	0	0	0	0	0	0	0	0	0	0	0	0.000167	0
ENST00000613275	AC009118.2	13.3308	98.912	39.105	186.143	25.6731	14.2193	87.9209	35.7026	44.7734	126.756	72.522	139.332	48.3668	106.047	34.3835	89.5083
ENST00000622896	AC009118.3	3.87433	4.91397	7.05101	4.66843	3.98346	4.18044	8.93014	3.91614	4.34632	6.44756	8.79575	4.52541	6.47588	11.2729	5.40059	8.21517
ENST00000561599	AC009119.1	0	0.013878	0	12.9774	0	5.00E-06	0	0	0	0.000476	0	0	0	0	0	0
ENST00000565064	AC009119.1	0	0.00885	0.432994	38.6511	0	1.40E-05	0	11.0082	0	0.001091	3.24367	0	0	0	5.76273	9.61422
ENST00000565714	AC009119.1	0	0	0	0	0	0	0	0	0	0	0	0	0	0	0	0
ENST00000562835	AC009119.3	0	0	0	0	0	0	0	0	0	0	0	0	0	0	0	0
ENST00000566773	AC009119.3	0	0	0	0	0	0	0	0	0	0	0	0	0	0	0	0
ENST00000561921	AC009120.2	12.624	19.6813	13.0982	16.7359	10.4475	38.9242	13.9643	9.79481	0	0	2.72183	0	12.9182	38.6446	14.6549	29.0101
ENST00000565313	AC009120.2	2.85226	6.70241	0	9.64286	0.000377	0	0	11.6951	6.74824	0.397722	0	0	0	0	3.94374	28.1539
ENST00000566411	AC009120.2	12.0767	3.08329	15.1536	1.65405	18.8545	47.0102	46.2328	16.0505	1.85393	28.6903	25.6299	27.566	14.8937	61.5878	11.3514	18.305
ENST00000620711	AC009120.2	0	22.4046	4.72108	12.557	4.69891	0	0	3.13145	3.65836	182.025	6.70E-05	31.3695	44.5648	7.92193	49.8288	3.80014
ENST00000621548	AC009120.2	134.425	201.12	232.042	564.638	126.868	210.947	157.144	162.651	228.501	248.472	170.632	546.976	198.232	188.792	140.236	309.276
ENST00000564455	AC009120.3	0	0	0	0	0	0	0	0	0	0	0	0	209.102	0	0	0
ENST00000561669	AC009120.4	0	0	0	0	0	0	0	0	0	0	0	0	0	0	0	0
ENST00000616116	AC009120.5	0.000102	0	3.50E-05	8.00E-06	6.60E-05	1.50E-05	3.20E-05	1.30E-05	3.00E-05	7.00E-06	0.000217	0	4.90E-05	0	4.70E-05	5.10E-05
ENST00000574681	AC009121.1	0	0	0	0	0	0	0	0	0	0	0	0	0	0	0	0
ENST00000572706	AC009121.2	0	0	48.8489	0	0	0	0	0	0	0	0	0	0	0	0	39.9067
ENST00000536986	AC009123.1	0.000509	0	0	0	0	0.000251	0	0	0.000229	0	2.00E-06	0	0	0	0.000256	0
ENST00000561900	AC009123.1	0	0	0	0	0	0	0	0	0	0	0	0	0	0	0	0
ENST00000569834	AC009123.1	0	0	0	0	0	0	0	0	0	0	0	0	0	0	0	0
ENST00000501338	AC009126.1	29.8657	74.394	27.2001	75.1289	20.6624	42.0532	30.8814	26.2157	31.3717	53.9907	17.2269	71.3813	18.8797	78.2224	13.0112	43.6857
ENST00000502262	AC009126.1	0	0	0	0	0	0	0	0	8.56604	0	0	0	41.0193	0	0	0
ENST00000504056	AC009126.1	0	0	0	0	0	0	0	0	0	0	0	0	0	0	0	0
ENST00000504967	AC009126.1	0	0	0	0	0	0	0	0	3116.05	0	0	0	0	0	0	0
ENST00000561979	AC009127.1	24.332	6.82772	38.7942	0.002842	13.9977	11.037	20.7751	19.7028	46.271	16.827	97.3607	2.30E-05	11.648	82.8988	71.0294	6.04658
ENST00000563806	AC009133.1	3.32368	4.46209	6.86458	14.1014	0	1.99688	0	0	0	6.1335	6.44511	14.845	1.37065	4.24502	0	13.9754
ENST00000564980	AC009133.1	4.50112	5.56541	0	25.7246	5.97385	0	0	0	0	0	2.41575	0	0	0	0	4.85189
ENST00000569039	AC009133.1	0	19.4936	0	0	0	19.1789	0	0	0	0	0	0	0	0	0	35.8156
ENST00000569809	AC009133.1	10.3823	25.5811	15.5135	115.626	20.9683	0	0	26.6177	45.9944	0	21.4497	0	65.3161	0	13.2331	13.0679
ENST00000569981	AC009133.1	19.5475	35.6885	4.55217	45.1175	10.248	25.8866	19.9126	11.1055	17.3429	43.7766	28.5177	45.6118	26.5351	59.7783	4.32993	36.2986
ENST00000566537	AC009133.2	40.0855	115.612	41.5745	267.596	30.8409	127.302	48.3099	60.6629	79.5246	174.841	73.7402	254.753	55.4378	174.063	86.4331	126.884
ENST00000565600	AC009133.3	0.000613	0.003664	0.002677	0.003081	0.002552	0.003162	0.002406	0.01594	0.00777	0.005621	0.027265	0.004751	0.006569	0.005092	0.002983	0.008597
ENST00000619159	AC009133.4	13.8423	0	48.1454	58.7127	2.57265	4.0251	0	0	0	8.76114	17.4141	17.0891	9.42277	0	0	12.9813
ENST00000571939	AC009134.1	0	0	0	0	0	0	0	0	0	0	0	0	0	0	0	0
ENST00000549303	AC009135.1	0	123.565	0	0	0	0	40.3458	53.5134	57.9927	0	23.5641	0	82.0889	127.967	42.5035	0
[truncated: 49,061 more rows]
