# Supplementary material for: Characterizing hub biomarkers for metabolic-induced endothelial dysfunction and unveiling their regulatory roles in EndMT through RNA sequencing and machine learning approaches
Source: Front Cardiovasc Med. 2025 May 15;12:1585030. doi: 10.3389/fcvm.2025.1585030 (PMC12119472; doi:10.3389/fcvm.2025.1585030)
Supplement: Supplementary file 1 [file Datasheet1.zip › Supplementary Material/mRNA_counts_anno.xlsx]

## Sheet: counts_anno
gene_id	Con-1	Con-2	Con-3	Con-4	Glu-1	Glu-2	Glu-3	Glu-4	LDL-1	LDL-2	LDL-3	LDL-4	TG-1	TG-2	TG-3	TG-4	Dbxref	product	GO_id	GO_term	pathway	pathway_description
A1BG	1	163	31	72	20	161	16	53	6	176	15	73	19	137	22	45	GeneID:1,Genbank:NM_130786.3,HGNC:HGNC:5,MIM:138670	alpha-1-B glycoprotein
A1CF	0	0	0	0	0	1	2	0	0	2	1	0	0	0	0	0	GeneID:29974,Genbank:NM_138933.2,HGNC:HGNC:24086	APOBEC1 complementation factor	GO:0003723,GO:0003727,GO:0005654,GO:0005737,GO:0005783,GO:0006397,GO:0016554,GO:0016556,GO:0030895,GO:0050821	RNA binding|single-stranded RNA binding|nucleoplasm|cytoplasm|endoplasmic reticulum|mRNA processing|cytidine to uridine editing|mRNA modification|apolipoprotein B mRNA editing enzyme complex|protein stabilization
A2M	1126	265	654	173	1236	283	487	338	1669	204	901	228	1344	299	677	408	GeneID:2,Genbank:NM_001347423.1,HGNC:HGNC:7,MIM:103950	alpha-2-macroglobulin			hsa04610	Complement and coagulation cascades
A2ML1	3	5	14	5	0	4	7	5	0	3	5	6	11	6	4	10	GeneID:144568,Genbank:NM_144670.5,HGNC:HGNC:23336,MIM:610627	alpha-2-macroglobulin like 1	GO:0004867,GO:0005615,GO:0030414,GO:0052548,GO:0070062	serine-type endopeptidase inhibitor activity|extracellular space|peptidase inhibitor activity|regulation of endopeptidase activity|extracellular exosome
A3GALT2	3	0	1	0	3	3	7	17	2	11	16	8	10	10	1	26	GeneID:127550,Genbank:NM_001080438.1,HGNC:HGNC:30005	alpha 1,3-galactosyltransferase 2	GO:0005794,GO:0005975,GO:0006688,GO:0009247,GO:0016021,GO:0016757,GO:0030259,GO:0031982,GO:0032580,GO:0046872,GO:0047276	Golgi apparatus|carbohydrate metabolic process|glycosphingolipid biosynthetic process|glycolipid biosynthetic process|integral component of membrane|transferase activity, transferring glycosyl groups|lipid glycosylation|vesicle|Golgi cisterna membrane|metal ion binding|N-acetyllactosaminide 3-alpha-galactosyltransferase activity	hsa00603	Glycosphingolipid biosynthesis - globo and isoglobo series
A4GALT	1583	823	1281	769	1764	907	1452	848	1822	957	1064	785	2002	930	1257	866	GeneID:53947,Genbank:NM_001318038.2,HGNC:HGNC:18149,MIM:607922	alpha 1,4-galactosyltransferase (P blood group)			hsa00601,hsa00603	Glycosphingolipid biosynthesis - lacto and neolacto series|Glycosphingolipid biosynthesis - globo and isoglobo series
A4GNT	4	0	0	0	0	0	0	0	0	0	0	0	0	1	1	1	GeneID:51146,Genbank:NM_016161.2,HGNC:HGNC:17968,MIM:616709	alpha-1,4-N-acetylglucosaminyltransferase
AAAS	2427	2525	2008	2122	2412	2649	2231	1861	2149	2820	1974	2300	2652	2498	2083	1883	GeneID:8086,Genbank:NM_001173466.1,HGNC:HGNC:13666,MIM:605378	aladin WD repeat nucleoporin	GO:0005634,GO:0005635,GO:0005643,GO:0005654,GO:0005813,GO:0005829,GO:0006110,GO:0006406,GO:0006409,GO:0006913,GO:0007077,GO:0007612,GO:0009566,GO:0016020,GO:0016032,GO:0016925,GO:0019083,GO:0031965,GO:0043657,GO:0046822,GO:0060964,GO:0075733,GO:1900034	nucleus|nuclear envelope|nuclear pore|nucleoplasm|centrosome|cytosol|regulation of glycolytic process|mRNA export from nucleus|tRNA export from nucleus|nucleocytoplasmic transport|mitotic nuclear envelope disassembly|learning|fertilization|membrane|viral process|protein sumoylation|viral transcription|nuclear membrane|host cell|regulation of nucleocytoplasmic transport|regulation of gene silencin…	hsa03013	RNA transport
AACS	1388	2042	1628	1220	1335	2229	1729	1302	1212	2242	1493	1310	1499	2126	1596	1580	GeneID:65985,Genbank:NM_023928.4,HGNC:HGNC:21298,MIM:614364	acetoacetyl-CoA synthetase	GO:0001889,GO:0005524,GO:0005829,GO:0006631,GO:0007584,GO:0014074,GO:0030729,GO:0032024,GO:0034201,GO:0042594,GO:0045471,GO:0046951,GO:0047760,GO:0050872,GO:0060612,GO:0071333,GO:0071394,GO:0071397	liver development|ATP binding|cytosol|fatty acid metabolic process|response to nutrient|response to purine-containing compound|acetoacetate-CoA ligase activity|positive regulation of insulin secretion|response to oleic acid|response to starvation|response to ethanol|ketone body biosynthetic process|butyrate-CoA ligase activity|white fat cell differentiation|adipose tissue development|cellular res…	hsa00280,hsa00650	Valine, leucine and isoleucine degradation|Butanoate metabolism
AADAC	12	4	14	3	2	0	0	8	13	0	18	8	8	1	5	21	GeneID:13,Genbank:XM_005247104.4,HGNC:HGNC:17,MIM:600338	arylacetamide deacetylase	GO:0003824,GO:0004806,GO:0005789,GO:0006805,GO:0009056,GO:0010898,GO:0016021,GO:0016298,GO:0017171,GO:0019213,GO:0031090	catalytic activity|triglyceride lipase activity|endoplasmic reticulum membrane|xenobiotic metabolic process|catabolic process|positive regulation of triglyceride catabolic process|integral component of membrane|lipase activity|serine hydrolase activity|deacetylase activity|organelle membrane
AADACL2	0	1	0	0	0	1	1	2	0	0	0	0	0	0	2	1	GeneID:344752,Genbank:NM_207365.3,HGNC:HGNC:24427	arylacetamide deacetylase like 2	GO:0005576,GO:0009056,GO:0016021,GO:0016787,GO:0052689	extracellular region|catabolic process|integral component of membrane|hydrolase activity|carboxylic ester hydrolase activity
AADACL3	0	0	0	0	0	0	0	0	0	0	0	0	0	0	0	0	GeneID:126767,Genbank:NM_001103170.2,HGNC:HGNC:32037	arylacetamide deacetylase like 3	GO:0009056,GO:0016787	catabolic process|hydrolase activity
AADACL4	0	0	1	2	0	0	0	3	0	0	0	0	2	4	0	14	GeneID:343066,Genbank:NM_001013630.1,HGNC:HGNC:32038	arylacetamide deacetylase like 4	GO:0009056,GO:0016021,GO:0016787,GO:0052689	catabolic process|integral component of membrane|hydrolase activity|carboxylic ester hydrolase activity
AADAT	58	34	67	44	69	23	52	31	66	27	53	40	58	31	49	47	GeneID:51166,Genbank:XM_006714231.2,HGNC:HGNC:17929,MIM:611754	aminoadipate aminotransferase	GO:0005759,GO:0006103,GO:0006536,GO:0006554,GO:0006569,GO:0009058,GO:0016212,GO:0019441,GO:0030170,GO:0033512,GO:0042803,GO:0047536,GO:0070189	mitochondrial matrix|2-oxoglutarate metabolic process|glutamate metabolic process|lysine catabolic process|tryptophan catabolic process|biosynthetic process|kynurenine-oxoglutarate transaminase activity|tryptophan catabolic process to kynurenine|pyridoxal phosphate binding|L-lysine catabolic process to acetyl-CoA via saccharopine|protein homodimerization activity|2-aminoadipate transaminase activ…	hsa00310,hsa00380	Lysine degradation|Tryptophan metabolism
AAED1	509	384	504	470	580	523	557	549	524	382	427	524	601	431	429	600	GeneID:195827,Genbank:XM_005251784.4,HGNC:HGNC:16881	AhpC/TSA antioxidant enzyme domain containing 1	GO:0016209,GO:0055114	antioxidant activity|oxidation-reduction process
AAGAB	2088	1814	2279	2143	1848	1920	2380	1960	1848	1792	2334	1876	2210	1842	2054	2042	GeneID:79719,Genbank:NM_001271885.1,HGNC:HGNC:25662,MIM:614888	alpha and gamma adaptin binding protein	GO:0005737,GO:0005829,GO:0015031,GO:0016607	cytoplasm|cytosol|protein transport|nuclear speck
AAK1	9800	8402	11601	3432	9039	9742	11820	12314	7922	6972	12944	3301	11003	9420	11241	10716	GeneID:22848,Genbank:NM_014911.3,HGNC:HGNC:19679,MIM:616405	AP2 associated kinase 1	GO:0004674,GO:0005112,GO:0005524,GO:0005737,GO:0005829,GO:0005905,GO:0006468,GO:0006897,GO:0019897,GO:0030136,GO:0031252,GO:0032880,GO:0035612,GO:0043195,GO:0045747,GO:0046777,GO:0050821,GO:0061024,GO:2000369	protein serine/threonine kinase activity|Notch binding|ATP binding|cytoplasm|cytosol|clathrin-coated pit|protein phosphorylation|endocytosis|extrinsic component of plasma membrane|clathrin-coated vesicle|cell leading edge|regulation of protein localization|AP-2 adaptor complex binding|terminal bouton|positive regulation of Notch signaling pathway|protein autophosphorylation|protein stabilization|…
AAMDC	144	212	262	195	165	201	149	199	187	151	207	233	262	185	212	217	GeneID:28971,Genbank:NM_001316958.1,HGNC:HGNC:30205	adipogenesis associated Mth938 domain containing	GO:0005737,GO:0043066,GO:0045600,GO:0045944	cytoplasm|negative regulation of apoptotic process|positive regulation of fat cell differentiation|positive regulation of transcription from RNA polymerase II promoter
AAMP	3162	3651	3437	3674	3283	4090	3935	2814	3465	4220	3561	3983	3833	3685	3357	3583	GeneID:14,Genbank:XM_024452712.1,HGNC:HGNC:18,MIM:603488	angio associated migratory cell protein
AANAT	11	7	5	0	13	11	21	8	11	5	9	7	4	13	4	5	GeneID:15,Genbank:NM_001166579.1,HGNC:HGNC:19,MIM:600950	aralkylamine N-acetyltransferase			hsa00380	Tryptophan metabolism
AAR2	1827	1703	1928	2243	1803	2042	2017	1645	1836	1967	1654	2394	2340	1865	1713	2083	GeneID:25980,Genbank:XM_006723770.3,HGNC:HGNC:15886,MIM:617365	AAR2 splicing factor homolog	GO:0000244,GO:0005681	spliceosomal tri-snRNP complex assembly|spliceosomal complex
AARD	0	0	2	0	2	0	4	0	0	1	0	0	1	0	0	0	GeneID:441376,Genbank:NM_001025357.2,HGNC:HGNC:33842	alanine and arginine rich domain containing protein	GO:0030324	lung development
AARS	12727	7906	16304	8939	11798	10874	13258	13958	13256	9824	14393	10399	17766	11348	11912	15776	GeneID:16,Genbank:NM_001605.2,HGNC:HGNC:20,MIM:601065	alanyl-tRNA synthetase	GO:0000049,GO:0002161,GO:0004813,GO:0005524,GO:0005737,GO:0005829,GO:0006400,GO:0006418,GO:0006419,GO:0008033,GO:0016020,GO:0016597,GO:0021680,GO:0043524,GO:0046872,GO:0050885,GO:0070062	tRNA binding|aminoacyl-tRNA editing activity|alanine-tRNA ligase activity|ATP binding|cytoplasm|cytosol|tRNA modification|tRNA aminoacylation for protein translation|alanyl-tRNA aminoacylation|tRNA processing|membrane|amino acid binding|cerebellar Purkinje cell layer development|negative regulation of neuron apoptotic process|metal ion binding|neuromuscular process controlling balance|extracellul…	hsa00970	Aminoacyl-tRNA biosynthesis
AARS2	1710	1731	1569	1042	1841	2106	1423	1339	1553	1998	1418	1156	1960	1919	1362	1537	GeneID:57505,Genbank:XM_011514764.2,HGNC:HGNC:21022,MIM:612035	alanyl-tRNA synthetase 2, mitochondrial	GO:0000049,GO:0004813,GO:0005524,GO:0005739,GO:0006400,GO:0016597,GO:0033108,GO:0046872,GO:0070143	tRNA binding|alanine-tRNA ligase activity|ATP binding|mitochondrion|tRNA modification|amino acid binding|mitochondrial respiratory chain complex assembly|metal ion binding|mitochondrial alanyl-tRNA aminoacylation	hsa00970	Aminoacyl-tRNA biosynthesis
AARSD1	0	0	0	0	0	0	0	0	0	1	0	0	4	0	0	0	GeneID:80755,Genbank:NM_001261434.1,HGNC:HGNC:28417,MIM:613212	alanyl-tRNA synthetase domain containing 1	GO:0002196,GO:0003676,GO:0004813,GO:0005524,GO:0005634,GO:0005737,GO:0006419,GO:0046872	Ser-tRNA(Ala) hydrolase activity|nucleic acid binding|alanine-tRNA ligase activity|ATP binding|nucleus|cytoplasm|alanyl-tRNA aminoacylation|metal ion binding
AASDH	588	554	700	492	457	500	563	731	467	399	692	506	631	449	560	750	GeneID:132949,Genbank:XM_017007743.2,HGNC:HGNC:23993,MIM:614365	aminoadipate-semialdehyde dehydrogenase	GO:0005524,GO:0006631,GO:0016878,GO:0019482,GO:0043041	ATP binding|fatty acid metabolic process|acid-thiol ligase activity|beta-alanine metabolic process|amino acid activation for nonribosomal peptide biosynthetic process
AASDHPPT	1304	1144	1462	1167	1102	1141	1353	1604	1161	1009	1534	995	1441	952	1155	1429	GeneID:60496,Genbank:NM_015423.2,HGNC:HGNC:14235,MIM:607756	aminoadipate-semialdehyde dehydrogenase-phosphopantetheinyl transferase	GO:0000287,GO:0005829,GO:0008897,GO:0015939,GO:0019878,GO:0070062	magnesium ion binding|cytosol|holo-[acyl-carrier-protein] synthase activity|pantothenate metabolic process|lysine biosynthetic process via aminoadipic acid|extracellular exosome	hsa00770	Pantothenate and CoA biosynthesis
AASS	1571	1511	1547	589	1404	1714	1521	1102	1261	1375	1897	599	1717	1394	1610	910	GeneID:10157,Genbank:NM_005763.3,HGNC:HGNC:17366,MIM:605113	aminoadipate-semialdehyde synthase	GO:0004753,GO:0005739,GO:0005759,GO:0006091,GO:0006554,GO:0019878,GO:0033512,GO:0043231,GO:0047130,GO:0047131,GO:0051262	saccharopine dehydrogenase activity|mitochondrion|mitochondrial matrix|generation of precursor metabolites and energy|lysine catabolic process|lysine biosynthetic process via aminoadipic acid|L-lysine catabolic process to acetyl-CoA via saccharopine|intracellular membrane-bounded organelle|saccharopine dehydrogenase (NADP+, L-lysine-forming) activity|saccharopine dehydrogenase (NAD+, L-glutamate-…	hsa00310	Lysine degradation
AATF	1370	1134	1603	929	1441	1347	1586	1151	1418	1147	1613	1049	1781	1354	1386	1355	GeneID:26574,Genbank:NM_012138.3,HGNC:HGNC:19235,MIM:608463	apoptosis antagonizing transcription factor
AATK	177	127	152	144	169	179	191	113	166	138	170	97	228	124	156	133	GeneID:9625,Genbank:NM_001080395.2,HGNC:HGNC:21,MIM:605276	apoptosis associated tyrosine kinase	GO:0004674,GO:0005524,GO:0016021,GO:0048471	protein serine/threonine kinase activity|ATP binding|integral component of membrane|perinuclear region of cytoplasm
ABAT	218	247	177	115	212	212	201	233	150	230	271	99	223	264	172	201	GeneID:18,Genbank:NM_020686.5,HGNC:HGNC:23,MIM:137150	4-aminobutyrate aminotransferase			hsa00250,hsa00280,hsa00410,hsa00640,hsa00650,hsa04727	Alanine, aspartate and glutamate metabolism|Valine, leucine and isoleucine degradation|beta-Alanine metabolism|Propanoate metabolism|Butanoate metabolism|GABAergic synapse
ABCA1	3447	1241	1003	1601	2901	1393	1261	2880	3189	1499	1736	1435	2916	862	802	1519	GeneID:19,Genbank:NM_005502.3,HGNC:HGNC:29,MIM:600046	ATP binding cassette subfamily A member 1			hsa02010,hsa04975,hsa04979	ABC transporters|Fat digestion and absorption|Cholesterol metabolism
ABCA10	65	98	131	24	54	95	76	103	67	59	141	39	118	100	77	83	GeneID:10349,Genbank:NM_080282.3,HGNC:HGNC:30,MIM:612508	ATP binding cassette subfamily A member 10			hsa02010	ABC transporters
ABCA12	10	16	13	3	2	14	10	12	12	7	13	9	37	19	8	7	GeneID:26154,Genbank:XM_011510951.2,HGNC:HGNC:14637,MIM:607800	ATP binding cassette subfamily A member 12			hsa02010	ABC transporters
ABCA13	40	2	33	21	42	7	16	32	38	6	7	27	57	6	5	18	GeneID:154664,Genbank:XM_017011769.1,HGNC:HGNC:14638,MIM:607807	ATP binding cassette subfamily A member 13			hsa02010	ABC transporters
ABCA2	3834	3061	3688	3002	3433	3918	3715	4317	3350	3686	3187	2832	4359	3690	3260	4904	GeneID:20,Genbank:NM_212533.2,HGNC:HGNC:32,MIM:600047	ATP binding cassette subfamily A member 2			hsa02010,hsa04142	ABC transporters|Lysosome
ABCA3	7125	5739	8793	3330	7767	7474	8670	5824	9207	6818	7701	3820	10949	6903	8058	6981	GeneID:21,Genbank:NM_001089.2,HGNC:HGNC:33,MIM:601615	ATP binding cassette subfamily A member 3			hsa02010	ABC transporters
ABCA4	367	278	333	301	269	325	407	290	401	311	368	297	382	337	380	344	GeneID:24,Genbank:NM_000350.2,HGNC:HGNC:34,MIM:601691	ATP binding cassette subfamily A member 4			hsa02010	ABC transporters
ABCA5	815	993	1622	671	909	1007	1116	1255	728	707	1461	777	1252	1036	1184	993	GeneID:23461,Genbank:NM_172232.3,HGNC:HGNC:35,MIM:612503	ATP binding cassette subfamily A member 5			hsa02010	ABC transporters
ABCA6	1881	417	2844	1316	1591	463	2965	2169	1544	275	4092	1414	2172	252	3043	1717	GeneID:23460,Genbank:XM_017024404.2,HGNC:HGNC:36,MIM:612504	ATP binding cassette subfamily A member 6			hsa02010	ABC transporters
ABCA7	654	726	643	529	762	1058	616	874	568	908	527	482	956	897	551	820	GeneID:10347,Genbank:NM_019112.3,HGNC:HGNC:37,MIM:605414	ATP binding cassette subfamily A member 7			hsa02010	ABC transporters
ABCA8	278	177	1396	534	233	244	1446	791	208	177	1732	440	272	192	1710	723	GeneID:10351,Genbank:XM_005256940.4,HGNC:HGNC:38,MIM:612505	ATP binding cassette subfamily A member 8			hsa02010	ABC transporters
ABCA9	226	99	897	92	168	154	810	404	130	114	1125	168	194	129	856	287	GeneID:10350,Genbank:XM_017024011.1,HGNC:HGNC:39,MIM:612507	ATP binding cassette subfamily A member 9			hsa02010	ABC transporters
ABCB1	103	236	50	16	132	329	43	43	156	235	43	23	196	339	39	63	GeneID:5243,Genbank:NM_001348944.1,HGNC:HGNC:40,MIM:171050	ATP binding cassette subfamily B member 1			hsa02010,hsa04976,hsa05206,hsa05226	ABC transporters|Bile secretion|MicroRNAs in cancer|Gastric cancer
ABCB10	749	670	922	510	679	735	817	1073	587	605	868	481	807	802	750	982	GeneID:23456,Genbank:NM_012089.2,HGNC:HGNC:41,MIM:605454	ATP binding cassette subfamily B member 10			hsa02010	ABC transporters
ABCB11	5	3	10	11	9	5	2	17	1	2	2	10	0	2	10	24	GeneID:8647,Genbank:XM_017005165.1,HGNC:HGNC:42,MIM:603201	ATP binding cassette subfamily B member 11			hsa01522,hsa02010,hsa04976,hsa04979	Endocrine resistance|ABC transporters|Bile secretion|Cholesterol metabolism
ABCB4	31	7	24	7	14	20	34	16	34	11	15	14	35	23	19	25	GeneID:5244,Genbank:XM_011516310.3,HGNC:HGNC:45,MIM:171060	ATP binding cassette subfamily B member 4			hsa02010,hsa04976	ABC transporters|Bile secretion
ABCB5	0	6	0	0	0	1	2	0	0	8	1	1	0	9	0	4	GeneID:340273,Genbank:NM_001163941.1,HGNC:HGNC:46,MIM:611785	ATP binding cassette subfamily B member 5			hsa02010	ABC transporters
ABCB6	659	983	656	501	706	1217	568	531	620	1175	524	495	742	1214	488	608	GeneID:10058,Genbank:NM_001349828.1,HGNC:HGNC:47,MIM:605452	ATP binding cassette subfamily B member 6 (Langereis blood group)			hsa02010	ABC transporters
ABCB7	686	903	991	722	708	891	950	737	818	821	986	869	934	864	843	940	GeneID:22,Genbank:NM_001271698.2,HGNC:HGNC:48,MIM:300135	ATP binding cassette subfamily B member 7			hsa02010	ABC transporters
ABCB8	1745	2501	2196	1719	1976	2914	2505	1732	1810	3179	2139	2303	2436	2688	2036	2215	GeneID:11194,Genbank:NM_001282291.1,HGNC:HGNC:49,MIM:605464	ATP binding cassette subfamily B member 8			hsa02010	ABC transporters
ABCB9	719	919	922	656	853	1129	1095	677	600	1029	1107	784	904	1136	1158	968	GeneID:23457,Genbank:NM_001243014.1,HGNC:HGNC:50,MIM:605453	ATP binding cassette subfamily B member 9			hsa02010,hsa04142	ABC transporters|Lysosome
ABCC1	19457	23821	21212	10078	20068	28121	23364	21492	21433	24878	22940	11822	25375	27689	21256	22910	GeneID:4363,Genbank:NM_004996.3,HGNC:HGNC:51,MIM:158343	ATP binding cassette subfamily C member 1			hsa01523,hsa02010,hsa04071,hsa04977,hsa05206	Antifolate resistance|ABC transporters|Sphingolipid signaling pathway|Vitamin digestion and absorption|MicroRNAs in cancer
ABCC10	1755	1665	1918	1041	1877	2138	1763	1609	1920	1868	1599	1428	2511	1997	1802	1757	GeneID:89845,Genbank:XM_017011446.2,HGNC:HGNC:52,MIM:612509	ATP binding cassette subfamily C member 10			hsa02010	ABC transporters
ABCC11	18	9	50	7	10	22	15	19	29	10	16	5	34	2	15	41	GeneID:85320,Genbank:XM_017023801.2,HGNC:HGNC:14639,MIM:607040	ATP binding cassette subfamily C member 11			hsa02010	ABC transporters
ABCC12	0	0	0	0	0	0	0	0	0	0	0	0	2	0	0	0	GeneID:94160,Genbank:NM_033226.2,HGNC:HGNC:14640,MIM:607041	ATP binding cassette subfamily C member 12			hsa02010	ABC transporters
ABCC2	67	117	120	44	48	104	92	85	63	75	106	102	72	102	90	87	GeneID:1244,Genbank:NM_000392.4,HGNC:HGNC:53,MIM:601107	ATP binding cassette subfamily C member 2			hsa01523,hsa01524,hsa02010,hsa04976	Antifolate resistance|Platinum drug resistance|ABC transporters|Bile secretion
ABCC3	47	1454	99	38	30	2020	76	109	30	1489	50	54	44	2019	70	104	GeneID:8714,Genbank:XM_011525423.1,HGNC:HGNC:54,MIM:604323	ATP binding cassette subfamily C member 3			hsa01523,hsa02010,hsa04976	Antifolate resistance|ABC transporters|Bile secretion
ABCC4	1261	2868	2831	1966	1413	3365	2807	2772	1236	2696	3062	2100	1771	3316	2852	2659	GeneID:10257,Genbank:NM_001301829.1,HGNC:HGNC:55,MIM:605250	ATP binding cassette subfamily C member 4			hsa01523,hsa02010,hsa04024,hsa04976	Antifolate resistance|ABC transporters|cAMP signaling pathway|Bile secretion
ABCC5	1362	1382	1737	1001	1349	1687	1709	1849	1253	1327	1865	1126	1673	1492	1770	1796	GeneID:10057,Genbank:NM_005688.3,HGNC:HGNC:56,MIM:605251	ATP binding cassette subfamily C member 5			hsa01523,hsa02010	Antifolate resistance|ABC transporters
ABCC6	44	100	131	17	60	109	118	76	86	98	116	15	75	133	102	117	GeneID:368,Genbank:XM_024450261.1,HGNC:HGNC:57,MIM:603234	ATP binding cassette subfamily C member 6			hsa02010	ABC transporters
ABCC8	0	0	0	0	0	4	0	0	0	0	0	0	0	0	0	0	GeneID:6833,Genbank:XM_024448668.1,HGNC:HGNC:59,MIM:600509	ATP binding cassette subfamily C member 8			hsa02010,hsa04911,hsa04930	ABC transporters|Insulin secretion|Type II diabetes mellitus
ABCC9	4	45	8	0	5	27	2	0	0	16	4	4	5	36	11	0	GeneID:10060,Genbank:XM_005253290.4,HGNC:HGNC:60,MIM:601439	ATP binding cassette subfamily C member 9			hsa02010	ABC transporters
ABCD1	2124	1679	1743	1294	1988	2176	1939	1937	1907	2528	1648	1505	2471	2147	1833	1976	GeneID:215,Genbank:NM_000033.3,HGNC:HGNC:61,MIM:300371	ATP binding cassette subfamily D member 1			hsa02010,hsa04146	ABC transporters|Peroxisome
ABCD2	0	1	0	4	0	1	1	0	0	0	1	0	2	0	0	0	GeneID:225,Genbank:XM_017018992.2,HGNC:HGNC:66,MIM:601081	ATP binding cassette subfamily D member 2			hsa02010,hsa04146	ABC transporters|Peroxisome
ABCD3	1096	1525	1372	886	1012	1454	1330	1374	881	1153	1491	1023	1278	1300	1410	1133	GeneID:5825,Genbank:XM_006710802.2,HGNC:HGNC:67,MIM:170995	ATP binding cassette subfamily D member 3			hsa02010,hsa04146	ABC transporters|Peroxisome
ABCD4	1865	1807	2226	1521	1928	2030	2227	1831	1848	1684	2234	1811	2223	1880	2086	2104	GeneID:5826,Genbank:NM_001353607.1,HGNC:HGNC:68,MIM:603214	ATP binding cassette subfamily D member 4			hsa02010,hsa04146	ABC transporters|Peroxisome
ABCE1	4575	4228	5116	3447	4254	4464	5371	5331	4556	3589	5399	3390	5495	3937	4676	4385	GeneID:6059,Genbank:NM_002940.2,HGNC:HGNC:69,MIM:601213	ATP binding cassette subfamily E member 1
ABCF1	3962	3901	4098	2472	4024	4216	4777	3596	3949	3778	4804	2865	4936	3973	4284	4213	GeneID:23,Genbank:NM_001025091.1,HGNC:HGNC:70,MIM:603429	ATP binding cassette subfamily F member 1	GO:0005524,GO:0005635,GO:0005654,GO:0005737,GO:0005829,GO:0006413,GO:0008494,GO:0016887,GO:0042788,GO:0043022,GO:0045727	ATP binding|nuclear envelope|nucleoplasm|cytoplasm|cytosol|translational initiation|translation activator activity|ATPase activity|polysomal ribosome|ribosome binding|positive regulation of translation
ABCF2	5009	5505	5106	4430	5365	5897	5888	4446	5165	5956	5638	5055	6099	5906	5211	5033	GeneID:10061,Genbank:NM_005692.4,HGNC:HGNC:71,MIM:612510	ATP binding cassette subfamily F member 2
ABCF3	2845	3043	2714	2591	2633	3596	3068	2434	2482	3549	2629	3159	2950	3338	2749	2909	GeneID:55324,Genbank:NM_001351300.1,HGNC:HGNC:72	ATP binding cassette subfamily F member 3	GO:0005524,GO:0016020,GO:0016887,GO:0045296,GO:0051607	ATP binding|membrane|ATPase activity|cadherin binding|defense response to virus
ABCG1	2302	1249	1279	2171	1868	1555	1177	2973	2416	1535	1375	2275	2042	820	676	2132	GeneID:9619,Genbank:NM_207627.1,HGNC:HGNC:73,MIM:603076	ATP binding cassette subfamily G member 1			hsa02010	ABC transporters
ABCG2	145	338	207	156	166	413	209	130	132	263	253	156	199	290	173	160	GeneID:9429,Genbank:NM_001257386.2,HGNC:HGNC:74,MIM:603756	ATP binding cassette subfamily G member 2 (Junior blood group)			hsa01523,hsa02010,hsa04976	Antifolate resistance|ABC transporters|Bile secretion
ABCG4	118	142	104	79	78	215	91	146	91	203	97	57	135	199	73	141	GeneID:64137,Genbank:NM_022169.4,HGNC:HGNC:13884,MIM:607784	ATP binding cassette subfamily G member 4			hsa02010	ABC transporters
ABCG5	7	3	5	0	3	6	21	10	1	2	5	0	9	7	6	4	GeneID:64240,Genbank:XM_006712073.3,HGNC:HGNC:13886,MIM:605459	ATP binding cassette subfamily G member 5			hsa02010,hsa04975,hsa04976,hsa04979	ABC transporters|Fat digestion and absorption|Bile secretion|Cholesterol metabolism
ABCG8	2	1	6	0	3	4	6	1	0	0	11	2	2	6	6	0	GeneID:64241,Genbank:XM_011533029.2,HGNC:HGNC:13887,MIM:605460	ATP binding cassette subfamily G member 8			hsa02010,hsa04975,hsa04976,hsa04979	ABC transporters|Fat digestion and absorption|Bile secretion|Cholesterol metabolism
ABHD1	21	53	37	37	26	22	45	68	29	30	48	19	29	33	25	33	GeneID:84696,Genbank:XM_024453180.1,HGNC:HGNC:17553,MIM:612195	abhydrolase domain containing 1	GO:0016021,GO:0016298,GO:0044255,GO:0052689	integral component of membrane|lipase activity|cellular lipid metabolic process|carboxylic ester hydrolase activity
ABHD10	966	1494	971	1331	927	1292	1042	1050	774	1232	1115	1050	982	1214	905	1061	GeneID:55347,Genbank:NM_001272069.1,HGNC:HGNC:25656	abhydrolase domain containing 10	GO:0004553,GO:0005739,GO:0005759,GO:0005829,GO:0019391,GO:0052695,GO:0102390	hydrolase activity, hydrolyzing O-glycosyl compounds|mitochondrion|mitochondrial matrix|cytosol|glucuronoside catabolic process|cellular glucuronidation|mycophenolic acid acyl-glucuronide esterase activity
ABHD11	433	481	481	377	379	554	438	317	439	509	360	482	508	490	388	328	GeneID:83451,Genbank:NM_148913.3,HGNC:HGNC:16407	abhydrolase domain containing 11	GO:0005739,GO:0016787	mitochondrion|hydrolase activity
ABHD12	2250	2298	2041	2098	2134	2599	2336	1896	2073	2734	2048	2456	2626	2312	1996	2131	GeneID:26090,Genbank:NM_015600.4,HGNC:HGNC:15868,MIM:613599	abhydrolase domain containing 12	GO:0002084,GO:0004622,GO:0005886,GO:0006660,GO:0007628,GO:0008474,GO:0010996,GO:0016021,GO:0032281,GO:0032839,GO:0046464,GO:0046475,GO:0047372,GO:0052651	protein depalmitoylation|lysophospholipase activity|plasma membrane|phosphatidylserine catabolic process|adult walking behavior|palmitoyl-(protein) hydrolase activity|response to auditory stimulus|integral component of membrane|AMPA glutamate receptor complex|dendrite cytoplasm|acylglycerol catabolic process|glycerophospholipid catabolic process|acylglycerol lipase activity|monoacylglycerol catab…
ABHD12B	4	1	5	3	1	1	2	0	2	1	8	1	3	0	3	1	GeneID:145447,Genbank:XM_011536472.1,HGNC:HGNC:19837	abhydrolase domain containing 12B	GO:0016787	hydrolase activity
ABHD13	1095	994	1258	1169	978	987	1166	1273	925	775	1192	959	1284	930	1060	1113	GeneID:84945,Genbank:NM_032859.2,HGNC:HGNC:20293	abhydrolase domain containing 13	GO:0002084,GO:0008474,GO:0016020,GO:0016021,GO:0032839	protein depalmitoylation|palmitoyl-(protein) hydrolase activity|membrane|integral component of membrane|dendrite cytoplasm
ABHD14A	217	85	181	190	131	179	137	129	115	183	178	231	252	145	140	183	GeneID:25864,Genbank:NM_015407.4,HGNC:HGNC:24538	abhydrolase domain containing 14A	GO:0005737,GO:0016021,GO:0016787,GO:0070062	cytoplasm|integral component of membrane|hydrolase activity|extracellular exosome
ABHD14A-ACY1	0	0	0	0	0	0	0	0	0	0	0	0	0	0	0	0	GeneID:100526760,Genbank:NM_001316331.1,HGNC:HGNC:38856	ABHD14A-ACY1 readthrough	GO:0004046,GO:0005829,GO:0006520,GO:0006805,GO:0008237,GO:0042802,GO:0046872,GO:0070062	aminoacylase activity|cytosol|cellular amino acid metabolic process|xenobiotic metabolic process|metallopeptidase activity|identical protein binding|metal ion binding|extracellular exosome	hsa00220	Arginine biosynthesis
ABHD14B	1052	872	941	882	1019	819	975	827	1135	829	972	832	1323	831	825	834	GeneID:84836,Genbank:NM_001254753.1,HGNC:HGNC:28235	abhydrolase domain containing 14B	GO:0005634,GO:0005730,GO:0005829,GO:0016787,GO:0045944,GO:0050427,GO:0070062	nucleus|nucleolus|cytosol|hydrolase activity|positive regulation of transcription from RNA polymerase II promoter|3'-phosphoadenosine 5'-phosphosulfate metabolic process|extracellular exosome
ABHD15	723	700	889	365	636	848	902	655	628	728	812	432	929	820	830	841	GeneID:116236,Genbank:NM_198147.2,HGNC:HGNC:26971	abhydrolase domain containing 15	GO:0005576,GO:0016020,GO:0016788,GO:0044255	extracellular region|membrane|hydrolase activity, acting on ester bonds|cellular lipid metabolic process
ABHD16A	1732	1735	1773	1619	1651	2103	1795	1255	1929	2098	1787	2270	2150	2104	1554	1546	GeneID:7920,Genbank:NM_021160.2,HGNC:HGNC:13921,MIM:142620	abhydrolase domain containing 16A	GO:0016021,GO:0047372,GO:0052651,GO:1905344	integral component of membrane|acylglycerol lipase activity|monoacylglycerol catabolic process|prostaglandin catabolic process
ABHD16B	378	322	423	185	375	384	372	281	341	317	372	267	469	339	396	394	GeneID:140701,Genbank:NM_080622.3,HGNC:HGNC:16128	abhydrolase domain containing 16B	GO:0016787	hydrolase activity
ABHD17A	7818	9983	8278	12513	8474	11093	9480	7779	8398	12279	8342	13427	9550	9876	9225	9716	GeneID:81926,Genbank:NM_001130111.1,HGNC:HGNC:28756	abhydrolase domain containing 17A	GO:0002084,GO:0005576,GO:0005886,GO:0008474,GO:0010008,GO:0014069,GO:0016020,GO:0018345,GO:0055038,GO:0072657,GO:1902817,GO:1905668	protein depalmitoylation|extracellular region|plasma membrane|palmitoyl-(protein) hydrolase activity|endosome membrane|postsynaptic density|membrane|protein palmitoylation|recycling endosome membrane|protein localization to membrane|negative regulation of protein localization to microtubule|positive regulation of protein localization to endosome	hsa00062	Fatty acid elongation
ABHD17B	602	815	861	678	637	944	1029	849	560	772	1071	778	677	787	792	869	GeneID:51104,Genbank:NM_016014.3,HGNC:HGNC:24278	abhydrolase domain containing 17B	GO:0002084,GO:0005576,GO:0005886,GO:0008474,GO:0014069,GO:0016020,GO:0018345,GO:0055038,GO:1902473,GO:1902817,GO:1902950,GO:1905668	protein depalmitoylation|extracellular region|plasma membrane|palmitoyl-(protein) hydrolase activity|postsynaptic density|membrane|protein palmitoylation|recycling endosome membrane|regulation of protein localization to synapse|negative regulation of protein localization to microtubule|regulation of dendritic spine maintenance|positive regulation of protein localization to endosome	hsa00062	Fatty acid elongation
ABHD17C	740	648	626	403	882	744	875	967	592	704	806	409	798	722	741	852	GeneID:58489,Genbank:NM_021214.1,HGNC:HGNC:26925	abhydrolase domain containing 17C	GO:0002084,GO:0008474,GO:0014069,GO:0018345,GO:1902817,GO:1905668	protein depalmitoylation|palmitoyl-(protein) hydrolase activity|postsynaptic density|protein palmitoylation|negative regulation of protein localization to microtubule|positive regulation of protein localization to endosome	hsa00062	Fatty acid elongation
ABHD18	471	521	728	418	441	461	678	629	453	473	663	433	670	491	639	617	GeneID:80167,Genbank:NM_001358454.1,HGNC:HGNC:26111	abhydrolase domain containing 18	GO:0005576	extracellular region
ABHD2	3709	4400	4414	1905	3642	4482	4709	4336	3963	3678	4697	2195	4964	4378	4142	4375	GeneID:11057,Genbank:NM_007011.7,HGNC:HGNC:18717,MIM:612196	abhydrolase domain containing 2	GO:0001669,GO:0003707,GO:0007340,GO:0009611,GO:0016021,GO:0030336,GO:0032570,GO:0036126,GO:0042562,GO:0043401,GO:0046464,GO:0047372,GO:0048240,GO:0097524	acrosomal vesicle|steroid hormone receptor activity|acrosome reaction|response to wounding|integral component of membrane|negative regulation of cell migration|response to progesterone|sperm flagellum|hormone binding|steroid hormone mediated signaling pathway|acylglycerol catabolic process|acylglycerol lipase activity|sperm capacitation|sperm plasma membrane
ABHD3	136	92	127	78	178	134	111	110	83	99	120	73	136	113	160	112	GeneID:171586,Genbank:NM_001308256.1,HGNC:HGNC:18718,MIM:612197	abhydrolase domain containing 3	GO:0004623,GO:0005886,GO:0006656,GO:0008970,GO:0016021,GO:0046470,GO:0052739,GO:0052740,GO:0102567,GO:0102568	phospholipase A2 activity|plasma membrane|phosphatidylcholine biosynthetic process|phosphatidylcholine 1-acylhydrolase activity|integral component of membrane|phosphatidylcholine metabolic process|phosphatidylserine 1-acylhydrolase activity|1-acyl-2-lysophosphatidylserine acylhydrolase activity|phospholipase A2 activity (consuming 1,2-dipalmitoylphosphatidylcholine)|phospholipase A2 activity cons…
ABHD4	2467	2946	3276	3052	2610	3793	3639	2948	2915	3520	3734	3740	3410	3758	3422	3722	GeneID:63874,Genbank:NM_022060.2,HGNC:HGNC:20154	abhydrolase domain containing 4	GO:0005789,GO:0016042,GO:0016787,GO:0036152	endoplasmic reticulum membrane|lipid catabolic process|hydrolase activity|phosphatidylethanolamine acyl-chain remodeling
ABHD5	728	980	1144	1112	663	1142	1180	1294	606	848	1251	1203	843	1036	1164	1181	GeneID:51099,Genbank:NM_001355186.1,HGNC:HGNC:21396,MIM:604780	abhydrolase domain containing 5	GO:0003841,GO:0005811,GO:0005829,GO:0006631,GO:0006654,GO:0010891,GO:0010898,GO:0030154,GO:0042171,GO:0051006	1-acylglycerol-3-phosphate O-acyltransferase activity|lipid droplet|cytosol|fatty acid metabolic process|phosphatidic acid biosynthetic process|negative regulation of sequestering of triglyceride|positive regulation of triglyceride catabolic process|cell differentiation|lysophosphatidic acid acyltransferase activity|positive regulation of lipoprotein lipase activity	hsa04923	Regulation of lipolysis in adipocytes
ABHD6	304	330	339	399	373	353	385	345	435	428	394	360	427	323	347	416	GeneID:57406,Genbank:NM_001320126.1,HGNC:HGNC:21398,MIM:616966	abhydrolase domain containing 6	GO:0004620,GO:0005739,GO:0005886,GO:0009395,GO:0016021,GO:0030336,GO:0032281,GO:0046464,GO:0046889,GO:0047372,GO:0060292,GO:0070062,GO:2000124	phospholipase activity|mitochondrion|plasma membrane|phospholipid catabolic process|integral component of membrane|negative regulation of cell migration|AMPA glutamate receptor complex|acylglycerol catabolic process|positive regulation of lipid biosynthetic process|acylglycerol lipase activity|long term synaptic depression|extracellular exosome|regulation of endocannabinoid signaling pathway	hsa04723	Retrograde endocannabinoid signaling
ABHD8	1348	1631	1226	1725	1243	1853	1150	1458	1207	1990	1010	1713	1636	1633	1084	1694	GeneID:79575,Genbank:NM_024527.4,HGNC:HGNC:23759	abhydrolase domain containing 8	GO:0016787,GO:0070062	hydrolase activity|extracellular exosome
ABI1	2495	2195	3277	1869	2484	2524	3500	3027	2545	2029	3599	1948	3172	2375	3213	3124	GeneID:10006,Genbank:NM_001178125.1,HGNC:HGNC:11320,MIM:603050	abl interactor 1	GO:0001756,GO:0005622,GO:0005634,GO:0005856,GO:0008154,GO:0014069,GO:0017124,GO:0018108,GO:0030027,GO:0030054,GO:0030175,GO:0030296,GO:0030426,GO:0031209,GO:0031252,GO:0032403,GO:0035855,GO:0043005,GO:0045211,GO:0045296,GO:0048813,GO:0072673	somitogenesis|intracellular|nucleus|cytoskeleton|actin polymerization or depolymerization|postsynaptic density|SH3 domain binding|peptidyl-tyrosine phosphorylation|lamellipodium|cell junction|filopodium|protein tyrosine kinase activator activity|growth cone|SCAR complex|cell leading edge|protein complex binding|megakaryocyte development|neuron projection|postsynaptic membrane|cadherin binding|den…
ABI2	2976	2583	3726	1695	2556	2856	3606	3042	2542	2394	4399	1675	3481	2941	3372	2813	GeneID:10152,Genbank:XM_024452511.1,HGNC:HGNC:24011,MIM:606442	abl interactor 2	GO:0003677,GO:0005737,GO:0005829,GO:0005856,GO:0006928,GO:0007010,GO:0008093,GO:0008154,GO:0016032,GO:0016477,GO:0016601,GO:0017124,GO:0018108,GO:0019900,GO:0030027,GO:0030175,GO:0031209,GO:0031625,GO:0032403,GO:0070064,GO:2000601	DNA binding|cytoplasm|cytosol|cytoskeleton|movement of cell or subcellular component|cytoskeleton organization|cytoskeletal adaptor activity|actin polymerization or depolymerization|viral process|cell migration|Rac protein signal transduction|SH3 domain binding|peptidyl-tyrosine phosphorylation|kinase binding|lamellipodium|filopodium|SCAR complex|ubiquitin protein ligase binding|protein complex b…	hsa04810	Regulation of actin cytoskeleton
ABI3	1931	3277	1601	3300	2042	3804	1990	2453	1835	4207	1760	3627	2545	3763	1506	2868	GeneID:51225,Genbank:NM_016428.2,HGNC:HGNC:29859,MIM:606363	ABI family member 3	GO:0005622,GO:0005737,GO:0006928,GO:0016020,GO:0030027,GO:0030334,GO:0042802	intracellular|cytoplasm|movement of cell or subcellular component|membrane|lamellipodium|regulation of cell migration|identical protein binding
ABI3BP	2682	7537	1971	1191	1966	7956	2282	3392	1712	5701	2476	1117	3214	8393	1958	3186	GeneID:25890,Genbank:XM_024453445.1,HGNC:HGNC:17265,MIM:606279	ABI family member 3 binding protein	GO:0005518,GO:0005576,GO:0005614,GO:0005615,GO:0008201,GO:0010811,GO:0030198,GO:0031012	collagen binding|extracellular region|interstitial matrix|extracellular space|heparin binding|positive regulation of cell-substrate adhesion|extracellular matrix organization|extracellular matrix
ABL1	14346	12320	13902	7770	13710	14399	14595	12465	13588	13497	13880	8505	16690	13491	12559	13758	GeneID:25,Genbank:NM_007313.2,HGNC:HGNC:76,MIM:189980	ABL proto-oncogene 1, non-receptor tyrosine kinase			hsa04012,hsa04014,hsa04110,hsa04360,hsa04722,hsa05130,hsa05131,hsa05200,hsa05206,hsa05220,hsa05416	ErbB signaling pathway|Ras signaling pathway|Cell cycle|Axon guidance|Neurotrophin signaling pathway|Pathogenic Escherichia coli infection|Shigellosis|Pathways in cancer|MicroRNAs in cancer|Chronic myeloid leukemia|Viral myocarditis
ABL2	27213	18961	26670	17586	24046	20290	29416	27455	22766	16046	29993	20375	28926	19692	24828	27222	GeneID:27,Genbank:NM_001168238.1,HGNC:HGNC:77,MIM:164690	ABL proto-oncogene 2, non-receptor tyrosine kinase			hsa04012,hsa04014,hsa05416	ErbB signaling pathway|Ras signaling pathway|Viral myocarditis
ABLIM1	11982	15664	16539	7695	10966	15227	20913	12996	11121	12337	22008	9335	13480	14496	19324	13582	GeneID:3983,Genbank:NM_001322885.2,HGNC:HGNC:78,MIM:602330	actin binding LIM protein 1	GO:0001725,GO:0003779,GO:0005737,GO:0007010,GO:0007601,GO:0009887,GO:0015629,GO:0030027,GO:0030032,GO:0046872,GO:0060271	stress fiber|actin binding|cytoplasm|cytoskeleton organization|visual perception|animal organ morphogenesis|actin cytoskeleton|lamellipodium|lamellipodium assembly|metal ion binding|cilium assembly	hsa04360	Axon guidance
ABLIM2	30	25	27	23	32	43	38	30	43	50	28	35	57	59	48	44	GeneID:84448,Genbank:NM_001130086.1,HGNC:HGNC:19195,MIM:612544	actin binding LIM protein family member 2	GO:0003779,GO:0005737,GO:0006351,GO:0015629,GO:0030036,GO:0046872	actin binding|cytoplasm|transcription, DNA-templated|actin cytoskeleton|actin cytoskeleton organization|metal ion binding	hsa04360	Axon guidance
ABLIM3	3421	1520	1701	1555	3424	1613	1162	2133	3300	1433	1210	1090	3890	1541	1070	2121	GeneID:22885,Genbank:NM_001301027.2,HGNC:HGNC:29132,MIM:611305	actin binding LIM protein family member 3	GO:0001725,GO:0003779,GO:0005737,GO:0006351,GO:0030027,GO:0030032,GO:0030036,GO:0045944,GO:0046872,GO:0060271,GO:1903955	stress fiber|actin binding|cytoplasm|transcription, DNA-templated|lamellipodium|lamellipodium assembly|actin cytoskeleton organization|positive regulation of transcription from RNA polymerase II promoter|metal ion binding|cilium assembly|positive regulation of protein targeting to mitochondrion	hsa04360	Axon guidance
ABO	0	0	0	0	1	0	0	0	4	0	0	0	0	0	0	0	GeneID:28,Genbank:NM_020469.2,HGNC:HGNC:79,MIM:110300	ABO, alpha 1-3-N-acetylgalactosaminyltransferase and alpha 1-3-galactosyltransferase			hsa00601	Glycosphingolipid biosynthesis - lacto and neolacto series
ABR	11505	10607	11624	7200	11848	11810	11671	11719	12353	11422	11371	9080	14468	10698	11277	13403	GeneID:29,Genbank:NM_001322841.1,HGNC:HGNC:81,MIM:600365	ABR, RhoGEF and GTPase activating protein	GO:0002692,GO:0005085,GO:0005089,GO:0005096,GO:0005829,GO:0005886,GO:0007186,GO:0007264,GO:0007420,GO:0016020,GO:0030036,GO:0032496,GO:0035023,GO:0042472,GO:0043065,GO:0043114,GO:0043314,GO:0043547,GO:0050728,GO:0050766,GO:0050885,GO:0051056,GO:0060313	negative regulation of cellular extravasation|guanyl-nucleotide exchange factor activity|Rho guanyl-nucleotide exchange factor activity|GTPase activator activity|cytosol|plasma membrane|G-protein coupled receptor signaling pathway|small GTPase mediated signal transduction|brain development|membrane|actin cytoskeleton organization|response to lipopolysaccharide|regulation of Rho protein signal tra…
ABRA	8	5	12	0	5	11	8	2	1	7	9	4	6	5	9	1	GeneID:137735,Genbank:XM_024447063.1,HGNC:HGNC:30655,MIM:609747	actin binding Rho activating protein	GO:0000060,GO:0003779,GO:0005886,GO:0006351,GO:0015629,GO:0030017,GO:0035025,GO:0045944,GO:0051091	protein import into nucleus, translocation|actin binding|plasma membrane|transcription, DNA-templated|actin cytoskeleton|sarcomere|positive regulation of Rho protein signal transduction|positive regulation of transcription from RNA polymerase II promoter|positive regulation of DNA binding transcription factor activity
ABRACL	1042	1547	1213	1164	1183	1481	1264	894	890	1420	1173	1101	1166	1545	1056	1094	GeneID:58527,Genbank:NM_021243.2,HGNC:HGNC:21230	ABRA C-terminal like
ABRAXAS1	495	434	738	467	389	434	573	636	461	360	656	318	568	411	537	608	GeneID:84142,Genbank:NM_001345962.1,HGNC:HGNC:25829,MIM:611143	abraxas 1, BRCA1 A complex subunit	GO:0005634,GO:0005654,GO:0006302,GO:0006303,GO:0010212,GO:0016569,GO:0016579,GO:0016604,GO:0031593,GO:0045739,GO:0070531,GO:0072425	nucleus|nucleoplasm|double-strand break repair|double-strand break repair via nonhomologous end joining|response to ionizing radiation|covalent chromatin modification|protein deubiquitination|nuclear body|polyubiquitin modification-dependent protein binding|positive regulation of DNA repair|BRCA1-A complex|signal transduction involved in G2 DNA damage checkpoint	hsa03440	Homologous recombination
ABRAXAS2	992	942	1115	844	894	919	1114	1091	873	737	1261	1036	1157	823	1168	1106	GeneID:23172,Genbank:NM_032182.3,HGNC:HGNC:28975,MIM:611144	abraxas 2, BRISC complex subunit	GO:0000278,GO:0000922,GO:0002931,GO:0005737,GO:0005829,GO:0005874,GO:0007059,GO:0008017,GO:0008608,GO:0016579,GO:0031593,GO:0051301,GO:0070536,GO:0070552,GO:0090307	mitotic cell cycle|spindle pole|response to ischemia|cytoplasm|cytosol|microtubule|chromosome segregation|microtubule binding|attachment of spindle microtubules to kinetochore|protein deubiquitination|polyubiquitin modification-dependent protein binding|cell division|protein K63-linked deubiquitination|BRISC complex|mitotic spindle assembly
ABT1	1734	1822	1496	2596	1753	2159	1785	1547	1564	2007	1784	2580	1810	1828	1704	1713	GeneID:29777,Genbank:NM_013375.3,HGNC:HGNC:17369	activator of basal transcription 1	GO:0000447,GO:0000472,GO:0000480,GO:0003677,GO:0003713,GO:0003723,GO:0005634,GO:0005667,GO:0005730,GO:0006357,GO:0006366,GO:0021522,GO:0034462	endonucleolytic cleavage in ITS1 to separate SSU-rRNA from 5.8S rRNA and LSU-rRNA from tricistronic rRNA transcript (SSU-rRNA, 5.8S rRNA, LSU-rRNA)|endonucleolytic cleavage to generate mature 5'-end of SSU-rRNA from (SSU-rRNA, 5.8S rRNA, LSU-rRNA)|endonucleolytic cleavage in 5'-ETS of tricistronic rRNA transcript (SSU-rRNA, 5.8S rRNA, LSU-rRNA)|DNA binding|transcription coactivator activity|RNA b…
ABTB1	588	560	669	1040	645	645	685	803	702	652	605	1139	722	676	694	983	GeneID:80325,Genbank:XM_017007288.1,HGNC:HGNC:18275,MIM:608308	ankyrin repeat and BTB domain containing 1	GO:0003746,GO:0005730,GO:0005737,GO:0005829,GO:0005886,GO:0019005,GO:0030162,GO:0031625,GO:0042787,GO:0043161	translation elongation factor activity|nucleolus|cytoplasm|cytosol|plasma membrane|SCF ubiquitin ligase complex|regulation of proteolysis|ubiquitin protein ligase binding|protein ubiquitination involved in ubiquitin-dependent protein catabolic process|proteasome-mediated ubiquitin-dependent protein catabolic process
ABTB2	59	85	92	31	59	118	44	89	124	61	98	55	100	70	82	136	GeneID:25841,Genbank:NM_145804.2,HGNC:HGNC:23842	ankyrin repeat and BTB domain containing 2	GO:0005634,GO:0005654,GO:0005737,GO:0019005,GO:0030162,GO:0031625,GO:0042787,GO:0043161,GO:0046982,GO:0097237	nucleus|nucleoplasm|cytoplasm|SCF ubiquitin ligase complex|regulation of proteolysis|ubiquitin protein ligase binding|protein ubiquitination involved in ubiquitin-dependent protein catabolic process|proteasome-mediated ubiquitin-dependent protein catabolic process|protein heterodimerization activity|cellular response to toxic substance
ACAA1	1569	2452	1802	2240	1906	2838	1717	1554	1624	2671	1632	2474	2086	2503	1537	1893	GeneID:30,Genbank:NM_001130410.1,HGNC:HGNC:82,MIM:604054	acetyl-CoA acyltransferase 1	GO:0000038,GO:0003988,GO:0005576,GO:0005777,GO:0005782,GO:0006635,GO:0008206,GO:0008775,GO:0016020,GO:0016401,GO:0033540,GO:0035580,GO:0036109,GO:0043231,GO:0043312	very long-chain fatty acid metabolic process|acetyl-CoA C-acyltransferase activity|extracellular region|peroxisome|peroxisomal matrix|fatty acid beta-oxidation|bile acid metabolic process|acetate CoA-transferase activity|membrane|palmitoyl-CoA oxidase activity|fatty acid beta-oxidation using acyl-CoA oxidase|specific granule lumen|alpha-linolenic acid metabolic process|intracellular membrane-boun…	hsa00071,hsa00280,hsa00592,hsa01040,hsa03320,hsa04146	Fatty acid degradation|Valine, leucine and isoleucine degradation|alpha-Linolenic acid metabolism|Biosynthesis of unsaturated fatty acids|PPAR signaling pathway|Peroxisome
ACAA2	2326	1887	2065	2361	2456	1977	2085	2394	1924	1852	1675	2207	2615	2079	1672	2514	GeneID:10449,Genbank:NM_006111.2,HGNC:HGNC:83,MIM:604770	acetyl-CoA acyltransferase 2	GO:0003723,GO:0003988,GO:0005739,GO:0005743,GO:0005759,GO:0006635,GO:0006695,GO:0070062,GO:0071456,GO:1901029,GO:1902109	RNA binding|acetyl-CoA C-acyltransferase activity|mitochondrion|mitochondrial inner membrane|mitochondrial matrix|fatty acid beta-oxidation|cholesterol biosynthetic process|extracellular exosome|cellular response to hypoxia|negative regulation of mitochondrial outer membrane permeabilization involved in apoptotic signaling pathway|negative regulation of mitochondrial membrane permeability involve…	hsa00062,hsa00071,hsa00280	Fatty acid elongation|Fatty acid degradation|Valine, leucine and isoleucine degradation
ACACA	4368	4981	6122	2527	4465	5188	5699	4560	4087	3989	5306	3082	5669	5669	5433	5208	GeneID:31,Genbank:XM_011524701.1,HGNC:HGNC:84,MIM:200350	acetyl-CoA carboxylase alpha			hsa00061,hsa00620,hsa00640,hsa04152,hsa04910,hsa04922	Fatty acid biosynthesis|Pyruvate metabolism|Propanoate metabolism|AMPK signaling pathway|Insulin signaling pathway|Glucagon signaling pathway
ACACB	286	183	242	79	222	187	250	200	260	187	201	84	319	218	228	186	GeneID:32,Genbank:XM_011538265.2,HGNC:HGNC:85,MIM:601557	acetyl-CoA carboxylase beta	GO:0003989,GO:0004075,GO:0005524,GO:0005634,GO:0005739,GO:0005741,GO:0005829,GO:0006084,GO:0006633,GO:0006768,GO:0006853,GO:0009374,GO:0010629,GO:0010884,GO:0010906,GO:0012505,GO:0014070,GO:0031325,GO:0031667,GO:0031999,GO:0042493,GO:0042802,GO:0043086,GO:0045540,GO:0046872,GO:0051289,GO:0060421,GO:0097009,GO:2001295	acetyl-CoA carboxylase activity|biotin carboxylase activity|ATP binding|nucleus|mitochondrion|mitochondrial outer membrane|cytosol|acetyl-CoA metabolic process|fatty acid biosynthetic process|biotin metabolic process|carnitine shuttle|biotin binding|negative regulation of gene expression|positive regulation of lipid storage|regulation of glucose metabolic process|endomembrane system|response to o…	hsa00061,hsa00620,hsa00640,hsa04152,hsa04910,hsa04920,hsa04922,hsa04931	Fatty acid biosynthesis|Pyruvate metabolism|Propanoate metabolism|AMPK signaling pathway|Insulin signaling pathway|Adipocytokine signaling pathway|Glucagon signaling pathway|Insulin resistance
ACAD10	806	844	1088	513	725	955	1139	682	787	887	1201	613	885	909	934	928	GeneID:80724,Genbank:NM_001136538.1,HGNC:HGNC:21597,MIM:611181	acyl-CoA dehydrogenase family member 10	GO:0003995,GO:0005739,GO:0005759,GO:0006635,GO:0016787,GO:0033539,GO:0050660	acyl-CoA dehydrogenase activity|mitochondrion|mitochondrial matrix|fatty acid beta-oxidation|hydrolase activity|fatty acid beta-oxidation using acyl-CoA dehydrogenase|flavin adenine dinucleotide binding
ACAD11	514	1103	753	390	534	1131	658	764	427	912	692	415	659	1141	553	684	GeneID:84129,Genbank:NM_032169.4,HGNC:HGNC:30211,MIM:614288	acyl-CoA dehydrogenase family member 11	GO:0003995,GO:0004466,GO:0005634,GO:0005743,GO:0005777,GO:0006635,GO:0017099,GO:0031966,GO:0033539,GO:0050660,GO:0070991	acyl-CoA dehydrogenase activity|long-chain-acyl-CoA dehydrogenase activity|nucleus|mitochondrial inner membrane|peroxisome|fatty acid beta-oxidation|very-long-chain-acyl-CoA dehydrogenase activity|mitochondrial membrane|fatty acid beta-oxidation using acyl-CoA dehydrogenase|flavin adenine dinucleotide binding|medium-chain-acyl-CoA dehydrogenase activity
ACAD8	752	895	1052	776	834	1064	1107	782	771	948	1078	931	866	875	877	933	GeneID:27034,Genbank:XM_017017546.2,HGNC:HGNC:87,MIM:604773	acyl-CoA dehydrogenase family member 8	GO:0003995,GO:0005759,GO:0006351,GO:0006355,GO:0006574,GO:0006629,GO:0009083,GO:0050660	acyl-CoA dehydrogenase activity|mitochondrial matrix|transcription, DNA-templated|regulation of transcription, DNA-templated|valine catabolic process|lipid metabolic process|branched-chain amino acid catabolic process|flavin adenine dinucleotide binding	hsa00280	Valine, leucine and isoleucine degradation
ACAD9	1390	1517	1726	1267	1566	1662	1737	1263	1555	1708	1665	1347	1763	1589	1603	1409	GeneID:28976,Genbank:NM_014049.4,HGNC:HGNC:21497,MIM:611103	acyl-CoA dehydrogenase family member 9	GO:0001676,GO:0004466,GO:0005634,GO:0005739,GO:0005743,GO:0030425,GO:0031966,GO:0032981,GO:0050660,GO:0051791,GO:0070991	long-chain fatty acid metabolic process|long-chain-acyl-CoA dehydrogenase activity|nucleus|mitochondrion|mitochondrial inner membrane|dendrite|mitochondrial membrane|mitochondrial respiratory chain complex I assembly|flavin adenine dinucleotide binding|medium-chain fatty acid metabolic process|medium-chain-acyl-CoA dehydrogenase activity
ACADL	0	0	0	0	0	0	0	1	0	0	0	0	6	0	0	1	GeneID:33,Genbank:NM_001608.3,HGNC:HGNC:88,MIM:609576	acyl-CoA dehydrogenase long chain	GO:0000062,GO:0001659,GO:0003995,GO:0004466,GO:0005759,GO:0006635,GO:0016401,GO:0019254,GO:0031966,GO:0033539,GO:0042413,GO:0042758,GO:0044242,GO:0045717,GO:0046322,GO:0050660,GO:0051289,GO:0055114,GO:0090181	fatty-acyl-CoA binding|temperature homeostasis|acyl-CoA dehydrogenase activity|long-chain-acyl-CoA dehydrogenase activity|mitochondrial matrix|fatty acid beta-oxidation|palmitoyl-CoA oxidase activity|carnitine metabolic process, CoA-linked|mitochondrial membrane|fatty acid beta-oxidation using acyl-CoA dehydrogenase|carnitine catabolic process|long-chain fatty acid catabolic process|cellular lipi…	hsa00071,hsa03320	Fatty acid degradation|PPAR signaling pathway
ACADM	727	535	749	490	606	544	706	650	604	392	746	573	916	460	597	493	GeneID:34,Genbank:NM_001127328.2,HGNC:HGNC:89,MIM:607008	acyl-CoA dehydrogenase medium chain	GO:0003995,GO:0005634,GO:0005739,GO:0005759,GO:0006635,GO:0016607,GO:0019216,GO:0019254,GO:0030424,GO:0031966,GO:0033539,GO:0042802,GO:0045329,GO:0050660,GO:0051791,GO:0051793,GO:0055114,GO:0070062,GO:0070991	acyl-CoA dehydrogenase activity|nucleus|mitochondrion|mitochondrial matrix|fatty acid beta-oxidation|nuclear speck|regulation of lipid metabolic process|carnitine metabolic process, CoA-linked|axon|mitochondrial membrane|fatty acid beta-oxidation using acyl-CoA dehydrogenase|identical protein binding|carnitine biosynthetic process|flavin adenine dinucleotide binding|medium-chain fatty acid metabo…	hsa00071,hsa00280,hsa00410,hsa00640,hsa03320	Fatty acid degradation|Valine, leucine and isoleucine degradation|beta-Alanine metabolism|Propanoate metabolism|PPAR signaling pathway
ACADS	446	639	505	611	505	650	435	341	479	846	382	672	675	779	460	423	GeneID:35,Genbank:NM_000017.3,HGNC:HGNC:90,MIM:606885	acyl-CoA dehydrogenase short chain			hsa00071,hsa00280,hsa00650	Fatty acid degradation|Valine, leucine and isoleucine degradation|Butanoate metabolism
ACADSB	604	754	833	523	614	644	811	803	480	515	928	431	743	598	811	709	GeneID:36,Genbank:NM_001609.3,HGNC:HGNC:91,MIM:600301	acyl-CoA dehydrogenase short/branched chain	GO:0003995,GO:0005739,GO:0005759,GO:0006631,GO:0009083,GO:0050660,GO:0070062	acyl-CoA dehydrogenase activity|mitochondrion|mitochondrial matrix|fatty acid metabolic process|branched-chain amino acid catabolic process|flavin adenine dinucleotide binding|extracellular exosome	hsa00071,hsa00280	Fatty acid degradation|Valine, leucine and isoleucine degradation
ACADVL	10537	12162	11057	12883	10985	14717	11593	11475	9885	14605	9912	14726	13265	14260	10569	13042	GeneID:37,Genbank:NM_001270447.1,HGNC:HGNC:92,MIM:609575	acyl-CoA dehydrogenase very long chain	GO:0001659,GO:0003995,GO:0004466,GO:0005634,GO:0005730,GO:0005739,GO:0005743,GO:0005759,GO:0005829,GO:0006635,GO:0009409,GO:0015980,GO:0030855,GO:0031966,GO:0033539,GO:0036498,GO:0042645,GO:0045717,GO:0046322,GO:0050660,GO:0090181	temperature homeostasis|acyl-CoA dehydrogenase activity|long-chain-acyl-CoA dehydrogenase activity|nucleus|nucleolus|mitochondrion|mitochondrial inner membrane|mitochondrial matrix|cytosol|fatty acid beta-oxidation|response to cold|energy derivation by oxidation of organic compounds|epithelial cell differentiation|mitochondrial membrane|fatty acid beta-oxidation using acyl-CoA dehydrogenase|IRE1-…	hsa00071	Fatty acid degradation
ACAN	48	1520	333	19	69	1909	403	32	60	1436	411	15	80	2350	403	48	GeneID:176,Genbank:XM_006720419.1,HGNC:HGNC:319,MIM:155760	aggrecan
ACAP1	96	156	139	124	116	194	144	131	105	171	139	139	196	130	159	190	GeneID:9744,Genbank:XM_024451047.1,HGNC:HGNC:16467,MIM:607763	ArfGAP with coiled-coil, ankyrin repeat and PH domains 1	GO:0005096,GO:0015031,GO:0016020,GO:0046872,GO:0055038	GTPase activator activity|protein transport|membrane|metal ion binding|recycling endosome membrane	hsa04144	Endocytosis
ACAP2	2323	2409	3091	1644	1925	2520	2922	2725	1760	1706	3340	1729	2684	2099	2811	2537	GeneID:23527,Genbank:NM_012287.5,HGNC:HGNC:16469,MIM:607766	ArfGAP with coiled-coil, ankyrin repeat and PH domains 2	GO:0005096,GO:0010008,GO:0016020,GO:0017137,GO:0036010,GO:0046872,GO:0080025,GO:1990090	GTPase activator activity|endosome membrane|membrane|Rab GTPase binding|protein localization to endosome|metal ion binding|phosphatidylinositol-3,5-bisphosphate binding|cellular response to nerve growth factor stimulus	hsa04144	Endocytosis
ACAP3	1171	1520	1582	1999	1268	1987	1875	2125	1124	2004	1835	2398	1528	1839	1885	2287	GeneID:116983,Genbank:XM_005244715.2,HGNC:HGNC:16754	ArfGAP with coiled-coil, ankyrin repeat and PH domains 3	GO:0005096,GO:0046872	GTPase activator activity|metal ion binding	hsa04144	Endocytosis
ACAT1	1123	1270	1120	1103	1238	1207	1155	1299	993	1164	1290	1115	1277	1173	981	1233	GeneID:38,Genbank:XM_024448512.1,HGNC:HGNC:93,MIM:607809	acetyl-CoA acetyltransferase 1	GO:0001889,GO:0003985,GO:0005739,GO:0005743,GO:0005759,GO:0006085,GO:0006550,GO:0006635,GO:0007420,GO:0009083,GO:0009725,GO:0014070,GO:0015936,GO:0015937,GO:0016830,GO:0016885,GO:0019899,GO:0042594,GO:0042803,GO:0046356,GO:0046872,GO:0046951,GO:0046952,GO:0050662,GO:0051260,GO:0060612,GO:0070062,GO:0072229,GO:1902224,GO:1902860	liver development|acetyl-CoA C-acetyltransferase activity|mitochondrion|mitochondrial inner membrane|mitochondrial matrix|acetyl-CoA biosynthetic process|isoleucine catabolic process|fatty acid beta-oxidation|brain development|branched-chain amino acid catabolic process|response to hormone|response to organic cyclic compound|coenzyme A metabolic process|coenzyme A biosynthetic process|carbon-carb…	hsa00071,hsa00072,hsa00280,hsa00310,hsa00380,hsa00620,hsa00630,hsa00640,hsa00650,hsa00900	Fatty acid degradation|Synthesis and degradation of ketone bodies|Valine, leucine and isoleucine degradation|Lysine degradation|Tryptophan metabolism|Pyruvate metabolism|Glyoxylate and dicarboxylate metabolism|Propanoate metabolism|Butanoate metabolism|Terpenoid backbone biosynthesis
ACAT2	530	770	471	398	583	805	586	293	356	643	410	498	689	1113	665	522	GeneID:39,Genbank:NM_005891.2,HGNC:HGNC:94,MIM:100678	acetyl-CoA acetyltransferase 2	GO:0003985,GO:0005634,GO:0005730,GO:0005737,GO:0005739,GO:0005829,GO:0006629,GO:0006635,GO:0006695,GO:0070062	acetyl-CoA C-acetyltransferase activity|nucleus|nucleolus|cytoplasm|mitochondrion|cytosol|lipid metabolic process|fatty acid beta-oxidation|cholesterol biosynthetic process|extracellular exosome	hsa00071,hsa00072,hsa00280,hsa00310,hsa00380,hsa00620,hsa00630,hsa00640,hsa00650,hsa00900,hsa04975	Fatty acid degradation|Synthesis and degradation of ketone bodies|Valine, leucine and isoleucine degradation|Lysine degradation|Tryptophan metabolism|Pyruvate metabolism|Glyoxylate and dicarboxylate metabolism|Propanoate metabolism|Butanoate metabolism|Terpenoid backbone biosynthesis|Fat digestion and absorption
ACBD3	2676	2588	2733	1951	2294	2656	2803	2801	2068	1872	2798	1838	2872	2324	2701	2802	GeneID:64746,Genbank:NM_022735.3,HGNC:HGNC:15453,MIM:606809	acyl-CoA binding domain containing 3	GO:0000062,GO:0000139,GO:0005739,GO:0005794,GO:0006694,GO:0016020,GO:0034237	fatty-acyl-CoA binding|Golgi membrane|mitochondrion|Golgi apparatus|steroid biosynthetic process|membrane|protein kinase A regulatory subunit binding
ACBD4	430	447	401	358	374	378	361	394	320	390	386	305	479	442	337	411	GeneID:79777,Genbank:XM_017025088.1,HGNC:HGNC:23337	acyl-CoA binding domain containing 4	GO:0000062,GO:0008289	fatty-acyl-CoA binding|lipid binding
ACBD5	1248	863	1112	872	1274	932	1167	1335	1109	768	1328	816	1390	930	973	1380	GeneID:91452,Genbank:NM_001352570.1,HGNC:HGNC:23338,MIM:616618	acyl-CoA binding domain containing 5	GO:0000062,GO:0005778,GO:0008289,GO:0016021,GO:0030242	fatty-acyl-CoA binding|peroxisomal membrane|lipid binding|integral component of membrane|autophagy of peroxisome
ACBD6	1681	1538	1991	1954	1608	1959	2091	1893	1714	1686	2095	1955	2143	1972	1795	2006	GeneID:84320,Genbank:NM_032360.3,HGNC:HGNC:23339,MIM:616352	acyl-CoA binding domain containing 6	GO:0000062,GO:0005829,GO:0006637,GO:0008289	fatty-acyl-CoA binding|cytosol|acyl-CoA metabolic process|lipid binding
ACBD7	313	191	519	171	311	213	259	502	255	171	333	112	441	198	285	569	GeneID:414149,Genbank:NM_001039844.2,HGNC:HGNC:17715	acyl-CoA binding domain containing 7	GO:0000062,GO:0008289	fatty-acyl-CoA binding|lipid binding
ACCS	310	96	402	77	323	111	311	107	319	95	333	76	448	122	256	137	GeneID:84680,Genbank:XM_024448723.1,HGNC:HGNC:23989,MIM:608405	1-aminocyclopropane-1-carboxylate synthase homolog (inactive)	GO:0003824,GO:0009058,GO:0030170,GO:0042802,GO:0042803	catalytic activity|biosynthetic process|pyridoxal phosphate binding|identical protein binding|protein homodimerization activity
ACCSL	0	0	0	0	0	0	0	0	0	0	0	0	0	0	0	0	GeneID:390110,Genbank:NM_001031854.2,HGNC:HGNC:34391	1-aminocyclopropane-1-carboxylate synthase homolog (inactive) like	GO:0003824,GO:0009058,GO:0030170	catalytic activity|biosynthetic process|pyridoxal phosphate binding
ACD	895	810	911	823	1047	984	981	822	847	1117	958	973	1086	806	938	953	GeneID:65057,Genbank:NM_001082487.1,HGNC:HGNC:25070,MIM:609377	ACD, shelterin complex subunit and telomerase recruitment factor	GO:0000723,GO:0000783,GO:0000784,GO:0005654,GO:0006886,GO:0016233,GO:0016604,GO:0031848,GO:0032202,GO:0032211,GO:0032212,GO:0042162,GO:0044877,GO:0051973,GO:0060381,GO:0070182,GO:0070187,GO:0070198,GO:0070200	telomere maintenance|nuclear telomere cap complex|nuclear chromosome, telomeric region|nucleoplasm|intracellular protein transport|telomere capping|nuclear body|protection from non-homologous end joining at telomere|telomere assembly|negative regulation of telomere maintenance via telomerase|positive regulation of telomere maintenance via telomerase|telomeric DNA binding|macromolecular complex bi…
ACE	1652	3650	1176	1179	1995	4123	1753	2333	1649	3254	1798	1600	1970	3912	1558	2166	GeneID:1636,Genbank:NM_000789.3,HGNC:HGNC:2707,MIM:106180	angiotensin I converting enzyme			hsa04614,hsa04924,hsa05142,hsa05410	Renin-angiotensin system|Renin secretion|Chagas disease (American trypanosomiasis)|Hypertrophic cardiomyopathy (HCM)
ACE2	74	57	128	41	45	56	78	85	61	34	115	28	65	53	59	81	GeneID:59272,Genbank:XM_011545551.3,HGNC:HGNC:13557,MIM:300335	angiotensin I converting enzyme 2			hsa04614,hsa04974	Renin-angiotensin system|Protein digestion and absorption
ACER1	1	0	1	0	0	1	4	6	0	4	6	1	1	1	0	0	GeneID:125981,Genbank:XM_011527673.3,HGNC:HGNC:18356,MIM:613491	alkaline ceramidase 1	GO:0005783,GO:0005789,GO:0006665,GO:0008544,GO:0010446,GO:0016021,GO:0017040,GO:0019216,GO:0030148,GO:0030154,GO:0030216,GO:0046512,GO:0046514,GO:0071277,GO:0071633	endoplasmic reticulum|endoplasmic reticulum membrane|sphingolipid metabolic process|epidermis development|response to alkaline pH|integral component of membrane|ceramidase activity|regulation of lipid metabolic process|sphingolipid biosynthetic process|cell differentiation|keratinocyte differentiation|sphingosine biosynthetic process|ceramide catabolic process|cellular response to calcium ion|dih…	hsa00600,hsa04071	Sphingolipid metabolism|Sphingolipid signaling pathway
ACER2	328	442	267	128	377	467	321	252	354	410	293	147	349	406	319	205	GeneID:340485,Genbank:NM_001010887.2,HGNC:HGNC:23675,MIM:613492	alkaline ceramidase 2	GO:0000139,GO:0001953,GO:0005794,GO:0006672,GO:0006919,GO:0008284,GO:0010942,GO:0017040,GO:0030148,GO:0030173,GO:0032526,GO:0033629,GO:0035690,GO:0046512,GO:0071633,GO:0090285	Golgi membrane|negative regulation of cell-matrix adhesion|Golgi apparatus|ceramide metabolic process|activation of cysteine-type endopeptidase activity involved in apoptotic process|positive regulation of cell proliferation|positive regulation of cell death|ceramidase activity|sphingolipid biosynthetic process|integral component of Golgi membrane|response to retinoic acid|negative regulation of …	hsa00600,hsa04071	Sphingolipid metabolism|Sphingolipid signaling pathway
ACER3	1351	1856	1592	1010	1295	1827	1558	1511	1063	1460	1610	1051	1679	1806	1356	1389	GeneID:55331,Genbank:NM_018367.6,HGNC:HGNC:16066,MIM:617036	alkaline ceramidase 3	GO:0005789,GO:0006672,GO:0008284,GO:0030148,GO:0030173,GO:0030176,GO:0046512,GO:0070774,GO:0071602	endoplasmic reticulum membrane|ceramide metabolic process|positive regulation of cell proliferation|sphingolipid biosynthetic process|integral component of Golgi membrane|integral component of endoplasmic reticulum membrane|sphingosine biosynthetic process|phytoceramidase activity|phytosphingosine biosynthetic process	hsa00600	Sphingolipid metabolism
ACHE	136	83	121	106	164	79	55	150	136	76	69	101	243	65	86	188	GeneID:43,Genbank:NM_001302622.1,HGNC:HGNC:108,MIM:100740	acetylcholinesterase (Cartwright blood group)			hsa00564,hsa04725	Glycerophospholipid metabolism|Cholinergic synapse
ACIN1	8153	8657	10696	5483	8376	9866	10935	9021	8416	8480	11805	6320	10492	9289	10454	10353	GeneID:22985,Genbank:NM_001164815.1,HGNC:HGNC:17066,MIM:604562	apoptotic chromatin condensation inducer 1	GO:0003676,GO:0003723,GO:0005634,GO:0005654,GO:0005730,GO:0005829,GO:0005886,GO:0006397,GO:0008380,GO:0016607,GO:0016887,GO:0019899,GO:0030218,GO:0030263,GO:0043065,GO:0045657,GO:0048025,GO:0061574,GO:0097194	nucleic acid binding|RNA binding|nucleus|nucleoplasm|nucleolus|cytosol|plasma membrane|mRNA processing|RNA splicing|nuclear speck|ATPase activity|enzyme binding|erythrocyte differentiation|apoptotic chromosome condensation|positive regulation of apoptotic process|positive regulation of monocyte differentiation|negative regulation of mRNA splicing, via spliceosome|ASAP complex|execution phase of a…	hsa03013,hsa03015,hsa03040	RNA transport|mRNA surveillance pathway|Spliceosome
ACKR1	4	0	0	0	17	1	6	0	2	0	0	0	14	0	2	0	GeneID:2532,Genbank:NM_002036.3,HGNC:HGNC:4035,MIM:613665	atypical chemokine receptor 1 (Duffy blood group)			hsa05144	Malaria
ACKR2	4	6	1	0	3	1	1	4	5	1	2	3	9	4	6	6	GeneID:1238,Genbank:NM_001296.4,HGNC:HGNC:1565,MIM:602648	atypical chemokine receptor 2	GO:0004950,GO:0005044,GO:0005654,GO:0005769,GO:0005829,GO:0005884,GO:0005886,GO:0005887,GO:0006935,GO:0006954,GO:0006955,GO:0007186,GO:0007275,GO:0016493,GO:0019957,GO:0031965,GO:0043231,GO:0055037	chemokine receptor activity|scavenger receptor activity|nucleoplasm|early endosome|cytosol|actin filament|plasma membrane|integral component of plasma membrane|chemotaxis|inflammatory response|immune response|G-protein coupled receptor signaling pathway|multicellular organism development|C-C chemokine receptor activity|C-C chemokine binding|nuclear membrane|intracellular membrane-bounded organell…
ACKR3	15020	7798	6881	8840	17810	7995	7603	10113	14782	7199	6550	6867	19785	8160	7262	9109	GeneID:57007,Genbank:XM_005246098.3,HGNC:HGNC:23692,MIM:610376	atypical chemokine receptor 3			hsa04060	Cytokine-cytokine receptor interaction
ACKR4	292	1131	325	435	244	1320	444	286	336	1095	520	567	283	1112	432	366	GeneID:51554,Genbank:NM_016557.3,HGNC:HGNC:1611,MIM:606065	atypical chemokine receptor 4	GO:0004950,GO:0005044,GO:0005769,GO:0005886,GO:0005887,GO:0006935,GO:0006955,GO:0007186,GO:0019956,GO:0055037	chemokine receptor activity|scavenger receptor activity|early endosome|plasma membrane|integral component of plasma membrane|chemotaxis|immune response|G-protein coupled receptor signaling pathway|chemokine binding|recycling endosome	hsa04060	Cytokine-cytokine receptor interaction
ACLY	22009	27922	25409	13584	23189	32361	28535	20819	22534	28394	25696	18023	27694	32650	26780	24047	GeneID:47,Genbank:XM_017024688.1,HGNC:HGNC:115,MIM:108728	ATP citrate lyase			hsa00020	Citrate cycle (TCA cycle)
ACMSD	9	18	24	31	5	26	16	23	5	12	42	36	12	20	20	47	GeneID:130013,Genbank:XM_005263586.4,HGNC:HGNC:19288,MIM:608889	aminocarboxymuconate semialdehyde decarboxylase	GO:0001760,GO:0005829,GO:0006569,GO:0008270,GO:0016787,GO:0051259,GO:0070062,GO:1904985,GO:1905004,GO:1905012	aminocarboxymuconate-semialdehyde decarboxylase activity|cytosol|tryptophan catabolic process|zinc ion binding|hydrolase activity|protein oligomerization|extracellular exosome|negative regulation of quinolinate biosynthetic process|picolinic acid biosynthetic process|regulation of 'de novo' NAD biosynthetic process from tryptophan	hsa00380	Tryptophan metabolism
ACO1	5421	9825	6489	4410	5364	10548	6664	6236	5183	9395	6603	5368	6523	10187	6289	6822	GeneID:48,Genbank:NM_001278352.1,HGNC:HGNC:117,MIM:100880	aconitase 1			hsa00020,hsa00630	Citrate cycle (TCA cycle)|Glyoxylate and dicarboxylate metabolism
ACO2	4039	5001	3536	3159	4177	5522	4466	3131	4245	5519	4219	3805	5104	5216	4085	3666	GeneID:50,Genbank:XM_024452250.1,HGNC:HGNC:118,MIM:100850	aconitase 2			hsa00020,hsa00630	Citrate cycle (TCA cycle)|Glyoxylate and dicarboxylate metabolism
ACOD1	0	0	0	1	1	0	0	2	2	0	0	0	1	0	0	0	GeneID:730249,Genbank:NM_001258406.1,HGNC:HGNC:33904,MIM:615275	aconitate decarboxylase 1	GO:0002760,GO:0005739,GO:0006952,GO:0006954,GO:0007566,GO:0019679,GO:0032088,GO:0032480,GO:0034136,GO:0034144,GO:0035458,GO:0045824,GO:0047547,GO:0047613,GO:0050728,GO:0071219,GO:0071222,GO:0071346,GO:0071347,GO:0071356,GO:0071393,GO:0072573,GO:2000379	positive regulation of antimicrobial humoral response|mitochondrion|defense response|inflammatory response|embryo implantation|propionate metabolic process, methylcitrate cycle|negative regulation of NF-kappaB transcription factor activity|negative regulation of type I interferon production|negative regulation of toll-like receptor 2 signaling pathway|negative regulation of toll-like receptor 4 s…
ACOT1	66	103	90	155	85	128	94	100	89	90	97	164	125	143	76	142	GeneID:641371,Genbank:XM_017021591.1,HGNC:HGNC:33128,MIM:614313	acyl-CoA thioesterase 1	GO:0000038,GO:0001676,GO:0005102,GO:0005739,GO:0005759,GO:0006637,GO:0016290,GO:0047617,GO:0052689,GO:0070062,GO:0102991	very long-chain fatty acid metabolic process|long-chain fatty acid metabolic process|receptor binding|mitochondrion|mitochondrial matrix|acyl-CoA metabolic process|palmitoyl-CoA hydrolase activity|acyl-CoA hydrolase activity|carboxylic ester hydrolase activity|extracellular exosome|myristoyl-CoA hydrolase activity	hsa00062,hsa01040	Fatty acid elongation|Biosynthesis of unsaturated fatty acids
ACOT11	139	131	158	124	121	144	153	117	128	112	121	149	151	134	121	189	GeneID:26027,Genbank:NM_015547.3,HGNC:HGNC:18156,MIM:606803	acyl-CoA thioesterase 11	GO:0005829,GO:0006631,GO:0006637,GO:0008289,GO:0009266,GO:0009409,GO:0035556,GO:0047617,GO:0052689,GO:0070062	cytosol|fatty acid metabolic process|acyl-CoA metabolic process|lipid binding|response to temperature stimulus|response to cold|intracellular signal transduction|acyl-CoA hydrolase activity|carboxylic ester hydrolase activity|extracellular exosome
ACOT12	17	21	20	3	20	10	5	21	16	18	12	12	10	15	18	21	GeneID:134526,Genbank:XM_017009047.1,HGNC:HGNC:24436,MIM:614315	acyl-CoA thioesterase 12	GO:0003986,GO:0005524,GO:0005829,GO:0006084,GO:0006090,GO:0006631,GO:0006637,GO:0008289,GO:0047617,GO:0052689	acetyl-CoA hydrolase activity|ATP binding|cytosol|acetyl-CoA metabolic process|pyruvate metabolic process|fatty acid metabolic process|acyl-CoA metabolic process|lipid binding|acyl-CoA hydrolase activity|carboxylic ester hydrolase activity	hsa00620	Pyruvate metabolism
ACOT13	1021	1295	1251	1596	892	1262	1192	1285	865	1233	1250	1370	1103	1377	1082	1307	GeneID:55856,Genbank:NM_001160094.1,HGNC:HGNC:20999,MIM:615652	acyl-CoA thioesterase 13	GO:0005634,GO:0005737,GO:0005739,GO:0005819,GO:0005829,GO:0006637,GO:0047617,GO:0051289,GO:0070062	nucleus|cytoplasm|mitochondrion|spindle|cytosol|acyl-CoA metabolic process|acyl-CoA hydrolase activity|protein homotetramerization|extracellular exosome
ACOT2	1171	1078	1049	823	1281	1191	1196	762	1317	1185	1137	905	1525	1018	1063	1078	GeneID:10965,Genbank:NM_006821.5,HGNC:HGNC:18431,MIM:609972	acyl-CoA thioesterase 2	GO:0000038,GO:0001676,GO:0005102,GO:0005739,GO:0005759,GO:0006637,GO:0016290,GO:0047617,GO:0052689,GO:0070062,GO:0102991	very long-chain fatty acid metabolic process|long-chain fatty acid metabolic process|receptor binding|mitochondrion|mitochondrial matrix|acyl-CoA metabolic process|palmitoyl-CoA hydrolase activity|acyl-CoA hydrolase activity|carboxylic ester hydrolase activity|extracellular exosome|myristoyl-CoA hydrolase activity	hsa00062,hsa01040,hsa04913	Fatty acid elongation|Biosynthesis of unsaturated fatty acids|Ovarian steroidogenesis
ACOT4	36	0	18	23	67	0	12	5	34	11	10	17	55	12	20	10	GeneID:122970,Genbank:NM_152331.3,HGNC:HGNC:19748,MIM:614314	acyl-CoA thioesterase 4	GO:0000038,GO:0001676,GO:0004778,GO:0005102,GO:0005777,GO:0005782,GO:0006104,GO:0006637,GO:0016290,GO:0032788,GO:0032789,GO:0043648,GO:0043649,GO:0046459,GO:0047617,GO:0052689,GO:0102991	very long-chain fatty acid metabolic process|long-chain fatty acid metabolic process|succinyl-CoA hydrolase activity|receptor binding|peroxisome|peroxisomal matrix|succinyl-CoA metabolic process|acyl-CoA metabolic process|palmitoyl-CoA hydrolase activity|saturated monocarboxylic acid metabolic process|unsaturated monocarboxylic acid metabolic process|dicarboxylic acid metabolic process|dicarboxyl…	hsa00062,hsa01040	Fatty acid elongation|Biosynthesis of unsaturated fatty acids
ACOT6	0	1	0	0	2	0	0	2	0	4	0	4	1	0	0	0	GeneID:641372,Genbank:XM_011537076.2,HGNC:HGNC:33159,MIM:614267	acyl-CoA thioesterase 6	GO:0005782,GO:0005829,GO:0006631,GO:0006637,GO:0047617,GO:0052689	peroxisomal matrix|cytosol|fatty acid metabolic process|acyl-CoA metabolic process|acyl-CoA hydrolase activity|carboxylic ester hydrolase activity
ACOT7	2655	3574	2343	3061	2688	3548	2456	1889	2419	4326	2091	3262	2935	3426	2284	2325	GeneID:11332,Genbank:NM_007274.3,HGNC:HGNC:24157,MIM:602587	acyl-CoA thioesterase 7	GO:0000062,GO:0005654,GO:0005739,GO:0005829,GO:0006637,GO:0015937,GO:0016290,GO:0036042,GO:0036114,GO:0036116,GO:0042803,GO:0047617,GO:0051792,GO:0052689,GO:0070062,GO:0102991,GO:1900535	fatty-acyl-CoA binding|nucleoplasm|mitochondrion|cytosol|acyl-CoA metabolic process|coenzyme A biosynthetic process|palmitoyl-CoA hydrolase activity|long-chain fatty acyl-CoA binding|medium-chain fatty-acyl-CoA catabolic process|long-chain fatty-acyl-CoA catabolic process|protein homodimerization activity|acyl-CoA hydrolase activity|medium-chain fatty acid biosynthetic process|carboxylic ester hy…	hsa00062,hsa01040	Fatty acid elongation|Biosynthesis of unsaturated fatty acids
ACOT8	575	861	898	1170	637	871	727	756	644	957	639	1289	778	772	737	806	GeneID:10005,Genbank:NM_005469.3,HGNC:HGNC:15919,MIM:608123	acyl-CoA thioesterase 8	GO:0003986,GO:0005102,GO:0005739,GO:0005782,GO:0006637,GO:0006699,GO:0009062,GO:0016032,GO:0016289,GO:0016290,GO:0016559,GO:0033540,GO:0033882,GO:0036109,GO:0043649,GO:0045225,GO:0047617,GO:0052689,GO:0052815	acetyl-CoA hydrolase activity|receptor binding|mitochondrion|peroxisomal matrix|acyl-CoA metabolic process|bile acid biosynthetic process|fatty acid catabolic process|viral process|CoA hydrolase activity|palmitoyl-CoA hydrolase activity|peroxisome fission|fatty acid beta-oxidation using acyl-CoA oxidase|choloyl-CoA hydrolase activity|alpha-linolenic acid metabolic process|dicarboxylic acid catabo…	hsa00120,hsa04146	Primary bile acid biosynthesis|Peroxisome
ACOT9	3367	2505	3712	3179	3261	2608	3782	2942	3298	2224	3527	2906	4041	2595	3180	3502	GeneID:23597,Genbank:NM_001330259.1,HGNC:HGNC:17152,MIM:300862	acyl-CoA thioesterase 9	GO:0003986,GO:0005739,GO:0005759,GO:0006637,GO:0047617,GO:0052689	acetyl-CoA hydrolase activity|mitochondrion|mitochondrial matrix|acyl-CoA metabolic process|acyl-CoA hydrolase activity|carboxylic ester hydrolase activity
ACOX1	4125	5166	4913	2475	4173	5400	5056	4527	4150	4518	4824	3167	5229	5337	4756	4917	GeneID:51,Genbank:NM_004035.6,HGNC:HGNC:119,MIM:609751	acyl-CoA oxidase 1	GO:0000038,GO:0003995,GO:0003997,GO:0005102,GO:0005634,GO:0005654,GO:0005730,GO:0005739,GO:0005777,GO:0005778,GO:0005782,GO:0005886,GO:0006091,GO:0006629,GO:0006693,GO:0007283,GO:0016020,GO:0016401,GO:0016559,GO:0019216,GO:0019395,GO:0030165,GO:0033539,GO:0033540,GO:0036109,GO:0043231,GO:0047485,GO:0050660,GO:0055088,GO:0071949,GO:2000189	very long-chain fatty acid metabolic process|acyl-CoA dehydrogenase activity|acyl-CoA oxidase activity|receptor binding|nucleus|nucleoplasm|nucleolus|mitochondrion|peroxisome|peroxisomal membrane|peroxisomal matrix|plasma membrane|generation of precursor metabolites and energy|lipid metabolic process|prostaglandin metabolic process|spermatogenesis|membrane|palmitoyl-CoA oxidase activity|peroxisom…	hsa00071,hsa00592,hsa01040,hsa03320,hsa04024,hsa04146	Fatty acid degradation|alpha-Linolenic acid metabolism|Biosynthesis of unsaturated fatty acids|PPAR signaling pathway|cAMP signaling pathway|Peroxisome
ACOX2	204	234	303	289	234	242	228	266	180	179	281	179	290	227	341	252	GeneID:8309,Genbank:NM_003500.3,HGNC:HGNC:120,MIM:601641	acyl-CoA oxidase 2	GO:0003995,GO:0003997,GO:0005102,GO:0005777,GO:0005782,GO:0005829,GO:0006699,GO:0010942,GO:0016402,GO:0033539,GO:0033540,GO:0033791,GO:0042803,GO:0043231,GO:0050660,GO:0071949,GO:1902884	acyl-CoA dehydrogenase activity|acyl-CoA oxidase activity|receptor binding|peroxisome|peroxisomal matrix|cytosol|bile acid biosynthetic process|positive regulation of cell death|pristanoyl-CoA oxidase activity|fatty acid beta-oxidation using acyl-CoA dehydrogenase|fatty acid beta-oxidation using acyl-CoA oxidase|3alpha,7alpha,12alpha-trihydroxy-5beta-cholestanoyl-CoA 24-hydroxylase activity|prote…	hsa00120,hsa03320,hsa04146	Primary bile acid biosynthesis|PPAR signaling pathway|Peroxisome
ACOX3	1861	2153	2162	1357	1969	2142	2321	1796	2055	2027	2265	2047	2483	2116	2139	2262	GeneID:8310,Genbank:XM_011513566.1,HGNC:HGNC:121,MIM:603402	acyl-CoA oxidase 3, pristanoyl	GO:0003995,GO:0005102,GO:0005739,GO:0005777,GO:0005782,GO:0016020,GO:0016402,GO:0033539,GO:0033540,GO:0050660,GO:0071949	acyl-CoA dehydrogenase activity|receptor binding|mitochondrion|peroxisome|peroxisomal matrix|membrane|pristanoyl-CoA oxidase activity|fatty acid beta-oxidation using acyl-CoA dehydrogenase|fatty acid beta-oxidation using acyl-CoA oxidase|flavin adenine dinucleotide binding|FAD binding	hsa00071,hsa00592,hsa01040,hsa03320,hsa04024,hsa04146	Fatty acid degradation|alpha-Linolenic acid metabolism|Biosynthesis of unsaturated fatty acids|PPAR signaling pathway|cAMP signaling pathway|Peroxisome
ACOXL	44	31	35	21	44	56	25	44	41	48	56	51	50	44	62	42	GeneID:55289,Genbank:XM_011511404.3,HGNC:HGNC:25621	acyl-CoA oxidase like	GO:0003995,GO:0005782,GO:0016402,GO:0033539,GO:0033540,GO:0050660	acyl-CoA dehydrogenase activity|peroxisomal matrix|pristanoyl-CoA oxidase activity|fatty acid beta-oxidation using acyl-CoA dehydrogenase|fatty acid beta-oxidation using acyl-CoA oxidase|flavin adenine dinucleotide binding
ACP1	2266	2849	2729	3823	2292	3093	3446	2848	1914	2902	3339	3645	2327	2687	2968	3191	GeneID:52,Genbank:NM_004300.3,HGNC:HGNC:122,MIM:171500	acid phosphatase 1	GO:0003993,GO:0004726,GO:0005737,GO:0005829,GO:0009898,GO:0042383,GO:0070062	acid phosphatase activity|non-membrane spanning protein tyrosine phosphatase activity|cytoplasm|cytosol|cytoplasmic side of plasma membrane|sarcolemma|extracellular exosome	hsa00730,hsa00740,hsa04520	Thiamine metabolism|Riboflavin metabolism|Adherens junction
ACP2	2072	1866	1699	1121	2175	2366	1742	1846	2222	1905	1885	1592	2652	2185	1860	1962	GeneID:53,Genbank:NM_001302490.1,HGNC:HGNC:123,MIM:171650	acid phosphatase 2, lysosomal	GO:0001501,GO:0003993,GO:0005764,GO:0005765,GO:0007040,GO:0016020,GO:0016021,GO:0043202,GO:0070062	skeletal system development|acid phosphatase activity|lysosome|lysosomal membrane|lysosome organization|membrane|integral component of membrane|lysosomal lumen|extracellular exosome	hsa00740,hsa04142	Riboflavin metabolism|Lysosome
ACP4	22	8	51	14	45	19	60	40	43	50	48	27	53	31	68	55	GeneID:93650,Genbank:NM_033068.2,HGNC:HGNC:14376,MIM:606362	acid phosphatase 4	GO:0003993,GO:0016021,GO:0042476	acid phosphatase activity|integral component of membrane|odontogenesis
ACP5	10	11	6	4	6	9	9	4	11	5	12	0	10	1	2	4	GeneID:54,Genbank:NM_001111036.2,HGNC:HGNC:124,MIM:171640	acid phosphatase 5, tartrate resistant			hsa00740,hsa04142,hsa04380,hsa05323	Riboflavin metabolism|Lysosome|Osteoclast differentiation|Rheumatoid arthritis
ACP6	385	452	531	377	386	516	403	377	316	465	522	368	514	508	458	465	GeneID:51205,Genbank:XM_011509601.3,HGNC:HGNC:29609,MIM:611471	acid phosphatase 6, lysophosphatidic	GO:0003993,GO:0005737,GO:0005739,GO:0005759,GO:0006644,GO:0006654,GO:0052642,GO:2001311	acid phosphatase activity|cytoplasm|mitochondrion|mitochondrial matrix|phospholipid metabolic process|phosphatidic acid biosynthetic process|lysophosphatidic acid phosphatase activity|lysobisphosphatidic acid metabolic process
ACP7	11	0	18	4	20	2	3	1	10	1	3	2	16	2	0	2	GeneID:390928,Genbank:XM_017026807.2,HGNC:HGNC:33781,MIM:610490	acid phosphatase 7, tartrate resistant (putative)	GO:0003993,GO:0005576,GO:0046872	acid phosphatase activity|extracellular region|metal ion binding
ACPP	0	0	0	8	0	0	0	1	0	0	1	8	0	4	1	3	GeneID:55,Genbank:NM_001134194.1,HGNC:HGNC:125,MIM:171790	acid phosphatase, prostate	GO:0003993,GO:0005615,GO:0005622,GO:0005634,GO:0005765,GO:0005886,GO:0006144,GO:0006772,GO:0008253,GO:0009117,GO:0012506,GO:0016021,GO:0016311,GO:0016791,GO:0030175,GO:0035577,GO:0042131,GO:0042802,GO:0042803,GO:0043312,GO:0046085,GO:0051289,GO:0051930,GO:0052642,GO:0060168,GO:0070062	acid phosphatase activity|extracellular space|intracellular|nucleus|lysosomal membrane|plasma membrane|purine nucleobase metabolic process|thiamine metabolic process|5'-nucleotidase activity|nucleotide metabolic process|vesicle membrane|integral component of membrane|dephosphorylation|phosphatase activity|filopodium|azurophil granule membrane|thiamine phosphate phosphatase activity|identical prot…
ACR	26	36	38	6	13	14	12	21	15	8	15	4	30	37	16	28	GeneID:49,Genbank:NM_001097.2,HGNC:HGNC:126,MIM:102480	acrosin	GO:0002020,GO:0002077,GO:0003677,GO:0004040,GO:0004252,GO:0005507,GO:0005537,GO:0005576,GO:0005634,GO:0005798,GO:0007190,GO:0007338,GO:0007339,GO:0007340,GO:0007341,GO:0008144,GO:0008270,GO:0042806,GO:0043159,GO:0043234,GO:0048545	protease binding|acrosome matrix dispersal|DNA binding|amidase activity|serine-type endopeptidase activity|copper ion binding|mannose binding|extracellular region|nucleus|Golgi-associated vesicle|activation of adenylate cyclase activity|single fertilization|binding of sperm to zona pellucida|acrosome reaction|penetration of zona pellucida|drug binding|zinc ion binding|fucose binding|acrosomal mat…
ACRBP	10	35	39	8	8	46	33	9	20	39	24	11	4	11	29	9	GeneID:84519,Genbank:NM_032489.2,HGNC:HGNC:17195,MIM:608352	acrosin binding protein	GO:0001669,GO:0002080,GO:0005576,GO:0005634,GO:0048240	acrosomal vesicle|acrosomal membrane|extracellular region|nucleus|sperm capacitation
ACRV1	14	1	13	5	4	8	8	9	10	10	10	6	6	8	15	7	GeneID:56,Genbank:NM_020108.4,HGNC:HGNC:127,MIM:102525	acrosomal vesicle protein 1	GO:0001669,GO:0007275	acrosomal vesicle|multicellular organism development
ACSBG1	35	18	39	26	22	33	33	36	28	33	51	24	49	11	32	54	GeneID:23205,Genbank:XM_017022025.2,HGNC:HGNC:29567,MIM:614362	acyl-CoA synthetase bubblegum family member 1	GO:0000038,GO:0001676,GO:0004467,GO:0005524,GO:0005737,GO:0005783,GO:0005829,GO:0031410,GO:0031957,GO:0035338,GO:0042552,GO:0051384,GO:0102391	very long-chain fatty acid metabolic process|long-chain fatty acid metabolic process|long-chain fatty acid-CoA ligase activity|ATP binding|cytoplasm|endoplasmic reticulum|cytosol|cytoplasmic vesicle|very long-chain fatty acid-CoA ligase activity|long-chain fatty-acyl-CoA biosynthetic process|myelination|response to glucocorticoid|decanoate--CoA ligase activity	hsa00061,hsa00071,hsa03320,hsa04920	Fatty acid biosynthesis|Fatty acid degradation|PPAR signaling pathway|Adipocytokine signaling pathway
ACSBG2	19	9	24	2	11	17	5	11	2	12	9	8	15	17	23	4	GeneID:81616,Genbank:NM_001289177.1,HGNC:HGNC:24174,MIM:614363	acyl-CoA synthetase bubblegum family member 2	GO:0004467,GO:0005524,GO:0005737,GO:0005739,GO:0005829,GO:0006631,GO:0007275,GO:0007283,GO:0016020,GO:0030154,GO:0031957,GO:0035338,GO:0047617,GO:0102391	long-chain fatty acid-CoA ligase activity|ATP binding|cytoplasm|mitochondrion|cytosol|fatty acid metabolic process|multicellular organism development|spermatogenesis|membrane|cell differentiation|very long-chain fatty acid-CoA ligase activity|long-chain fatty-acyl-CoA biosynthetic process|acyl-CoA hydrolase activity|decanoate--CoA ligase activity	hsa00061,hsa00071,hsa03320,hsa04920	Fatty acid biosynthesis|Fatty acid degradation|PPAR signaling pathway|Adipocytokine signaling pathway
ACSF2	917	1831	815	1339	895	2055	968	1092	873	1899	934	1094	1286	1871	855	1212	GeneID:80221,Genbank:NM_001288968.1,HGNC:HGNC:26101,MIM:610465	acyl-CoA synthetase family member 2	GO:0003996,GO:0005524,GO:0005759,GO:0006631,GO:0006637	acyl-CoA ligase activity|ATP binding|mitochondrial matrix|fatty acid metabolic process|acyl-CoA metabolic process
ACSF3	1744	1531	2181	1553	1903	1923	2151	1440	1740	1864	2129	1710	2249	1701	2034	1880	GeneID:197322,Genbank:NM_001243279.2,HGNC:HGNC:27288,MIM:614245	acyl-CoA synthetase family member 3	GO:0005524,GO:0005739,GO:0005759,GO:0006631,GO:0006633,GO:0016878,GO:0031957,GO:0035338,GO:0090409,GO:0090410	ATP binding|mitochondrion|mitochondrial matrix|fatty acid metabolic process|fatty acid biosynthetic process|acid-thiol ligase activity|very long-chain fatty acid-CoA ligase activity|long-chain fatty-acyl-CoA biosynthetic process|malonyl-CoA synthetase activity|malonate catabolic process	hsa00280	Valine, leucine and isoleucine degradation
ACSL1	1430	1248	1707	1198	1358	1447	1772	1751	1299	1240	1732	1224	1511	1301	1551	1819	GeneID:2180,Genbank:XM_017007887.1,HGNC:HGNC:3569,MIM:152425	acyl-CoA synthetase long chain family member 1	GO:0001676,GO:0004467,GO:0005524,GO:0005739,GO:0005741,GO:0005778,GO:0005789,GO:0005886,GO:0006641,GO:0007584,GO:0008610,GO:0014070,GO:0016020,GO:0016021,GO:0019216,GO:0033211,GO:0034201,GO:0035338,GO:0036109,GO:0042178,GO:0042493,GO:0043651,GO:0044539,GO:0071902,GO:0102391	long-chain fatty acid metabolic process|long-chain fatty acid-CoA ligase activity|ATP binding|mitochondrion|mitochondrial outer membrane|peroxisomal membrane|endoplasmic reticulum membrane|plasma membrane|triglyceride metabolic process|response to nutrient|lipid biosynthetic process|response to organic cyclic compound|membrane|integral component of membrane|regulation of lipid metabolic process|a…	hsa00061,hsa00071,hsa03320,hsa04146,hsa04216,hsa04714,hsa04920	Fatty acid biosynthesis|Fatty acid degradation|PPAR signaling pathway|Peroxisome|Ferroptosis|Thermogenesis|Adipocytokine signaling pathway
ACSL3	3287	4012	2944	2116	3102	4513	2526	4011	2640	3323	2746	2367	3889	4832	2849	3562	GeneID:2181,Genbank:NM_004457.4,HGNC:HGNC:3570,MIM:602371	acyl-CoA synthetase long chain family member 3	GO:0004467,GO:0005524,GO:0005741,GO:0005778,GO:0005783,GO:0005789,GO:0005794,GO:0005811,GO:0006633,GO:0007420,GO:0007584,GO:0014070,GO:0016020,GO:0016021,GO:0019901,GO:0019904,GO:0034379,GO:0035338,GO:0042998,GO:0044539,GO:0048471,GO:0051047,GO:0102391,GO:2001247	long-chain fatty acid-CoA ligase activity|ATP binding|mitochondrial outer membrane|peroxisomal membrane|endoplasmic reticulum|endoplasmic reticulum membrane|Golgi apparatus|lipid droplet|fatty acid biosynthetic process|brain development|response to nutrient|response to organic cyclic compound|membrane|integral component of membrane|protein kinase binding|protein domain specific binding|very-low-d…	hsa00061,hsa00071,hsa03320,hsa04146,hsa04216,hsa04714,hsa04920	Fatty acid biosynthesis|Fatty acid degradation|PPAR signaling pathway|Peroxisome|Ferroptosis|Thermogenesis|Adipocytokine signaling pathway
ACSL4	5229	3799	5826	4074	4612	4083	5636	5983	4391	2907	6034	3975	6030	3734	5361	5125	GeneID:2182,Genbank:NM_001318510.1,HGNC:HGNC:3571,MIM:300157	acyl-CoA synthetase long chain family member 4	GO:0004467,GO:0005524,GO:0005737,GO:0005741,GO:0005778,GO:0005789,GO:0005811,GO:0006629,GO:0006641,GO:0007584,GO:0008610,GO:0015908,GO:0016020,GO:0016021,GO:0030182,GO:0030307,GO:0031957,GO:0032307,GO:0035338,GO:0043025,GO:0044233,GO:0047676,GO:0060136,GO:0060996,GO:0070062,GO:0070672,GO:0102391	long-chain fatty acid-CoA ligase activity|ATP binding|cytoplasm|mitochondrial outer membrane|peroxisomal membrane|endoplasmic reticulum membrane|lipid droplet|lipid metabolic process|triglyceride metabolic process|response to nutrient|lipid biosynthetic process|fatty acid transport|membrane|integral component of membrane|neuron differentiation|positive regulation of cell growth|very long-chain fa…	hsa00061,hsa00071,hsa03320,hsa04146,hsa04216,hsa04714,hsa04920	Fatty acid biosynthesis|Fatty acid degradation|PPAR signaling pathway|Peroxisome|Ferroptosis|Thermogenesis|Adipocytokine signaling pathway
ACSL5	244	144	231	91	284	80	230	138	243	100	262	98	380	89	248	147	GeneID:51703,Genbank:NM_203379.1,HGNC:HGNC:16526,MIM:605677	acyl-CoA synthetase long chain family member 5	GO:0001676,GO:0004467,GO:0005524,GO:0005634,GO:0005730,GO:0005739,GO:0005741,GO:0005743,GO:0005783,GO:0005789,GO:0016020,GO:0016021,GO:0035338,GO:0102391,GO:2001236	long-chain fatty acid metabolic process|long-chain fatty acid-CoA ligase activity|ATP binding|nucleus|nucleolus|mitochondrion|mitochondrial outer membrane|mitochondrial inner membrane|endoplasmic reticulum|endoplasmic reticulum membrane|membrane|integral component of membrane|long-chain fatty-acyl-CoA biosynthetic process|decanoate--CoA ligase activity|regulation of extrinsic apoptotic signaling …	hsa00061,hsa00071,hsa03320,hsa04146,hsa04216,hsa04714,hsa04920	Fatty acid biosynthesis|Fatty acid degradation|PPAR signaling pathway|Peroxisome|Ferroptosis|Thermogenesis|Adipocytokine signaling pathway
ACSL6	1	0	0	0	1	1	6	0	1	0	0	0	0	0	1	5	GeneID:23305,Genbank:NM_001205250.1,HGNC:HGNC:16496,MIM:604443	acyl-CoA synthetase long chain family member 6	GO:0001676,GO:0004467,GO:0005524,GO:0005741,GO:0005778,GO:0005789,GO:0005886,GO:0006637,GO:0016020,GO:0016021,GO:0019899,GO:0035338,GO:0042803,GO:0102391	long-chain fatty acid metabolic process|long-chain fatty acid-CoA ligase activity|ATP binding|mitochondrial outer membrane|peroxisomal membrane|endoplasmic reticulum membrane|plasma membrane|acyl-CoA metabolic process|membrane|integral component of membrane|enzyme binding|long-chain fatty-acyl-CoA biosynthetic process|protein homodimerization activity|decanoate--CoA ligase activity	hsa00061,hsa00071,hsa03320,hsa04146,hsa04216,hsa04714,hsa04920	Fatty acid biosynthesis|Fatty acid degradation|PPAR signaling pathway|Peroxisome|Ferroptosis|Thermogenesis|Adipocytokine signaling pathway
ACSM1	975	78	813	240	948	162	743	624	597	54	1189	237	1008	54	1024	444	GeneID:116285,Genbank:XM_011545730.3,HGNC:HGNC:18049,MIM:614357	acyl-CoA synthetase medium chain family member 1	GO:0003996,GO:0004321,GO:0005524,GO:0005525,GO:0005759,GO:0006633,GO:0006637,GO:0006805,GO:0015645,GO:0015980,GO:0016405,GO:0018874,GO:0019395,GO:0019605,GO:0042632,GO:0046872,GO:0047760,GO:0070062,GO:0072562	acyl-CoA ligase activity|fatty-acyl-CoA synthase activity|ATP binding|GTP binding|mitochondrial matrix|fatty acid biosynthetic process|acyl-CoA metabolic process|xenobiotic metabolic process|fatty acid ligase activity|energy derivation by oxidation of organic compounds|CoA-ligase activity|benzoate metabolic process|fatty acid oxidation|butyrate metabolic process|cholesterol homeostasis|metal ion …	hsa00650	Butanoate metabolism
ACSM2A	1	0	0	4	0	2	2	1	1	0	0	1	0	0	0	4	GeneID:123876,Genbank:NM_001308954.1,HGNC:HGNC:32017,MIM:614358	acyl-CoA synthetase medium chain family member 2A	GO:0003996,GO:0004321,GO:0005524,GO:0005739,GO:0005759,GO:0006633,GO:0015645,GO:0036112,GO:0042593,GO:0046872,GO:0047760,GO:0070328	acyl-CoA ligase activity|fatty-acyl-CoA synthase activity|ATP binding|mitochondrion|mitochondrial matrix|fatty acid biosynthetic process|fatty acid ligase activity|medium-chain fatty-acyl-CoA metabolic process|glucose homeostasis|metal ion binding|butyrate-CoA ligase activity|triglyceride homeostasis	hsa00650	Butanoate metabolism
ACSM2B	4	0	1	5	5	1	6	2	0	2	1	3	1	1	1	0	GeneID:348158,Genbank:NM_001105069.1,HGNC:HGNC:30931,MIM:614359	acyl-CoA synthetase medium chain family member 2B	GO:0003996,GO:0004321,GO:0005524,GO:0005739,GO:0005759,GO:0006633,GO:0006637,GO:0006805,GO:0015645,GO:0016405,GO:0046872,GO:0047760	acyl-CoA ligase activity|fatty-acyl-CoA synthase activity|ATP binding|mitochondrion|mitochondrial matrix|fatty acid biosynthetic process|acyl-CoA metabolic process|xenobiotic metabolic process|fatty acid ligase activity|CoA-ligase activity|metal ion binding|butyrate-CoA ligase activity	hsa00650	Butanoate metabolism
ACSM3	508	51	418	126	542	85	435	432	374	35	613	189	591	80	441	252	GeneID:6296,Genbank:XM_024450369.1,HGNC:HGNC:10522,MIM:145505	acyl-CoA synthetase medium chain family member 3	GO:0003996,GO:0004321,GO:0005524,GO:0005759,GO:0006633,GO:0006637,GO:0008217,GO:0015645,GO:0042632,GO:0046872,GO:0047760	acyl-CoA ligase activity|fatty-acyl-CoA synthase activity|ATP binding|mitochondrial matrix|fatty acid biosynthetic process|acyl-CoA metabolic process|regulation of blood pressure|fatty acid ligase activity|cholesterol homeostasis|metal ion binding|butyrate-CoA ligase activity	hsa00650	Butanoate metabolism
ACSM4	28	92	55	8	21	135	33	37	12	69	51	10	46	72	49	49	GeneID:341392,Genbank:NM_001080454.1,HGNC:HGNC:32016,MIM:614360	acyl-CoA synthetase medium chain family member 4	GO:0003996,GO:0004321,GO:0005524,GO:0005759,GO:0006633,GO:0006637,GO:0015645,GO:0046872,GO:0047760	acyl-CoA ligase activity|fatty-acyl-CoA synthase activity|ATP binding|mitochondrial matrix|fatty acid biosynthetic process|acyl-CoA metabolic process|fatty acid ligase activity|metal ion binding|butyrate-CoA ligase activity	hsa00650	Butanoate metabolism
ACSM5	0	0	2	21	7	1	11	26	1	1	3	6	6	5	2	50	GeneID:54988,Genbank:NM_001324372.1,HGNC:HGNC:26060,MIM:614361	acyl-CoA synthetase medium chain family member 5	GO:0003996,GO:0004321,GO:0005524,GO:0005525,GO:0005759,GO:0006633,GO:0006637,GO:0015645,GO:0046872,GO:0047760	acyl-CoA ligase activity|fatty-acyl-CoA synthase activity|ATP binding|GTP binding|mitochondrial matrix|fatty acid biosynthetic process|acyl-CoA metabolic process|fatty acid ligase activity|metal ion binding|butyrate-CoA ligase activity	hsa00650	Butanoate metabolism
ACSM6	44	49	45	8	36	41	27	20	37	25	33	4	66	26	50	33	GeneID:142827,Genbank:NM_207321.2,HGNC:HGNC:31665	acyl-CoA synthetase medium chain family member 6	GO:0003996,GO:0004321,GO:0005524,GO:0005525,GO:0005759,GO:0006633,GO:0006637,GO:0015645,GO:0031647,GO:0046872,GO:0047760,GO:1903955	acyl-CoA ligase activity|fatty-acyl-CoA synthase activity|ATP binding|GTP binding|mitochondrial matrix|fatty acid biosynthetic process|acyl-CoA metabolic process|fatty acid ligase activity|regulation of protein stability|metal ion binding|butyrate-CoA ligase activity|positive regulation of protein targeting to mitochondrion	hsa00650	Butanoate metabolism
ACSS1	259	192	213	183	182	271	168	195	219	184	156	189	256	226	145	244	GeneID:84532,Genbank:NM_001252675.1,HGNC:HGNC:16091,MIM:614355	acyl-CoA synthetase short chain family member 1	GO:0003987,GO:0005524,GO:0005759,GO:0006069,GO:0006085,GO:0016208,GO:0019413,GO:0019427,GO:0019542	acetate-CoA ligase activity|ATP binding|mitochondrial matrix|ethanol oxidation|acetyl-CoA biosynthetic process|AMP binding|acetate biosynthetic process|acetyl-CoA biosynthetic process from acetate|propionate biosynthetic process	hsa00010,hsa00620,hsa00630,hsa00640	Glycolysis / Gluconeogenesis|Pyruvate metabolism|Glyoxylate and dicarboxylate metabolism|Propanoate metabolism
ACSS2	1578	2156	1923	1619	1656	2560	1818	1689	1694	2481	1665	2089	2038	2710	1710	1941	GeneID:55902,Genbank:XM_011528911.1,HGNC:HGNC:15814,MIM:605832	acyl-CoA synthetase short chain family member 2	GO:0003987,GO:0005524,GO:0005654,GO:0005737,GO:0005759,GO:0005829,GO:0006069,GO:0007005,GO:0008610,GO:0016208,GO:0019413,GO:0019427,GO:0019542,GO:0043231	acetate-CoA ligase activity|ATP binding|nucleoplasm|cytoplasm|mitochondrial matrix|cytosol|ethanol oxidation|mitochondrion organization|lipid biosynthetic process|AMP binding|acetate biosynthetic process|acetyl-CoA biosynthetic process from acetate|propionate biosynthetic process|intracellular membrane-bounded organelle	hsa00010,hsa00620,hsa00630,hsa00640	Glycolysis / Gluconeogenesis|Pyruvate metabolism|Glyoxylate and dicarboxylate metabolism|Propanoate metabolism
ACSS3	11	9	9	1	5	6	2	5	11	7	7	0	0	4	4	7	GeneID:79611,Genbank:NM_001330243.1,HGNC:HGNC:24723,MIM:614356	acyl-CoA synthetase short chain family member 3	GO:0003987,GO:0005524,GO:0005759,GO:0046951	acetate-CoA ligase activity|ATP binding|mitochondrial matrix|ketone body biosynthetic process	hsa00640	Propanoate metabolism
ACTA1	0	0	0	2	0	1	1	4	0	0	2	0	6	0	2	1	GeneID:58,Genbank:NM_001100.3,HGNC:HGNC:129,MIM:102610	actin, alpha 1, skeletal muscle	GO:0001725,GO:0005524,GO:0005865,GO:0005884,GO:0030240,GO:0048741	stress fiber|ATP binding|striated muscle thin filament|actin filament|skeletal muscle thin filament assembly|skeletal muscle fiber development
ACTA2	665	22538	949	472	599	25048	1339	454	742	22603	1215	605	758	24707	971	577	GeneID:59,Genbank:NM_001320855.1,HGNC:HGNC:130,MIM:102620	actin, alpha 2, smooth muscle, aorta	GO:0001725,GO:0005524,GO:0005615,GO:0005737,GO:0005856,GO:0006936,GO:0008217,GO:0009615,GO:0010628,GO:0014829,GO:0015629,GO:0019901,GO:0030027,GO:0030175,GO:0030485,GO:0043234,GO:0044297,GO:0061041,GO:0061870,GO:0061874,GO:0070062,GO:0070374,GO:0072144,GO:0090131,GO:2000491	stress fiber|ATP binding|extracellular space|cytoplasm|cytoskeleton|muscle contraction|regulation of blood pressure|response to virus|positive regulation of gene expression|vascular smooth muscle contraction|actin cytoskeleton|protein kinase binding|lamellipodium|filopodium|smooth muscle contractile fiber|protein complex|cell body|regulation of wound healing|positive regulation of hepatic stellat…	hsa04270,hsa04371,hsa04926	Vascular smooth muscle contraction|Apelin signaling pathway|Relaxin signaling pathway
ACTB	499628	626673	506358	348157	505743	715499	558777	401808	533028	724211	501482	421221	618758	660873	482155	451157	GeneID:60,Genbank:NM_001101.4,HGNC:HGNC:132,MIM:102630	actin beta	GO:0000790,GO:0001725,GO:0001895,GO:0002102,GO:0005524,GO:0005615,GO:0005634,GO:0005829,GO:0005856,GO:0005886,GO:0005925,GO:0007409,GO:0007623,GO:0009612,GO:0014069,GO:0015629,GO:0016020,GO:0019894,GO:0019901,GO:0021762,GO:0030424,GO:0030529,GO:0030863,GO:0030957,GO:0031982,GO:0032091,GO:0035267,GO:0035902,GO:0036464,GO:0042802,GO:0043044,GO:0043209,GO:0043234,GO:0045121,GO:0050998,GO:0060041,GO:…	nuclear chromatin|stress fiber|retina homeostasis|podosome|ATP binding|extracellular space|nucleus|cytosol|cytoskeleton|plasma membrane|focal adhesion|axonogenesis|circadian rhythm|response to mechanical stimulus|postsynaptic density|actin cytoskeleton|membrane|kinesin binding|protein kinase binding|substantia nigra development|axon|intracellular ribonucleoprotein complex|cortical cytoskeleton|Ta…	hsa04015,hsa04145,hsa04210,hsa04390,hsa04510,hsa04520,hsa04530,hsa04611,hsa04670,hsa04714,hsa04810,hsa04919,hsa04921,hsa04971,hsa05100,hsa05110,hsa05130,hsa05131,hsa05132,hsa05164,hsa05205,hsa05225,hsa05410,hsa05412,hsa05414,hsa05416,hsa05418	Rap1 signaling pathway|Phagosome|Apoptosis|Hippo signaling pathway|Focal adhesion|Adherens junction|Tight junction|Platelet activation|Leukocyte transendothelial migration|Thermogenesis|Regulation of actin cytoskeleton|Thyroid hormone signaling pathway|Oxytocin signaling pathway|Gastric acid secretion|Bacterial invasion of epithelial cells|Vibrio cholerae infection|Pathogenic Escherichia coli inf…
ACTBL2	9	18	2	17	18	14	0	3	4	15	1	7	7	15	5	8	GeneID:345651,Genbank:NM_001017992.3,HGNC:HGNC:17780,MIM:614835	actin, beta like 2	GO:0005524,GO:0005615,GO:0005737,GO:0005856,GO:0070062	ATP binding|extracellular space|cytoplasm|cytoskeleton|extracellular exosome
ACTC1	34	13	92	51	20	37	55	25	24	14	95	49	14	49	64	31	GeneID:70,Genbank:NM_005159.4,HGNC:HGNC:143,MIM:102540	actin, alpha, cardiac muscle 1	GO:0005524,GO:0005615,GO:0005737,GO:0005884,GO:0005925,GO:0010628,GO:0016020,GO:0016887,GO:0017022,GO:0030017,GO:0030027,GO:0030048,GO:0030175,GO:0030240,GO:0031032,GO:0031674,GO:0033275,GO:0042493,GO:0042643,GO:0043066,GO:0044297,GO:0045471,GO:0055003,GO:0055008,GO:0060047,GO:0060048,GO:0070062,GO:0070252,GO:0072562,GO:0090131	ATP binding|extracellular space|cytoplasm|actin filament|focal adhesion|positive regulation of gene expression|membrane|ATPase activity|myosin binding|sarcomere|lamellipodium|actin filament-based movement|filopodium|skeletal muscle thin filament assembly|actomyosin structure organization|I band|actin-myosin filament sliding|response to drug|actomyosin, actin portion|negative regulation of apoptot…	hsa04260,hsa04261,hsa05410,hsa05414	Cardiac muscle contraction|Adrenergic signaling in cardiomyocytes|Hypertrophic cardiomyopathy (HCM)|Dilated cardiomyopathy (DCM)
ACTG1	353520	509318	457614	364992	397654	586251	492299	362474	402134	607393	434624	465343	468530	514353	426540	419183	GeneID:71,Genbank:NM_001614.3,HGNC:HGNC:144,MIM:102560	actin gamma 1	GO:0001895,GO:0005200,GO:0005522,GO:0005524,GO:0005615,GO:0005634,GO:0005829,GO:0005856,GO:0005884,GO:0005886,GO:0005925,GO:0009612,GO:0015629,GO:0016020,GO:0030016,GO:0031012,GO:0031625,GO:0031941,GO:0042802,GO:0043209,GO:0045214,GO:0045335,GO:0051592,GO:0070062,GO:0070527,GO:0071346,GO:0072562,GO:0097433	retina homeostasis|structural constituent of cytoskeleton|profilin binding|ATP binding|extracellular space|nucleus|cytosol|cytoskeleton|actin filament|plasma membrane|focal adhesion|response to mechanical stimulus|actin cytoskeleton|membrane|myofibril|extracellular matrix|ubiquitin protein ligase binding|filamentous actin|identical protein binding|myelin sheath|sarcomere organization|phagocytic v…	hsa04015,hsa04145,hsa04210,hsa04390,hsa04510,hsa04520,hsa04530,hsa04611,hsa04670,hsa04714,hsa04810,hsa04919,hsa04921,hsa05100,hsa05110,hsa05130,hsa05131,hsa05132,hsa05164,hsa05205,hsa05225,hsa05410,hsa05412,hsa05414,hsa05416,hsa05418	Rap1 signaling pathway|Phagosome|Apoptosis|Hippo signaling pathway|Focal adhesion|Adherens junction|Tight junction|Platelet activation|Leukocyte transendothelial migration|Thermogenesis|Regulation of actin cytoskeleton|Thyroid hormone signaling pathway|Oxytocin signaling pathway|Bacterial invasion of epithelial cells|Vibrio cholerae infection|Pathogenic Escherichia coli infection|Shigellosis|Salm…
ACTG2	31	3912	149	61	28	4275	200	34	68	4406	153	67	74	4169	154	50	GeneID:72,Genbank:NM_001615.3,HGNC:HGNC:145,MIM:102545	actin, gamma 2, smooth muscle, enteric	GO:0005524,GO:0005615,GO:0005737,GO:0010628,GO:0030027,GO:0030175,GO:0032982,GO:0044297,GO:0070062,GO:0071944,GO:0072562,GO:0090131	ATP binding|extracellular space|cytoplasm|positive regulation of gene expression|lamellipodium|filopodium|myosin filament|cell body|extracellular exosome|cell periphery|blood microparticle|mesenchyme migration	hsa04270	Vascular smooth muscle contraction
ACTL10	105	160	202	126	150	260	115	137	110	203	138	165	186	163	153	108	GeneID:170487,Genbank:NM_001024675.1,HGNC:HGNC:16127	actin like 10
ACTL6A	1188	1346	1391	1403	1202	1206	1379	1211	1061	1084	1503	1354	1219	1184	1194	1275	GeneID:86,Genbank:NM_178042.3,HGNC:HGNC:24124,MIM:604958	actin like 6A	GO:0000790,GO:0003407,GO:0003682,GO:0003713,GO:0005634,GO:0005654,GO:0005886,GO:0006281,GO:0006310,GO:0006338,GO:0006351,GO:0006357,GO:0007165,GO:0016514,GO:0016579,GO:0021510,GO:0031011,GO:0035267,GO:0040008,GO:0043044,GO:0043234,GO:0043967,GO:0043968,GO:0071564,GO:1903146,GO:1903955	nuclear chromatin|neural retina development|chromatin binding|transcription coactivator activity|nucleus|nucleoplasm|plasma membrane|DNA repair|DNA recombination|chromatin remodeling|transcription, DNA-templated|regulation of transcription from RNA polymerase II promoter|signal transduction|SWI/SNF complex|protein deubiquitination|spinal cord development|Ino80 complex|NuA4 histone acetyltransfera…	hsa04714,hsa05225	Thermogenesis|Hepatocellular carcinoma
ACTL6B	1	0	0	0	0	0	4	0	0	1	0	0	1	0	0	0	GeneID:51412,Genbank:NM_016188.4,HGNC:HGNC:160,MIM:612458	actin like 6B	GO:0003713,GO:0005200,GO:0005634,GO:0005730,GO:0006325,GO:0006338,GO:0006351,GO:0006357,GO:0016514,GO:0016569,GO:0021510,GO:0071565	transcription coactivator activity|structural constituent of cytoskeleton|nucleus|nucleolus|chromatin organization|chromatin remodeling|transcription, DNA-templated|regulation of transcription from RNA polymerase II promoter|SWI/SNF complex|covalent chromatin modification|spinal cord development|nBAF complex	hsa04714,hsa05225	Thermogenesis|Hepatocellular carcinoma
ACTL7A	1	3	3	0	1	6	3	18	0	8	14	1	6	11	6	1	GeneID:10881,Genbank:NM_006687.3,HGNC:HGNC:161,MIM:604303	actin like 7A	GO:0001673,GO:0005200,GO:0005634,GO:0005737,GO:0005794,GO:0005856,GO:0031514,GO:0043234	male germ cell nucleus|structural constituent of cytoskeleton|nucleus|cytoplasm|Golgi apparatus|cytoskeleton|motile cilium|protein complex
ACTL7B	0	0	0	0	0	8	1	0	0	4	0	0	2	1	0	0	GeneID:10880,Genbank:NM_006686.3,HGNC:HGNC:162,MIM:604304	actin like 7B	GO:0005200,GO:0005737,GO:0015629	structural constituent of cytoskeleton|cytoplasm|actin cytoskeleton
ACTL8	0	0	0	0	0	0	0	0	0	0	0	0	0	0	0	0	GeneID:81569,Genbank:NM_030812.2,HGNC:HGNC:24018	actin like 8	GO:0005737,GO:0005856,GO:0030855	cytoplasm|cytoskeleton|epithelial cell differentiation
ACTL9	0	0	0	0	0	0	0	0	0	0	0	1	0	0	0	0	GeneID:284382,Genbank:NM_178525.4,HGNC:HGNC:28494	actin like 9	GO:0005737,GO:0005856	cytoplasm|cytoskeleton
ACTN1	63980	79172	59885	36026	64087	88040	66788	54763	64754	81203	61448	42975	80124	83717	61659	61981	GeneID:87,Genbank:NM_001130005.1,HGNC:HGNC:163,MIM:102575	actinin alpha 1	GO:0001725,GO:0001726,GO:0002576,GO:0003725,GO:0005178,GO:0005509,GO:0005576,GO:0005615,GO:0005622,GO:0005737,GO:0005829,GO:0005886,GO:0005903,GO:0005911,GO:0005916,GO:0005925,GO:0007015,GO:0017166,GO:0030018,GO:0030220,GO:0030374,GO:0031093,GO:0031143,GO:0036344,GO:0042803,GO:0042981,GO:0042995,GO:0044325,GO:0048041,GO:0051015,GO:0051017,GO:0051271,GO:0051639,GO:0051764,GO:0070062	stress fiber|ruffle|platelet degranulation|double-stranded RNA binding|integrin binding|calcium ion binding|extracellular region|extracellular space|intracellular|cytoplasm|cytosol|plasma membrane|brush border|cell-cell junction|fascia adherens|focal adhesion|actin filament organization|vinculin binding|Z disc|platelet formation|ligand-dependent nuclear receptor transcription coactivator activity…	hsa04510,hsa04520,hsa04530,hsa04670,hsa04810,hsa05146,hsa05203,hsa05322	Focal adhesion|Adherens junction|Tight junction|Leukocyte transendothelial migration|Regulation of actin cytoskeleton|Amoebiasis|Viral carcinogenesis|Systemic lupus erythematosus
ACTN2	25	2	11	2	15	9	10	14	26	3	8	6	10	2	5	6	GeneID:88,Genbank:NM_001278344.1,HGNC:HGNC:164,MIM:102573	actinin alpha 2	GO:0000165,GO:0002576,GO:0005088,GO:0005178,GO:0005509,GO:0005546,GO:0005576,GO:0005829,GO:0005856,GO:0005884,GO:0005925,GO:0007155,GO:0008092,GO:0008307,GO:0019904,GO:0030018,GO:0030035,GO:0030049,GO:0030175,GO:0030274,GO:0030375,GO:0030864,GO:0031093,GO:0031143,GO:0031432,GO:0042391,GO:0042802,GO:0042803,GO:0042981,GO:0043197,GO:0043267,GO:0043268,GO:0044325,GO:0045214,GO:0046983,GO:0048041,GO:…	MAPK cascade|platelet degranulation|Ras guanyl-nucleotide exchange factor activity|integrin binding|calcium ion binding|phosphatidylinositol-4,5-bisphosphate binding|extracellular region|cytosol|cytoskeleton|actin filament|focal adhesion|cell adhesion|cytoskeletal protein binding|structural constituent of muscle|protein domain specific binding|Z disc|microspike assembly|muscle filament sliding|fi…	hsa05412	Arrhythmogenic right ventricular cardiomyopathy (ARVC)
ACTN3	1	16	3	1	7	1	3	2	3	0	4	4	4	8	0	8	GeneID:89,Genbank:NM_001258371.2,HGNC:HGNC:165,MIM:102574	actinin alpha 3 (gene/pseudogene)	GO:0003779,GO:0005178,GO:0005509,GO:0005622,GO:0005829,GO:0005884,GO:0005925,GO:0008307,GO:0014728,GO:0014732,GO:0014883,GO:0014894,GO:0030049,GO:0031143,GO:0042803,GO:0042981,GO:0044325,GO:0045820,GO:0048041,GO:0048633,GO:0070062,GO:0070885,GO:0090324,GO:1903715,GO:1904025	actin binding|integrin binding|calcium ion binding|intracellular|cytosol|actin filament|focal adhesion|structural constituent of muscle|regulation of the force of skeletal muscle contraction|skeletal muscle atrophy|transition between fast and slow fiber|response to denervation involved in regulation of muscle adaptation|muscle filament sliding|pseudopodium|protein homodimerization activity|regula…	hsa05412	Arrhythmogenic right ventricular cardiomyopathy (ARVC)
ACTN4	63400	50911	55673	34679	61406	58035	58599	47746	65923	55675	55906	48181	76134	55361	53355	59508	GeneID:81,Genbank:NM_004924.5,HGNC:HGNC:166,MIM:604638	actinin alpha 4	GO:0000977,GO:0001666,GO:0001725,GO:0001882,GO:0002576,GO:0003723,GO:0003779,GO:0005178,GO:0005509,GO:0005576,GO:0005615,GO:0005622,GO:0005634,GO:0005737,GO:0005829,GO:0005903,GO:0005911,GO:0005925,GO:0015031,GO:0016604,GO:0030018,GO:0030050,GO:0030335,GO:0030374,GO:0030529,GO:0030863,GO:0031093,GO:0031143,GO:0031490,GO:0032417,GO:0035257,GO:0035357,GO:0042803,GO:0042974,GO:0042981,GO:0043005,GO:…	RNA polymerase II regulatory region sequence-specific DNA binding|response to hypoxia|stress fiber|nucleoside binding|platelet degranulation|RNA binding|actin binding|integrin binding|calcium ion binding|extracellular region|extracellular space|intracellular|nucleus|cytoplasm|cytosol|brush border|cell-cell junction|focal adhesion|protein transport|nuclear body|Z disc|vesicle transport along actin…	hsa04510,hsa04520,hsa04530,hsa04670,hsa04810,hsa05146,hsa05203,hsa05322	Focal adhesion|Adherens junction|Tight junction|Leukocyte transendothelial migration|Regulation of actin cytoskeleton|Amoebiasis|Viral carcinogenesis|Systemic lupus erythematosus
ACTR10	2089	1814	2606	2982	2311	1872	2668	2305	2044	1726	2555	2757	2729	1911	2180	2540	GeneID:55860,Genbank:NM_018477.2,HGNC:HGNC:17372	actin related protein 10 homolog	GO:0005576,GO:0005829,GO:0005869,GO:0006888,GO:0007018,GO:0019886,GO:0035578,GO:0043312,GO:1904813	extracellular region|cytosol|dynactin complex|ER to Golgi vesicle-mediated transport|microtubule-based movement|antigen processing and presentation of exogenous peptide antigen via MHC class II|azurophil granule lumen|neutrophil degranulation|ficolin-1-rich granule lumen
ACTR1A	9463	10940	9210	11834	9773	11692	10950	8693	9629	12079	9548	11967	11619	11672	9607	9923	GeneID:10121,Genbank:NM_005736.3,HGNC:HGNC:167,MIM:605143	ARP1 actin related protein 1 homolog A	GO:0005524,GO:0005737,GO:0005813,GO:0005869,GO:0043209,GO:0099738	ATP binding|cytoplasm|centrosome|dynactin complex|myelin sheath|cell cortex region
ACTR1B	2772	3483	3153	3937	3049	4070	3085	2778	2915	4083	2586	4582	3571	3886	2604	3593	GeneID:10120,Genbank:NM_005735.3,HGNC:HGNC:168,MIM:605144	ARP1 actin related protein 1 homolog B	GO:0005524,GO:0005576,GO:0005737,GO:0005813,GO:0005829,GO:0005869,GO:0015630,GO:0016020,GO:0019886,GO:0034774,GO:0043312,GO:0070062,GO:1904813	ATP binding|extracellular region|cytoplasm|centrosome|cytosol|dynactin complex|microtubule cytoskeleton|membrane|antigen processing and presentation of exogenous peptide antigen via MHC class II|secretory granule lumen|neutrophil degranulation|extracellular exosome|ficolin-1-rich granule lumen
ACTR2	15571	15408	16976	13894	14053	15333	16643	18801	13411	12006	16873	12593	16943	14216	14657	17537	GeneID:10097,Genbank:NM_001005386.2,HGNC:HGNC:169,MIM:604221	ARP2 actin related protein 2 homolog	GO:0003779,GO:0005200,GO:0005524,GO:0005576,GO:0005737,GO:0005829,GO:0005885,GO:0005925,GO:0006928,GO:0007163,GO:0008306,GO:0008356,GO:0014069,GO:0015629,GO:0016020,GO:0016344,GO:0016482,GO:0030027,GO:0030478,GO:0033206,GO:0034314,GO:0035578,GO:0035902,GO:0035984,GO:0038096,GO:0043312,GO:0045471,GO:0048013,GO:0051653,GO:0060271,GO:0061003,GO:0061024,GO:0061825,GO:0070062,GO:0071346,GO:0071437,GO:…	actin binding|structural constituent of cytoskeleton|ATP binding|extracellular region|cytoplasm|cytosol|Arp2/3 protein complex|focal adhesion|movement of cell or subcellular component|establishment or maintenance of cell polarity|associative learning|asymmetric cell division|postsynaptic density|actin cytoskeleton|membrane|meiotic chromosome movement towards spindle pole|cytosolic transport|lamel…	hsa04530	Tight junction
ACTR3	14003	11979	14645	10712	12644	13108	14570	14566	13244	10595	14729	11591	15693	11929	13274	13651	GeneID:10096,Genbank:NM_005721.4,HGNC:HGNC:170,MIM:604222	ARP3 actin related protein 3 homolog	GO:0003779,GO:0005524,GO:0005829,GO:0005885,GO:0034314,GO:0042995,GO:0060271	actin binding|ATP binding|cytosol|Arp2/3 protein complex|Arp2/3 complex-mediated actin nucleation|cell projection|cilium assembly	hsa04530	Tight junction
ACTR3B	246	343	524	320	301	435	510	452	255	367	557	341	349	344	468	483	GeneID:57180,Genbank:NM_001350942.1,HGNC:HGNC:17256	ARP3 actin related protein 3 homolog B	GO:0003779,GO:0005524,GO:0005737,GO:0005885,GO:0034314,GO:0042995,GO:0070062	actin binding|ATP binding|cytoplasm|Arp2/3 protein complex|Arp2/3 complex-mediated actin nucleation|cell projection|extracellular exosome	hsa04530	Tight junction
ACTR3C	12	14	43	20	18	35	29	17	13	20	20	25	37	32	31	33	GeneID:653857,Genbank:NM_001351028.1,HGNC:HGNC:37282	ARP3 actin related protein 3 homolog C	GO:0003779,GO:0005524,GO:0005885,GO:0034314,GO:0070062	actin binding|ATP binding|Arp2/3 protein complex|Arp2/3 complex-mediated actin nucleation|extracellular exosome	hsa04530	Tight junction
ACTR5	349	503	478	402	364	495	540	342	471	584	393	506	510	442	560	471	GeneID:79913,Genbank:NM_024855.3,HGNC:HGNC:14671	ARP5 actin related protein 5 homolog	GO:0005634,GO:0005654,GO:0005737,GO:0006302,GO:0006310,GO:0006351,GO:0006355,GO:0016579,GO:0031011,GO:0070914	nucleus|nucleoplasm|cytoplasm|double-strand break repair|DNA recombination|transcription, DNA-templated|regulation of transcription, DNA-templated|protein deubiquitination|Ino80 complex|UV-damage excision repair
ACTR6	412	424	425	445	392	343	550	488	347	360	457	415	506	340	402	378	GeneID:64431,Genbank:NM_022496.4,HGNC:HGNC:24025	ARP6 actin related protein 6 homolog	GO:0005634,GO:0005737,GO:0005856,GO:0006338	nucleus|cytoplasm|cytoskeleton|chromatin remodeling
ACTR8	2052	1981	2083	1169	1927	1968	1990	1780	1995	1647	2059	1263	2408	1926	1914	1807	GeneID:93973,Genbank:XM_011534249.3,HGNC:HGNC:14672	ARP8 actin related protein 8 homolog	GO:0005524,GO:0005634,GO:0005654,GO:0005813,GO:0006281,GO:0006310,GO:0006338,GO:0006351,GO:0006355,GO:0007049,GO:0016579,GO:0031011,GO:0051301	ATP binding|nucleus|nucleoplasm|centrosome|DNA repair|DNA recombination|chromatin remodeling|transcription, DNA-templated|regulation of transcription, DNA-templated|cell cycle|protein deubiquitination|Ino80 complex|cell division
ACTRT1	1	0	1	0	1	10	5	1	0	0	1	0	1	4	1	0	GeneID:139741,Genbank:NM_138289.3,HGNC:HGNC:24027,MIM:300487	actin related protein T1	GO:0005737,GO:0005856	cytoplasm|cytoskeleton
ACTRT2	0	0	0	0	0	0	0	0	0	0	0	0	0	0	0	0	GeneID:140625,Genbank:NM_080431.4,HGNC:HGNC:24026,MIM:608535	actin related protein T2	GO:0005737,GO:0005856	cytoplasm|cytoskeleton
ACTRT3	174	140	96	133	142	128	109	111	140	109	138	120	145	143	123	131	GeneID:84517,Genbank:NM_032487.4,HGNC:HGNC:24022,MIM:608534	actin related protein T3	GO:0001673,GO:0005737,GO:0005856	male germ cell nucleus|cytoplasm|cytoskeleton
ACVR1	2031	2210	2639	1417	1847	2662	2915	2893	2023	2295	2744	1764	2551	2652	2683	2819	GeneID:90,Genbank:XM_006712825.4,HGNC:HGNC:171,MIM:102576	activin A receptor type 1	GO:0000082,GO:0001569,GO:0001701,GO:0001702,GO:0001707,GO:0001755,GO:0002526,GO:0003143,GO:0003181,GO:0003183,GO:0003203,GO:0003274,GO:0003289,GO:0004672,GO:0004674,GO:0004675,GO:0004702,GO:0005025,GO:0005524,GO:0005887,GO:0006468,GO:0007179,GO:0007281,GO:0007368,GO:0009968,GO:0010862,GO:0016361,GO:0017046,GO:0018107,GO:0030278,GO:0030335,GO:0030501,GO:0030509,GO:0032924,GO:0032926,GO:0042803,GO:…	G1/S transition of mitotic cell cycle|branching involved in blood vessel morphogenesis|in utero embryonic development|gastrulation with mouth forming second|mesoderm formation|neural crest cell migration|acute inflammatory response|embryonic heart tube morphogenesis|atrioventricular valve morphogenesis|mitral valve morphogenesis|endocardial cushion morphogenesis|endocardial cushion fusion|atrial …	hsa04060,hsa04350,hsa04550,hsa05418	Cytokine-cytokine receptor interaction|TGF-beta signaling pathway|Signaling pathways regulating pluripotency of stem cells|Fluid shear stress and atherosclerosis
ACVR1B	4120	3158	3752	1993	4209	3633	3889	4302	3648	3105	4145	2049	4974	3539	3619	3714	GeneID:91,Genbank:NM_020328.3,HGNC:HGNC:172,MIM:601300	activin A receptor type 1B	GO:0000082,GO:0001701,GO:0001942,GO:0004674,GO:0004675,GO:0004702,GO:0005524,GO:0005829,GO:0005886,GO:0005887,GO:0006355,GO:0006468,GO:0007165,GO:0007178,GO:0007417,GO:0009986,GO:0010629,GO:0010862,GO:0016361,GO:0018107,GO:0030308,GO:0031625,GO:0032924,GO:0032927,GO:0034711,GO:0038092,GO:0043235,GO:0045648,GO:0045944,GO:0046332,GO:0046545,GO:0046777,GO:0046872,GO:0048179,GO:0048185,GO:0070062,GO:…	G1/S transition of mitotic cell cycle|in utero embryonic development|hair follicle development|protein serine/threonine kinase activity|transmembrane receptor protein serine/threonine kinase activity|signal transducer, downstream of receptor, with serine/threonine kinase activity|ATP binding|cytosol|plasma membrane|integral component of plasma membrane|regulation of transcription, DNA-templated|p…	hsa04060,hsa04350,hsa04550	Cytokine-cytokine receptor interaction|TGF-beta signaling pathway|Signaling pathways regulating pluripotency of stem cells
ACVR1C	0	7	10	0	0	0	0	7	1	0	4	5	2	8	0	2	GeneID:130399,Genbank:NM_001111033.1,HGNC:HGNC:18123,MIM:608981	activin A receptor type 1C	GO:0002021,GO:0004674,GO:0004702,GO:0005524,GO:0005886,GO:0006468,GO:0009749,GO:0016361,GO:0019838,GO:0019915,GO:0030154,GO:0030262,GO:0032868,GO:0038092,GO:0038100,GO:0043280,GO:0046676,GO:0046872,GO:0048179,GO:1901164,GO:1901383	response to dietary excess|protein serine/threonine kinase activity|signal transducer, downstream of receptor, with serine/threonine kinase activity|ATP binding|plasma membrane|protein phosphorylation|response to glucose|activin receptor activity, type I|growth factor binding|lipid storage|cell differentiation|apoptotic nuclear changes|response to insulin|nodal signaling pathway|nodal binding|pos…	hsa04060,hsa04350,hsa04550	Cytokine-cytokine receptor interaction|TGF-beta signaling pathway|Signaling pathways regulating pluripotency of stem cells
ACVR2A	675	561	879	498	510	639	803	687	485	489	977	572	807	625	815	614	GeneID:92,Genbank:NM_001278579.1,HGNC:HGNC:173,MIM:102581	activin A receptor type 2A			hsa04060,hsa04350,hsa04550,hsa05418	Cytokine-cytokine receptor interaction|TGF-beta signaling pathway|Signaling pathways regulating pluripotency of stem cells|Fluid shear stress and atherosclerosis
ACVR2B	626	610	1165	314	548	686	920	858	615	617	1165	401	786	604	889	831	GeneID:93,Genbank:NM_001106.3,HGNC:HGNC:174,MIM:602730	activin A receptor type 2B	GO:0000122,GO:0001702,GO:0001822,GO:0001946,GO:0001974,GO:0004674,GO:0004675,GO:0004702,GO:0004712,GO:0005524,GO:0005737,GO:0005886,GO:0005887,GO:0006355,GO:0007165,GO:0007178,GO:0007368,GO:0007498,GO:0007507,GO:0009749,GO:0009791,GO:0009952,GO:0019838,GO:0030073,GO:0030324,GO:0030501,GO:0030509,GO:0031016,GO:0032147,GO:0032924,GO:0032927,GO:0035265,GO:0042475,GO:0043234,GO:0043235,GO:0045669,GO:…	negative regulation of transcription from RNA polymerase II promoter|gastrulation with mouth forming second|kidney development|lymphangiogenesis|blood vessel remodeling|protein serine/threonine kinase activity|transmembrane receptor protein serine/threonine kinase activity|signal transducer, downstream of receptor, with serine/threonine kinase activity|protein serine/threonine/tyrosine kinase act…	hsa04060,hsa04350,hsa04550,hsa05418	Cytokine-cytokine receptor interaction|TGF-beta signaling pathway|Signaling pathways regulating pluripotency of stem cells|Fluid shear stress and atherosclerosis
ACVRL1	40422	51789	33481	38526	40090	63143	31895	35560	41468	64575	29384	46309	48297	58897	29703	42341	GeneID:94,Genbank:XM_005269235.2,HGNC:HGNC:175,MIM:601284	activin A receptor like type 1			hsa04060	Cytokine-cytokine receptor interaction
ACY1	14	6	8	16	2	4	4	6	14	24	6	17	4	13	1	5	GeneID:95,Genbank:NM_000666.2,HGNC:HGNC:177,MIM:104620	aminoacylase 1	GO:0004046,GO:0005829,GO:0006520,GO:0006805,GO:0008237,GO:0042802,GO:0046872,GO:0070062	aminoacylase activity|cytosol|cellular amino acid metabolic process|xenobiotic metabolic process|metallopeptidase activity|identical protein binding|metal ion binding|extracellular exosome	hsa00220	Arginine biosynthesis
ACY3	0	1	0	0	0	0	0	0	0	0	0	0	0	0	0	2	GeneID:91703,Genbank:XM_017018549.1,HGNC:HGNC:24104,MIM:614413	aminoacylase 3	GO:0004046,GO:0005829,GO:0006805,GO:0016032,GO:0016324,GO:0016788,GO:0042802,GO:0046872,GO:0070062	aminoacylase activity|cytosol|xenobiotic metabolic process|viral process|apical plasma membrane|hydrolase activity, acting on ester bonds|identical protein binding|metal ion binding|extracellular exosome
ACYP1	113	74	104	146	86	32	105	76	104	27	107	101	133	67	80	123	GeneID:97,Genbank:NM_001302617.1,HGNC:HGNC:179,MIM:600875	acylphosphatase 1	GO:0003998,GO:0006796,GO:0070062	acylphosphatase activity|phosphate-containing compound metabolic process|extracellular exosome	hsa00620	Pyruvate metabolism
ACYP2	138	205	238	224	145	262	203	218	138	242	217	266	230	263	202	206	GeneID:98,Genbank:XM_017005413.1,HGNC:HGNC:180,MIM:102595	acylphosphatase 2	GO:0003998,GO:0006796,GO:0042802	acylphosphatase activity|phosphate-containing compound metabolic process|identical protein binding	hsa00620	Pyruvate metabolism
ADA	1029	1688	1249	2165	944	1718	1325	1016	879	1954	1297	1878	1212	1816	1164	1396	GeneID:100,Genbank:NM_001322050.1,HGNC:HGNC:186,MIM:608958	adenosine deaminase			hsa00230,hsa05340	Purine metabolism|Primary immunodeficiency
ADA2	311	295	182	78	311	292	117	95	229	304	103	66	369	297	152	108	GeneID:51816,Genbank:NM_001282227.1,HGNC:HGNC:1839,MIM:607575	adenosine deaminase 2	GO:0004000,GO:0005576,GO:0005615,GO:0006154,GO:0007275,GO:0008083,GO:0008201,GO:0008270,GO:0031685,GO:0035578,GO:0042803,GO:0043103,GO:0043312,GO:0043394,GO:0044267,GO:0046103	adenosine deaminase activity|extracellular region|extracellular space|adenosine catabolic process|multicellular organism development|growth factor activity|heparin binding|zinc ion binding|adenosine receptor binding|azurophil granule lumen|protein homodimerization activity|hypoxanthine salvage|neutrophil degranulation|proteoglycan binding|cellular protein metabolic process|inosine biosynthetic pr…	hsa00230	Purine metabolism
ADAD1	0	0	0	0	0	0	0	0	0	0	0	0	0	0	0	0	GeneID:132612,Genbank:NM_139243.3,HGNC:HGNC:30713,MIM:614130	adenosine deaminase domain containing 1	GO:0003723,GO:0004000,GO:0005634,GO:0006396,GO:0007275,GO:0007286	RNA binding|adenosine deaminase activity|nucleus|RNA processing|multicellular organism development|spermatid development
ADAD2	1	5	0	0	6	4	0	0	4	7	5	0	0	2	2	2	GeneID:161931,Genbank:NM_139174.3,HGNC:HGNC:30714	adenosine deaminase domain containing 2	GO:0003723,GO:0004000,GO:0006396	RNA binding|adenosine deaminase activity|RNA processing
ADAL	138	123	167	92	161	116	129	92	113	93	147	82	203	142	109	157	GeneID:161823,Genbank:XM_024449859.1,HGNC:HGNC:31853	adenosine deaminase like	GO:0004000,GO:0005829,GO:0006154,GO:0009117,GO:0017144,GO:0043101,GO:0046103,GO:0046872	adenosine deaminase activity|cytosol|adenosine catabolic process|nucleotide metabolic process|drug metabolic process|purine-containing compound salvage|inosine biosynthetic process|metal ion binding
ADAM10	7803	6367	7381	5139	6480	7061	7532	8272	6075	5199	7772	5255	8816	6341	6645	7024	GeneID:102,Genbank:NM_001320570.1,HGNC:HGNC:188,MIM:602192	ADAM metallopeptidase domain 10			hsa05010,hsa05120	Alzheimer disease|Epithelial cell signaling in Helicobacter pylori infection
ADAM11	12	30	20	17	9	24	22	2	21	20	29	16	10	17	41	23	GeneID:4185,Genbank:XM_005257373.4,HGNC:HGNC:189,MIM:155120	ADAM metallopeptidase domain 11	GO:0004222,GO:0005178,GO:0005886,GO:0007229,GO:0008237,GO:0016021	metalloendopeptidase activity|integrin binding|plasma membrane|integrin-mediated signaling pathway|metallopeptidase activity|integral component of membrane
ADAM12	87	722	104	121	96	921	75	192	59	582	66	91	95	732	94	171	GeneID:8038,Genbank:NM_001288973.1,HGNC:HGNC:190,MIM:602714	ADAM metallopeptidase domain 12
ADAM15	17408	25433	14714	17054	18225	29670	16056	14521	20956	32273	14159	23998	23186	29400	14552	18655	GeneID:8751,Genbank:NM_001261464.1,HGNC:HGNC:193,MIM:605548	ADAM metallopeptidase domain 15	GO:0001525,GO:0001669,GO:0001953,GO:0002418,GO:0004222,GO:0005178,GO:0005886,GO:0005912,GO:0007160,GO:0007229,GO:0008237,GO:0008584,GO:0009986,GO:0016021,GO:0017124,GO:0022617,GO:0030198,GO:0030308,GO:0030336,GO:0030574,GO:0042246,GO:0042995,GO:0045087,GO:0046872,GO:0060317,GO:0070062,GO:0070528,GO:1900121	angiogenesis|acrosomal vesicle|negative regulation of cell-matrix adhesion|immune response to tumor cell|metalloendopeptidase activity|integrin binding|plasma membrane|adherens junction|cell-matrix adhesion|integrin-mediated signaling pathway|metallopeptidase activity|male gonad development|cell surface|integral component of membrane|SH3 domain binding|extracellular matrix disassembly|extracellul…
ADAM17	3620	3493	4231	2609	3399	3664	4299	4667	3663	3045	4498	2971	4743	3898	4103	4505	GeneID:6868,Genbank:NM_003183.5,HGNC:HGNC:195,MIM:603639	ADAM metallopeptidase domain 17			hsa04330,hsa05010,hsa05120	Notch signaling pathway|Alzheimer disease|Epithelial cell signaling in Helicobacter pylori infection
ADAM18	0	0	0	0	0	0	0	0	0	0	0	0	0	0	0	0	GeneID:8749,Genbank:NM_014237.2,HGNC:HGNC:196	ADAM metallopeptidase domain 18	GO:0004222,GO:0007275,GO:0007283,GO:0008237,GO:0016020,GO:0016021,GO:0030154	metalloendopeptidase activity|multicellular organism development|spermatogenesis|metallopeptidase activity|membrane|integral component of membrane|cell differentiation
ADAM19	2922	7775	3651	1921	2779	8867	3676	3130	3707	8033	3592	2355	3555	9262	3448	3346	GeneID:8728,Genbank:NM_033274.4,HGNC:HGNC:197,MIM:603640	ADAM metallopeptidase domain 19	GO:0004222,GO:0005794,GO:0005886,GO:0006509,GO:0007507,GO:0016021,GO:0017124,GO:0030198,GO:0046872	metalloendopeptidase activity|Golgi apparatus|plasma membrane|membrane protein ectodomain proteolysis|heart development|integral component of membrane|SH3 domain binding|extracellular matrix organization|metal ion binding
ADAM2	0	0	0	0	0	0	0	0	0	0	0	0	0	0	0	0	GeneID:2515,Genbank:NM_001278113.1,HGNC:HGNC:198,MIM:601533	ADAM metallopeptidase domain 2	GO:0004222,GO:0005178,GO:0005886,GO:0005887,GO:0007155,GO:0007339,GO:0007342,GO:0008237,GO:0008542,GO:0009986,GO:0010628,GO:0030534,GO:0043234	metalloendopeptidase activity|integrin binding|plasma membrane|integral component of plasma membrane|cell adhesion|binding of sperm to zona pellucida|fusion of sperm to egg plasma membrane involved in single fertilization|metallopeptidase activity|visual learning|cell surface|positive regulation of gene expression|adult behavior|protein complex
ADAM20	137	88	394	46	101	97	172	222	144	71	409	28	233	73	264	206	GeneID:8748,Genbank:XM_005268151.3,HGNC:HGNC:199,MIM:603712	ADAM metallopeptidase domain 20	GO:0004222,GO:0005886,GO:0007338,GO:0007339,GO:0008237,GO:0016021,GO:0019031,GO:0046872	metalloendopeptidase activity|plasma membrane|single fertilization|binding of sperm to zona pellucida|metallopeptidase activity|integral component of membrane|viral envelope|metal ion binding
ADAM21	16	18	8	1	1	10	21	9	5	7	17	2	6	7	9	9	GeneID:8747,Genbank:NM_003813.3,HGNC:HGNC:200,MIM:603713	ADAM metallopeptidase domain 21	GO:0004222,GO:0005886,GO:0007338,GO:0007339,GO:0008237,GO:0016021,GO:0030424,GO:0043025,GO:0046872	metalloendopeptidase activity|plasma membrane|single fertilization|binding of sperm to zona pellucida|metallopeptidase activity|integral component of membrane|axon|neuronal cell body|metal ion binding
ADAM22	99	42	137	43	72	38	94	132	66	31	127	81	100	67	96	123	GeneID:53616,Genbank:NM_001324418.1,HGNC:HGNC:201,MIM:603709	ADAM metallopeptidase domain 22	GO:0004222,GO:0005178,GO:0005886,GO:0007155,GO:0007162,GO:0007417,GO:0008344,GO:0016021,GO:0022011,GO:0030424	metalloendopeptidase activity|integrin binding|plasma membrane|cell adhesion|negative regulation of cell adhesion|central nervous system development|adult locomotory behavior|integral component of membrane|myelination in peripheral nervous system|axon
ADAM23	4978	2367	2527	1026	4700	2837	2672	2667	4206	1848	2609	1078	5444	2570	2365	2017	GeneID:8745,Genbank:XM_011512086.2,HGNC:HGNC:202,MIM:603710	ADAM metallopeptidase domain 23
ADAM28	11	0	0	6	7	0	0	2	1	6	0	0	6	1	1	1	GeneID:10863,Genbank:NM_014265.5,HGNC:HGNC:206,MIM:606188	ADAM metallopeptidase domain 28	GO:0004222,GO:0005576,GO:0005739,GO:0005886,GO:0007283,GO:0008237,GO:0016021,GO:0046872	metalloendopeptidase activity|extracellular region|mitochondrion|plasma membrane|spermatogenesis|metallopeptidase activity|integral component of membrane|metal ion binding
ADAM29	0	0	0	8	0	0	0	0	0	0	0	0	0	0	0	0	GeneID:11086,Genbank:NM_001278125.1,HGNC:HGNC:207,MIM:604778	ADAM metallopeptidase domain 29	GO:0004222,GO:0005887,GO:0007283,GO:0008237	metalloendopeptidase activity|integral component of plasma membrane|spermatogenesis|metallopeptidase activity
ADAM30	0	0	0	0	0	0	0	0	0	0	0	0	0	1	0	0	GeneID:11085,Genbank:NM_021794.3,HGNC:HGNC:208,MIM:604779	ADAM metallopeptidase domain 30	GO:0004222,GO:0005886,GO:0007339,GO:0008237,GO:0008270,GO:0009897,GO:0016021,GO:0031902,GO:1990913	metalloendopeptidase activity|plasma membrane|binding of sperm to zona pellucida|metallopeptidase activity|zinc ion binding|external side of plasma membrane|integral component of membrane|late endosome membrane|sperm head plasma membrane
ADAM32	103	112	230	233	127	102	179	361	120	128	204	299	136	88	209	415	GeneID:203102,Genbank:NM_145004.6,HGNC:HGNC:15479	ADAM metallopeptidase domain 32	GO:0004222,GO:0016021	metalloendopeptidase activity|integral component of membrane
ADAM33	1	53	6	0	1	70	9	2	2	44	16	0	0	67	1	0	GeneID:80332,Genbank:NM_153202.3,HGNC:HGNC:15478,MIM:607114	ADAM metallopeptidase domain 33
ADAM7	0	0	0	0	0	0	0	0	0	0	0	0	0	0	0	0	GeneID:8756,Genbank:NM_003817.3,HGNC:HGNC:214,MIM:607310	ADAM metallopeptidase domain 7	GO:0004222,GO:0005886,GO:0016021	metalloendopeptidase activity|plasma membrane|integral component of membrane
ADAM8	27	21	31	6	22	29	24	13	15	10	42	21	14	6	25	20	GeneID:101,Genbank:NM_001164490.1,HGNC:HGNC:215,MIM:602267	ADAM metallopeptidase domain 8	GO:0000902,GO:0001525,GO:0002102,GO:0002523,GO:0002675,GO:0004222,GO:0004252,GO:0005509,GO:0005737,GO:0005886,GO:0005887,GO:0006954,GO:0008237,GO:0008270,GO:0009986,GO:0010954,GO:0022407,GO:0022617,GO:0032010,GO:0032127,GO:0033089,GO:0035579,GO:0042581,GO:0043312,GO:0043406,GO:0043524,GO:0043621,GO:0045089,GO:0045780,GO:0045785,GO:0048247,GO:0050714,GO:0050839,GO:0051044,GO:0051092,GO:0051897,GO:…	cell morphogenesis|angiogenesis|podosome|leukocyte migration involved in inflammatory response|positive regulation of acute inflammatory response|metalloendopeptidase activity|serine-type endopeptidase activity|calcium ion binding|cytoplasm|plasma membrane|integral component of plasma membrane|inflammatory response|metallopeptidase activity|zinc ion binding|cell surface|positive regulation of pro…
ADAM9	15622	15164	16045	10967	14103	16514	16412	18090	13284	11900	16822	11384	17731	14143	15412	15279	GeneID:8754,Genbank:NM_003816.2,HGNC:HGNC:216,MIM:602713	ADAM metallopeptidase domain 9
ADAMDEC1	0	0	0	0	0	0	0	0	0	0	0	0	0	0	0	0	GeneID:27299,Genbank:NM_001145271.1,HGNC:HGNC:16299,MIM:606393	ADAM like decysin 1	GO:0004222,GO:0005576,GO:0006955,GO:0007162,GO:0008270	metalloendopeptidase activity|extracellular region|immune response|negative regulation of cell adhesion|zinc ion binding
ADAMTS1	573	1423	354	316	831	1536	607	970	190	1476	456	448	407	1636	525	829	GeneID:9510,Genbank:NM_006988.4,HGNC:HGNC:217,MIM:605174	ADAM metallopeptidase with thrombospondin type 1 motif 1
ADAMTS10	550	331	972	520	538	460	1048	969	592	414	1143	771	722	379	971	1111	GeneID:81794,Genbank:NM_030957.3,HGNC:HGNC:13201,MIM:608990	ADAM metallopeptidase with thrombospondin type 1 motif 10	GO:0001527,GO:0004222,GO:0005578,GO:0031012,GO:0046872	microfibril|metalloendopeptidase activity|proteinaceous extracellular matrix|extracellular matrix|metal ion binding
ADAMTS12	2	178	11	0	11	189	8	4	3	97	12	8	6	205	1	4	GeneID:81792,Genbank:NM_001324512.1,HGNC:HGNC:14605,MIM:606184	ADAM metallopeptidase with thrombospondin type 1 motif 12	GO:0004222,GO:0005578,GO:0007160,GO:0016477,GO:0030167,GO:0031012,GO:0032331,GO:0046872,GO:0050727,GO:0051603,GO:0071347,GO:0071356,GO:0071773,GO:1901509,GO:1902203,GO:1902548,GO:2001113	metalloendopeptidase activity|proteinaceous extracellular matrix|cell-matrix adhesion|cell migration|proteoglycan catabolic process|extracellular matrix|negative regulation of chondrocyte differentiation|metal ion binding|regulation of inflammatory response|proteolysis involved in cellular protein catabolic process|cellular response to interleukin-1|cellular response to tumor necrosis factor|cell…
ADAMTS13	85	77	69	43	84	104	111	105	86	57	56	54	135	60	92	129	GeneID:11093,Genbank:XM_017014233.1,HGNC:HGNC:1366,MIM:604134	ADAM metallopeptidase with thrombospondin type 1 motif 13
ADAMTS14	0	8	0	5	1	8	0	0	1	5	0	0	1	2	0	1	GeneID:140766,Genbank:NM_139155.3,HGNC:HGNC:14899,MIM:607506	ADAM metallopeptidase with thrombospondin type 1 motif 14	GO:0004222,GO:0005576,GO:0005578,GO:0030199,GO:0030574,GO:0046872	metalloendopeptidase activity|extracellular region|proteinaceous extracellular matrix|collagen fibril organization|collagen catabolic process|metal ion binding
ADAMTS15	3	494	33	0	16	492	43	11	1	424	49	20	7	524	68	31	GeneID:170689,Genbank:NM_139055.3,HGNC:HGNC:16305,MIM:607509	ADAM metallopeptidase with thrombospondin type 1 motif 15	GO:0004222,GO:0005578,GO:0005615,GO:0008201,GO:0008270,GO:0009986,GO:0050840	metalloendopeptidase activity|proteinaceous extracellular matrix|extracellular space|heparin binding|zinc ion binding|cell surface|extracellular matrix binding
ADAMTS16	1	27	1	14	0	18	0	22	1	16	0	13	0	19	0	13	GeneID:170690,Genbank:NM_139056.3,HGNC:HGNC:17108,MIM:607510	ADAM metallopeptidase with thrombospondin type 1 motif 16	GO:0001658,GO:0003073,GO:0004222,GO:0005578,GO:0046872,GO:0048232,GO:1902017	branching involved in ureteric bud morphogenesis|regulation of systemic arterial blood pressure|metalloendopeptidase activity|proteinaceous extracellular matrix|metal ion binding|male gamete generation|regulation of cilium assembly
ADAMTS17	11	11	6	3	1	8	3	3	6	7	11	5	5	3	2	13	GeneID:170691,Genbank:NM_139057.3,HGNC:HGNC:17109,MIM:607511	ADAM metallopeptidase with thrombospondin type 1 motif 17	GO:0003676,GO:0004222,GO:0005578,GO:0046872	nucleic acid binding|metalloendopeptidase activity|proteinaceous extracellular matrix|metal ion binding
ADAMTS18	14054	17155	14571	10173	13603	20768	15691	18039	12533	15265	16721	11406	19572	19629	16126	18627	GeneID:170692,Genbank:NM_199355.3,HGNC:HGNC:17110,MIM:607512	ADAM metallopeptidase with thrombospondin type 1 motif 18	GO:0001654,GO:0004222,GO:0005578,GO:0046872,GO:0090331	eye development|metalloendopeptidase activity|proteinaceous extracellular matrix|metal ion binding|negative regulation of platelet aggregation
ADAMTS19	12	3	8	2	15	4	0	5	4	1	4	1	10	2	0	0	GeneID:171019,Genbank:NM_133638.4,HGNC:HGNC:17111,MIM:607513	ADAM metallopeptidase with thrombospondin type 1 motif 19	GO:0004222,GO:0005578,GO:0046872	metalloendopeptidase activity|proteinaceous extracellular matrix|metal ion binding
ADAMTS2	6	1066	68	10	11	1330	69	22	4	1040	74	18	27	1070	56	37	GeneID:9509,Genbank:NM_014244.4,HGNC:HGNC:218,MIM:604539	ADAM metallopeptidase with thrombospondin type 1 motif 2	GO:0004222,GO:0005576,GO:0005578,GO:0005615,GO:0007283,GO:0008237,GO:0008270,GO:0016485,GO:0030199,GO:0030324,GO:0030574,GO:0043588	metalloendopeptidase activity|extracellular region|proteinaceous extracellular matrix|extracellular space|spermatogenesis|metallopeptidase activity|zinc ion binding|protein processing|collagen fibril organization|lung development|collagen catabolic process|skin development
ADAMTS20	1	0	0	0	1	0	0	0	0	0	0	0	1	0	0	0	GeneID:80070,Genbank:XM_011538754.2,HGNC:HGNC:17178,MIM:611681	ADAM metallopeptidase with thrombospondin type 1 motif 20	GO:0004222,GO:0005578,GO:0005615,GO:0008270,GO:0009967,GO:0030198,GO:0043066,GO:0045636	metalloendopeptidase activity|proteinaceous extracellular matrix|extracellular space|zinc ion binding|positive regulation of signal transduction|extracellular matrix organization|negative regulation of apoptotic process|positive regulation of melanocyte differentiation
ADAMTS3	293	228	224	85	191	219	223	179	221	144	219	184	302	179	182	211	GeneID:9508,Genbank:NM_014243.2,HGNC:HGNC:219,MIM:605011	ADAM metallopeptidase with thrombospondin type 1 motif 3	GO:0004175,GO:0004222,GO:0005576,GO:0005578,GO:0005615,GO:0008201,GO:0008270,GO:0010573,GO:0016485,GO:0030199,GO:0030574,GO:0032964,GO:0070062,GO:0097435,GO:1900748	endopeptidase activity|metalloendopeptidase activity|extracellular region|proteinaceous extracellular matrix|extracellular space|heparin binding|zinc ion binding|vascular endothelial growth factor production|protein processing|collagen fibril organization|collagen catabolic process|collagen biosynthetic process|extracellular exosome|supramolecular fiber organization|positive regulation of vascula…
ADAMTS4	4200	1180	1255	1566	4134	1400	1171	3095	2683	1429	1101	1287	3818	1675	1002	2370	GeneID:9507,Genbank:NM_001320336.1,HGNC:HGNC:220,MIM:603876	ADAM metallopeptidase with thrombospondin type 1 motif 4	GO:0001501,GO:0002020,GO:0004222,GO:0005576,GO:0005578,GO:0005615,GO:0006508,GO:0008233,GO:0008237,GO:0016607,GO:0022617,GO:0031012,GO:0046872	skeletal system development|protease binding|metalloendopeptidase activity|extracellular region|proteinaceous extracellular matrix|extracellular space|proteolysis|peptidase activity|metallopeptidase activity|nuclear speck|extracellular matrix disassembly|extracellular matrix|metal ion binding
ADAMTS5	7	6	0	0	10	11	0	0	10	7	1	0	3	21	10	6	GeneID:11096,Genbank:NM_007038.4,HGNC:HGNC:221,MIM:605007	ADAM metallopeptidase with thrombospondin type 1 motif 5	GO:0004222,GO:0005178,GO:0005576,GO:0005578,GO:0005615,GO:0005788,GO:0006508,GO:0008201,GO:0008237,GO:0008270,GO:0022617,GO:0036066,GO:0042742,GO:0044691,GO:0050840	metalloendopeptidase activity|integrin binding|extracellular region|proteinaceous extracellular matrix|extracellular space|endoplasmic reticulum lumen|proteolysis|heparin binding|metallopeptidase activity|zinc ion binding|extracellular matrix disassembly|protein O-linked fucosylation|defense response to bacterium|tooth eruption|extracellular matrix binding
ADAMTS6	7407	7644	11200	6433	6263	7998	9249	8846	6033	6775	10201	7633	8903	7619	9469	9061	GeneID:11174,Genbank:XM_011543117.2,HGNC:HGNC:222,MIM:605008	ADAM metallopeptidase with thrombospondin type 1 motif 6	GO:0004222,GO:0005578,GO:0008237,GO:0046872	metalloendopeptidase activity|proteinaceous extracellular matrix|metallopeptidase activity|metal ion binding
ADAMTS7	4856	7338	7159	4112	4386	8863	6813	6835	4893	7373	6469	4609	5814	8037	6608	7393	GeneID:11173,Genbank:XM_005254137.4,HGNC:HGNC:223,MIM:605009	ADAM metallopeptidase with thrombospondin type 1 motif 7	GO:0004222,GO:0005578,GO:0005615,GO:0005788,GO:0008237,GO:0009986,GO:0032331,GO:0036066,GO:0046872,GO:0051603,GO:0071347,GO:0071356,GO:0071773	metalloendopeptidase activity|proteinaceous extracellular matrix|extracellular space|endoplasmic reticulum lumen|metallopeptidase activity|cell surface|negative regulation of chondrocyte differentiation|protein O-linked fucosylation|metal ion binding|proteolysis involved in cellular protein catabolic process|cellular response to interleukin-1|cellular response to tumor necrosis factor|cellular re…
ADAMTS8	1	0	3	0	1	0	0	0	9	0	0	0	4	0	0	0	GeneID:11095,Genbank:NM_007037.5,HGNC:HGNC:224,MIM:605175	ADAM metallopeptidase with thrombospondin type 1 motif 8	GO:0004222,GO:0005178,GO:0005578,GO:0008201,GO:0008237,GO:0008270,GO:0008285,GO:0009673	metalloendopeptidase activity|integrin binding|proteinaceous extracellular matrix|heparin binding|metallopeptidase activity|zinc ion binding|negative regulation of cell proliferation|low-affinity phosphate transmembrane transporter activity
ADAMTS9	2248	758	1886	1329	2321	1133	1610	3448	1887	661	1638	1527	2469	883	1413	2801	GeneID:56999,Genbank:NM_001318781.1,HGNC:HGNC:13202,MIM:605421	ADAM metallopeptidase with thrombospondin type 1 motif 9	GO:0003179,GO:0003229,GO:0004222,GO:0005578,GO:0005615,GO:0005783,GO:0006508,GO:0006516,GO:0007275,GO:0008237,GO:0008270,GO:0009986,GO:0010596,GO:0015031,GO:0016192,GO:0030198,GO:0035909,GO:0043231,GO:0045636,GO:0090673,GO:1903671	heart valve morphogenesis|ventricular cardiac muscle tissue development|metalloendopeptidase activity|proteinaceous extracellular matrix|extracellular space|endoplasmic reticulum|proteolysis|glycoprotein catabolic process|multicellular organism development|metallopeptidase activity|zinc ion binding|cell surface|negative regulation of endothelial cell migration|protein transport|vesicle-mediated t…
ADAMTSL1	2389	4626	2000	1809	2457	6087	1997	4498	1904	4794	2236	1945	2717	5694	1711	3579	GeneID:92949,Genbank:XM_011518064.3,HGNC:HGNC:14632,MIM:609198	ADAMTS like 1	GO:0005578,GO:0005788,GO:0008233,GO:0036066	proteinaceous extracellular matrix|endoplasmic reticulum lumen|peptidase activity|protein O-linked fucosylation
ADAMTSL2	0	23	0	1	0	35	0	0	0	14	0	0	0	19	3	1	GeneID:9719,Genbank:NM_001145320.1,HGNC:HGNC:14631,MIM:612277	ADAMTS like 2	GO:0005578,GO:0008233,GO:0030198,GO:0030512,GO:0050436,GO:0060481	proteinaceous extracellular matrix|peptidase activity|extracellular matrix organization|negative regulation of transforming growth factor beta receptor signaling pathway|microfibril binding|lobar bronchus epithelium development
ADAMTSL3	19	1	0	1	7	0	0	2	5	4	0	4	0	0	0	7	GeneID:57188,Genbank:NM_001301110.1,HGNC:HGNC:14633,MIM:609199	ADAMTS like 3	GO:0005578,GO:0008233,GO:0043231	proteinaceous extracellular matrix|peptidase activity|intracellular membrane-bounded organelle
ADAMTSL4	532	445	662	220	514	694	594	518	399	474	827	238	652	497	693	627	GeneID:54507,Genbank:NM_001288608.1,HGNC:HGNC:19706,MIM:610113	ADAMTS like 4	GO:0002020,GO:0002064,GO:0005614,GO:0005615,GO:0005788,GO:0006915,GO:0008233,GO:0030198,GO:0036066,GO:0043065	protease binding|epithelial cell development|interstitial matrix|extracellular space|endoplasmic reticulum lumen|apoptotic process|peptidase activity|extracellular matrix organization|protein O-linked fucosylation|positive regulation of apoptotic process
ADAMTSL5	7	68	14	3	6	63	18	3	0	85	17	2	1	30	10	6	GeneID:339366,Genbank:NM_213604.2,HGNC:HGNC:27912	ADAMTS like 5	GO:0001527,GO:0005576,GO:0005578,GO:0008201	microfibril|extracellular region|proteinaceous extracellular matrix|heparin binding
ADAP1	34	33	24	32	68	43	28	23	37	35	26	22	56	41	38	17	GeneID:11033,Genbank:NM_001284308.1,HGNC:HGNC:16486,MIM:608114	ArfGAP with dual PH domains 1	GO:0005096,GO:0005547,GO:0005634,GO:0005737,GO:0005829,GO:0005886,GO:0007166,GO:0043087,GO:0043533,GO:0046872	GTPase activator activity|phosphatidylinositol-3,4,5-trisphosphate binding|nucleus|cytoplasm|cytosol|plasma membrane|cell surface receptor signaling pathway|regulation of GTPase activity|inositol 1,3,4,5 tetrakisphosphate binding|metal ion binding
ADAP2	6	3	27	11	27	11	15	5	13	2	22	1	17	6	4	1	GeneID:55803,Genbank:NM_001346712.1,HGNC:HGNC:16487,MIM:608635	ArfGAP with dual PH domains 2	GO:0005096,GO:0005546,GO:0005547,GO:0005737,GO:0005740,GO:0005886,GO:0007507,GO:0030674,GO:0043325,GO:0043533,GO:0046872	GTPase activator activity|phosphatidylinositol-4,5-bisphosphate binding|phosphatidylinositol-3,4,5-trisphosphate binding|cytoplasm|mitochondrial envelope|plasma membrane|heart development|protein binding, bridging|phosphatidylinositol-3,4-bisphosphate binding|inositol 1,3,4,5 tetrakisphosphate binding|metal ion binding
ADAR	16632	11532	11961	7314	14921	12444	11733	11975	15417	10786	12222	7400	18317	12492	11587	12549	GeneID:103,Genbank:NM_001025107.2,HGNC:HGNC:225,MIM:146920	adenosine deaminase, RNA specific	GO:0001649,GO:0001701,GO:0002244,GO:0002566,GO:0003677,GO:0003723,GO:0003726,GO:0005634,GO:0005654,GO:0005730,GO:0005737,GO:0006382,GO:0006397,GO:0006606,GO:0006611,GO:0009615,GO:0016020,GO:0016553,GO:0030218,GO:0031054,GO:0035280,GO:0035455,GO:0043066,GO:0044387,GO:0044530,GO:0045070,GO:0045071,GO:0045087,GO:0046872,GO:0051607,GO:0060216,GO:0060337,GO:0060339,GO:0061484,GO:0098586,GO:1900369	osteoblast differentiation|in utero embryonic development|hematopoietic progenitor cell differentiation|somatic diversification of immune receptors via somatic mutation|DNA binding|RNA binding|double-stranded RNA adenosine deaminase activity|nucleus|nucleoplasm|nucleolus|cytoplasm|adenosine to inosine editing|mRNA processing|protein import into nucleus|protein export from nucleus|response to viru…	hsa04623,hsa05162,hsa05164	Cytosolic DNA-sensing pathway|Measles|Influenza A
ADARB1	2835	6571	4855	2912	2785	7598	4313	4655	3120	6450	4733	4209	4073	6874	4129	4940	GeneID:104,Genbank:NM_015833.3,HGNC:HGNC:226,MIM:601218	adenosine deaminase, RNA specific B1	GO:0003723,GO:0003725,GO:0003726,GO:0003729,GO:0005634,GO:0005654,GO:0005730,GO:0005829,GO:0006382,GO:0006396,GO:0006397,GO:0007274,GO:0008285,GO:0016553,GO:0021610,GO:0021618,GO:0021965,GO:0030336,GO:0035264,GO:0044387,GO:0045070,GO:0045087,GO:0046872,GO:0050884,GO:0051607,GO:0051726,GO:0060384,GO:0060415,GO:0061744,GO:0097049	RNA binding|double-stranded RNA binding|double-stranded RNA adenosine deaminase activity|mRNA binding|nucleus|nucleoplasm|nucleolus|cytosol|adenosine to inosine editing|RNA processing|mRNA processing|neuromuscular synaptic transmission|negative regulation of cell proliferation|base conversion or substitution editing|facial nerve morphogenesis|hypoglossal nerve morphogenesis|spinal cord ventral co…
ADARB2	10	0	0	0	30	0	0	0	8	1	4	1	6	0	0	0	GeneID:105,Genbank:NM_018702.3,HGNC:HGNC:227,MIM:602065	adenosine deaminase, RNA specific B2 (inactive)	GO:0003723,GO:0003725,GO:0003727,GO:0004000,GO:0005634,GO:0006397,GO:0046872	RNA binding|double-stranded RNA binding|single-stranded RNA binding|adenosine deaminase activity|nucleus|mRNA processing|metal ion binding
ADAT1	1763	1334	1673	1213	1711	1276	1521	1460	1565	1048	1685	1284	2033	1281	1489	1657	GeneID:23536,Genbank:NM_001324448.1,HGNC:HGNC:228,MIM:604230	adenosine deaminase, tRNA specific 1	GO:0003723,GO:0008033,GO:0008251,GO:0046872	RNA binding|tRNA processing|tRNA-specific adenosine deaminase activity|metal ion binding
ADAT2	272	237	495	121	253	247	309	374	225	154	410	165	245	238	292	251	GeneID:134637,Genbank:NM_182503.2,HGNC:HGNC:21172,MIM:615388	adenosine deaminase, tRNA specific 2	GO:0002100,GO:0005654,GO:0006400,GO:0008270,GO:0052717,GO:0052718	tRNA wobble adenosine to inosine editing|nucleoplasm|tRNA modification|zinc ion binding|tRNA-specific adenosine-34 deaminase activity|tRNA-specific adenosine-34 deaminase complex
ADAT3	414	495	490	530	499	614	599	535	452	716	515	654	693	535	488	694	GeneID:113179,Genbank:NM_138422.3,HGNC:HGNC:25151,MIM:615302	adenosine deaminase, tRNA specific 3	GO:0003824,GO:0005654,GO:0006400,GO:0009451,GO:0046872	catalytic activity|nucleoplasm|tRNA modification|RNA modification|metal ion binding
ADCK1	229	284	296	204	197	361	266	221	223	309	247	272	352	285	278	260	GeneID:57143,Genbank:XM_005267885.3,HGNC:HGNC:19038	aarF domain containing kinase 1	GO:0004674,GO:0005524,GO:0005576,GO:0005739	protein serine/threonine kinase activity|ATP binding|extracellular region|mitochondrion
ADCK2	1250	1249	1210	1590	1216	1409	1262	1179	1432	1420	1254	2067	1604	1268	1201	1539	GeneID:90956,Genbank:XM_006716170.4,HGNC:HGNC:19039	aarF domain containing kinase 2	GO:0004674,GO:0005524,GO:0016021	protein serine/threonine kinase activity|ATP binding|integral component of membrane
ADCK5	410	604	599	568	556	793	647	567	604	786	529	659	696	672	600	632	GeneID:203054,Genbank:XM_017013174.1,HGNC:HGNC:21738	aarF domain containing kinase 5	GO:0004674,GO:0016021	protein serine/threonine kinase activity|integral component of membrane
ADCY1	27	21	35	9	23	26	51	41	22	31	44	25	29	20	37	39	GeneID:107,Genbank:NM_001281768.1,HGNC:HGNC:232,MIM:103072	adenylate cyclase 1	GO:0003091,GO:0004016,GO:0004383,GO:0005516,GO:0005524,GO:0005634,GO:0005737,GO:0005886,GO:0005887,GO:0006171,GO:0006182,GO:0007165,GO:0007186,GO:0007189,GO:0007190,GO:0007193,GO:0007409,GO:0007420,GO:0007616,GO:0007623,GO:0008074,GO:0008294,GO:0010226,GO:0019933,GO:0034199,GO:0042752,GO:0045121,GO:0046872,GO:0070062,GO:0071277,GO:0071377,GO:1904322	renal water homeostasis|adenylate cyclase activity|guanylate cyclase activity|calmodulin binding|ATP binding|nucleus|cytoplasm|plasma membrane|integral component of plasma membrane|cAMP biosynthetic process|cGMP biosynthetic process|signal transduction|G-protein coupled receptor signaling pathway|adenylate cyclase-activating G-protein coupled receptor signaling pathway|activation of adenylate cyc…	hsa00230,hsa01522,hsa04015,hsa04020,hsa04022,hsa04024,hsa04062,hsa04072,hsa04114,hsa04211,hsa04213,hsa04261,hsa04270,hsa04371,hsa04540,hsa04611,hsa04713,hsa04714,hsa04720,hsa04723,hsa04724,hsa04725,hsa04727,hsa04750,hsa04911,hsa04912,hsa04913,hsa04914,hsa04915,hsa04916,hsa04918,hsa04921,hsa04923,hsa04925,hsa04926,hsa04927,hsa04928,hsa04934,hsa04970,hsa04971,hsa04972,hsa04976,hsa05032,hsa05142,hsa…	Purine metabolism|Endocrine resistance|Rap1 signaling pathway|Calcium signaling pathway|cGMP-PKG signaling pathway|cAMP signaling pathway|Chemokine signaling pathway|Phospholipase D signaling pathway|Oocyte meiosis|Longevity regulating pathway|Longevity regulating pathway - multiple species|Adrenergic signaling in cardiomyocytes|Vascular smooth muscle contraction|Apelin signaling pathway|Gap junc…
ADCY10	13	25	30	5	12	16	7	14	13	4	34	25	27	14	39	32	GeneID:55811,Genbank:XM_011509762.3,HGNC:HGNC:21285,MIM:605205	adenylate cyclase 10	GO:0000287,GO:0003351,GO:0004016,GO:0005524,GO:0005634,GO:0005737,GO:0005739,GO:0005829,GO:0005856,GO:0005886,GO:0005929,GO:0006171,GO:0007283,GO:0030145,GO:0030424,GO:0030425,GO:0030426,GO:0035556,GO:0043025,GO:0043065,GO:0045177,GO:0045178,GO:0048471,GO:0051117,GO:0071241,GO:0071890	magnesium ion binding|epithelial cilium movement|adenylate cyclase activity|ATP binding|nucleus|cytoplasm|mitochondrion|cytosol|cytoskeleton|plasma membrane|cilium|cAMP biosynthetic process|spermatogenesis|manganese ion binding|axon|dendrite|growth cone|intracellular signal transduction|neuronal cell body|positive regulation of apoptotic process|apical part of cell|basal part of cell|perinuclear …	hsa00230,hsa04024,hsa04371,hsa04713,hsa04714	Purine metabolism|cAMP signaling pathway|Apelin signaling pathway|Circadian entrainment|Thermogenesis
ADCY2	8	6	28	26	5	0	29	13	5	1	17	28	12	0	15	17	GeneID:108,Genbank:NM_020546.2,HGNC:HGNC:233,MIM:103071	adenylate cyclase 2	GO:0000287,GO:0003091,GO:0004016,GO:0004383,GO:0005524,GO:0005622,GO:0005737,GO:0005886,GO:0005887,GO:0006171,GO:0006182,GO:0007165,GO:0007186,GO:0007188,GO:0007189,GO:0007190,GO:0007193,GO:0008074,GO:0008179,GO:0016020,GO:0019933,GO:0030145,GO:0030425,GO:0034199,GO:0045121,GO:0046982,GO:0071377,GO:1904322	magnesium ion binding|renal water homeostasis|adenylate cyclase activity|guanylate cyclase activity|ATP binding|intracellular|cytoplasm|plasma membrane|integral component of plasma membrane|cAMP biosynthetic process|cGMP biosynthetic process|signal transduction|G-protein coupled receptor signaling pathway|adenylate cyclase-modulating G-protein coupled receptor signaling pathway|adenylate cyclase-…	hsa00230,hsa01522,hsa04015,hsa04020,hsa04022,hsa04024,hsa04062,hsa04072,hsa04114,hsa04211,hsa04213,hsa04261,hsa04270,hsa04371,hsa04540,hsa04611,hsa04713,hsa04714,hsa04723,hsa04724,hsa04725,hsa04727,hsa04750,hsa04911,hsa04912,hsa04913,hsa04914,hsa04915,hsa04916,hsa04918,hsa04921,hsa04922,hsa04923,hsa04925,hsa04926,hsa04927,hsa04928,hsa04934,hsa04970,hsa04971,hsa04972,hsa04976,hsa05032,hsa05163,hsa…	Purine metabolism|Endocrine resistance|Rap1 signaling pathway|Calcium signaling pathway|cGMP-PKG signaling pathway|cAMP signaling pathway|Chemokine signaling pathway|Phospholipase D signaling pathway|Oocyte meiosis|Longevity regulating pathway|Longevity regulating pathway - multiple species|Adrenergic signaling in cardiomyocytes|Vascular smooth muscle contraction|Apelin signaling pathway|Gap junc…
ADCY3	1415	1527	1431	725	1437	1848	1324	1315	1191	1504	1244	807	1758	1520	1231	1432	GeneID:109,Genbank:NM_004036.4,HGNC:HGNC:234,MIM:600291	adenylate cyclase 3	GO:0003091,GO:0004016,GO:0004383,GO:0005516,GO:0005524,GO:0005737,GO:0005794,GO:0005886,GO:0005887,GO:0005929,GO:0006171,GO:0006182,GO:0007165,GO:0007186,GO:0007189,GO:0007190,GO:0007193,GO:0007338,GO:0007340,GO:0007608,GO:0008074,GO:0008355,GO:0016020,GO:0016021,GO:0030317,GO:0034199,GO:0046872,GO:0071377,GO:1904322	renal water homeostasis|adenylate cyclase activity|guanylate cyclase activity|calmodulin binding|ATP binding|cytoplasm|Golgi apparatus|plasma membrane|integral component of plasma membrane|cilium|cAMP biosynthetic process|cGMP biosynthetic process|signal transduction|G-protein coupled receptor signaling pathway|adenylate cyclase-activating G-protein coupled receptor signaling pathway|activation o…	hsa00230,hsa01522,hsa04015,hsa04020,hsa04022,hsa04024,hsa04062,hsa04072,hsa04114,hsa04211,hsa04213,hsa04261,hsa04270,hsa04371,hsa04540,hsa04611,hsa04713,hsa04714,hsa04723,hsa04724,hsa04725,hsa04727,hsa04740,hsa04750,hsa04911,hsa04912,hsa04913,hsa04914,hsa04915,hsa04916,hsa04918,hsa04921,hsa04923,hsa04925,hsa04926,hsa04927,hsa04928,hsa04934,hsa04962,hsa04970,hsa04971,hsa04972,hsa04976,hsa05032,hsa…	Purine metabolism|Endocrine resistance|Rap1 signaling pathway|Calcium signaling pathway|cGMP-PKG signaling pathway|cAMP signaling pathway|Chemokine signaling pathway|Phospholipase D signaling pathway|Oocyte meiosis|Longevity regulating pathway|Longevity regulating pathway - multiple species|Adrenergic signaling in cardiomyocytes|Vascular smooth muscle contraction|Apelin signaling pathway|Gap junc…
ADCY4	2968	3426	2597	1838	3126	4196	2719	3195	3429	3556	2833	2437	4110	3620	2434	3140	GeneID:196883,Genbank:NM_139247.3,HGNC:HGNC:235,MIM:600292	adenylate cyclase 4	GO:0003091,GO:0004016,GO:0004383,GO:0005080,GO:0005524,GO:0005737,GO:0005886,GO:0006171,GO:0006182,GO:0007165,GO:0007186,GO:0007188,GO:0007189,GO:0007190,GO:0007193,GO:0008074,GO:0016020,GO:0016021,GO:0030425,GO:0034199,GO:0046872,GO:0071377	renal water homeostasis|adenylate cyclase activity|guanylate cyclase activity|protein kinase C binding|ATP binding|cytoplasm|plasma membrane|cAMP biosynthetic process|cGMP biosynthetic process|signal transduction|G-protein coupled receptor signaling pathway|adenylate cyclase-modulating G-protein coupled receptor signaling pathway|adenylate cyclase-activating G-protein coupled receptor signaling p…	hsa00230,hsa01522,hsa04015,hsa04020,hsa04022,hsa04024,hsa04062,hsa04072,hsa04114,hsa04211,hsa04213,hsa04261,hsa04270,hsa04371,hsa04540,hsa04611,hsa04713,hsa04714,hsa04723,hsa04724,hsa04725,hsa04727,hsa04742,hsa04750,hsa04911,hsa04912,hsa04913,hsa04914,hsa04915,hsa04916,hsa04918,hsa04921,hsa04923,hsa04925,hsa04926,hsa04927,hsa04928,hsa04934,hsa04970,hsa04971,hsa04972,hsa04976,hsa05032,hsa05163,hsa…	Purine metabolism|Endocrine resistance|Rap1 signaling pathway|Calcium signaling pathway|cGMP-PKG signaling pathway|cAMP signaling pathway|Chemokine signaling pathway|Phospholipase D signaling pathway|Oocyte meiosis|Longevity regulating pathway|Longevity regulating pathway - multiple species|Adrenergic signaling in cardiomyocytes|Vascular smooth muscle contraction|Apelin signaling pathway|Gap junc…
ADCY5	19	19	23	0	9	22	13	19	6	10	27	7	32	33	27	37	GeneID:111,Genbank:XM_005247077.4,HGNC:HGNC:236,MIM:600293	adenylate cyclase 5	GO:0001973,GO:0003091,GO:0004016,GO:0004383,GO:0005524,GO:0005886,GO:0005929,GO:0006171,GO:0006182,GO:0007186,GO:0007189,GO:0007190,GO:0007191,GO:0007193,GO:0007195,GO:0007204,GO:0007626,GO:0008074,GO:0008179,GO:0016021,GO:0034199,GO:0045111,GO:0046872,GO:0046982,GO:0050885,GO:0061178,GO:0071377,GO:0097110,GO:1904322	adenosine receptor signaling pathway|renal water homeostasis|adenylate cyclase activity|guanylate cyclase activity|ATP binding|plasma membrane|cilium|cAMP biosynthetic process|cGMP biosynthetic process|G-protein coupled receptor signaling pathway|adenylate cyclase-activating G-protein coupled receptor signaling pathway|activation of adenylate cyclase activity|adenylate cyclase-activating dopamine…	hsa00230,hsa01522,hsa04015,hsa04022,hsa04024,hsa04062,hsa04072,hsa04114,hsa04211,hsa04213,hsa04261,hsa04270,hsa04371,hsa04540,hsa04611,hsa04713,hsa04714,hsa04723,hsa04724,hsa04725,hsa04726,hsa04727,hsa04728,hsa04750,hsa04911,hsa04912,hsa04913,hsa04914,hsa04915,hsa04916,hsa04918,hsa04921,hsa04923,hsa04924,hsa04925,hsa04926,hsa04927,hsa04928,hsa04934,hsa04970,hsa04971,hsa04972,hsa04976,hsa05012,hsa…	Purine metabolism|Endocrine resistance|Rap1 signaling pathway|cGMP-PKG signaling pathway|cAMP signaling pathway|Chemokine signaling pathway|Phospholipase D signaling pathway|Oocyte meiosis|Longevity regulating pathway|Longevity regulating pathway - multiple species|Adrenergic signaling in cardiomyocytes|Vascular smooth muscle contraction|Apelin signaling pathway|Gap junction|Platelet activation|C…
ADCY6	3529	3269	3825	1832	3678	3929	3964	3467	3552	3503	3904	2357	4592	3637	4145	3897	GeneID:112,Genbank:NM_015270.4,HGNC:HGNC:237,MIM:600294	adenylate cyclase 6	GO:0003091,GO:0004016,GO:0004383,GO:0005080,GO:0005524,GO:0005886,GO:0005929,GO:0006171,GO:0006182,GO:0007186,GO:0007189,GO:0007190,GO:0007193,GO:0007212,GO:0008074,GO:0010977,GO:0016020,GO:0016021,GO:0019901,GO:0031226,GO:0034199,GO:0035811,GO:0046872,GO:0071377,GO:0071380,GO:0071870,GO:0097746,GO:1904117,GO:1904322	renal water homeostasis|adenylate cyclase activity|guanylate cyclase activity|protein kinase C binding|ATP binding|plasma membrane|cilium|cAMP biosynthetic process|cGMP biosynthetic process|G-protein coupled receptor signaling pathway|adenylate cyclase-activating G-protein coupled receptor signaling pathway|activation of adenylate cyclase activity|adenylate cyclase-inhibiting G-protein coupled re…	hsa00230,hsa01522,hsa04015,hsa04022,hsa04024,hsa04062,hsa04072,hsa04114,hsa04211,hsa04213,hsa04261,hsa04270,hsa04371,hsa04540,hsa04611,hsa04713,hsa04714,hsa04723,hsa04724,hsa04725,hsa04727,hsa04742,hsa04750,hsa04911,hsa04912,hsa04913,hsa04914,hsa04915,hsa04916,hsa04918,hsa04921,hsa04923,hsa04924,hsa04925,hsa04926,hsa04927,hsa04928,hsa04934,hsa04961,hsa04962,hsa04970,hsa04971,hsa04972,hsa04976,hsa…	Purine metabolism|Endocrine resistance|Rap1 signaling pathway|cGMP-PKG signaling pathway|cAMP signaling pathway|Chemokine signaling pathway|Phospholipase D signaling pathway|Oocyte meiosis|Longevity regulating pathway|Longevity regulating pathway - multiple species|Adrenergic signaling in cardiomyocytes|Vascular smooth muscle contraction|Apelin signaling pathway|Gap junction|Platelet activation|C…
ADCY7	614	442	933	370	571	570	669	781	474	425	658	410	749	435	691	802	GeneID:113,Genbank:XM_011522837.3,HGNC:HGNC:238,MIM:600385	adenylate cyclase 7	GO:0003091,GO:0004016,GO:0004383,GO:0005524,GO:0005886,GO:0006171,GO:0006182,GO:0007165,GO:0007186,GO:0007189,GO:0007190,GO:0007193,GO:0008074,GO:0016021,GO:0034199,GO:0046872,GO:0060135,GO:0071361,GO:0071377	renal water homeostasis|adenylate cyclase activity|guanylate cyclase activity|ATP binding|plasma membrane|cAMP biosynthetic process|cGMP biosynthetic process|signal transduction|G-protein coupled receptor signaling pathway|adenylate cyclase-activating G-protein coupled receptor signaling pathway|activation of adenylate cyclase activity|adenylate cyclase-inhibiting G-protein coupled receptor signa…	hsa00230,hsa01522,hsa04015,hsa04020,hsa04022,hsa04024,hsa04062,hsa04072,hsa04114,hsa04211,hsa04213,hsa04261,hsa04270,hsa04371,hsa04540,hsa04611,hsa04713,hsa04714,hsa04723,hsa04724,hsa04725,hsa04727,hsa04750,hsa04911,hsa04912,hsa04913,hsa04914,hsa04915,hsa04916,hsa04918,hsa04921,hsa04923,hsa04925,hsa04926,hsa04927,hsa04928,hsa04934,hsa04970,hsa04971,hsa04972,hsa04976,hsa05032,hsa05163,hsa05166,hsa…	Purine metabolism|Endocrine resistance|Rap1 signaling pathway|Calcium signaling pathway|cGMP-PKG signaling pathway|cAMP signaling pathway|Chemokine signaling pathway|Phospholipase D signaling pathway|Oocyte meiosis|Longevity regulating pathway|Longevity regulating pathway - multiple species|Adrenergic signaling in cardiomyocytes|Vascular smooth muscle contraction|Apelin signaling pathway|Gap junc…
ADCY8	8	13	18	19	10	9	25	20	26	14	39	24	12	13	15	8	GeneID:114,Genbank:XM_006716501.3,HGNC:HGNC:239,MIM:103070	adenylate cyclase 8	GO:0003091,GO:0004016,GO:0004383,GO:0005524,GO:0005886,GO:0006182,GO:0007165,GO:0007186,GO:0007189,GO:0007190,GO:0007193,GO:0007611,GO:0007616,GO:0008074,GO:0008294,GO:0016020,GO:0016021,GO:0034199,GO:0046872,GO:0071377	renal water homeostasis|adenylate cyclase activity|guanylate cyclase activity|ATP binding|plasma membrane|cGMP biosynthetic process|signal transduction|G-protein coupled receptor signaling pathway|adenylate cyclase-activating G-protein coupled receptor signaling pathway|activation of adenylate cyclase activity|adenylate cyclase-inhibiting G-protein coupled receptor signaling pathway|learning or m…	hsa00230,hsa01522,hsa04015,hsa04020,hsa04022,hsa04024,hsa04062,hsa04072,hsa04114,hsa04211,hsa04213,hsa04261,hsa04270,hsa04371,hsa04540,hsa04611,hsa04713,hsa04714,hsa04720,hsa04723,hsa04724,hsa04725,hsa04727,hsa04742,hsa04750,hsa04911,hsa04912,hsa04913,hsa04914,hsa04915,hsa04916,hsa04918,hsa04921,hsa04923,hsa04925,hsa04926,hsa04927,hsa04928,hsa04934,hsa04970,hsa04971,hsa04972,hsa04976,hsa05032,hsa…	Purine metabolism|Endocrine resistance|Rap1 signaling pathway|Calcium signaling pathway|cGMP-PKG signaling pathway|cAMP signaling pathway|Chemokine signaling pathway|Phospholipase D signaling pathway|Oocyte meiosis|Longevity regulating pathway|Longevity regulating pathway - multiple species|Adrenergic signaling in cardiomyocytes|Vascular smooth muscle contraction|Apelin signaling pathway|Gap junc…
ADCY9	2414	1096	2464	788	2318	1470	2800	2067	2184	1179	2508	739	2973	1367	2747	2336	GeneID:115,Genbank:XM_011522353.2,HGNC:HGNC:240,MIM:603302	adenylate cyclase 9	GO:0003091,GO:0004016,GO:0004383,GO:0005524,GO:0005886,GO:0005887,GO:0006171,GO:0006182,GO:0007165,GO:0007186,GO:0007189,GO:0007190,GO:0007193,GO:0008074,GO:0016021,GO:0030424,GO:0030425,GO:0034199,GO:0046872,GO:0071377,GO:0071880	renal water homeostasis|adenylate cyclase activity|guanylate cyclase activity|ATP binding|plasma membrane|integral component of plasma membrane|cAMP biosynthetic process|cGMP biosynthetic process|signal transduction|G-protein coupled receptor signaling pathway|adenylate cyclase-activating G-protein coupled receptor signaling pathway|activation of adenylate cyclase activity|adenylate cyclase-inhib…	hsa00230,hsa01522,hsa04015,hsa04020,hsa04022,hsa04024,hsa04062,hsa04072,hsa04114,hsa04211,hsa04213,hsa04261,hsa04270,hsa04371,hsa04540,hsa04611,hsa04713,hsa04714,hsa04723,hsa04724,hsa04725,hsa04727,hsa04750,hsa04911,hsa04912,hsa04913,hsa04914,hsa04915,hsa04916,hsa04918,hsa04921,hsa04923,hsa04925,hsa04926,hsa04927,hsa04928,hsa04934,hsa04961,hsa04962,hsa04970,hsa04971,hsa04972,hsa04976,hsa05032,hsa…	Purine metabolism|Endocrine resistance|Rap1 signaling pathway|Calcium signaling pathway|cGMP-PKG signaling pathway|cAMP signaling pathway|Chemokine signaling pathway|Phospholipase D signaling pathway|Oocyte meiosis|Longevity regulating pathway|Longevity regulating pathway - multiple species|Adrenergic signaling in cardiomyocytes|Vascular smooth muscle contraction|Apelin signaling pathway|Gap junc…
ADCYAP1	0	4	0	0	0	0	0	0	0	2	1	0	3	0	0	0	GeneID:116,Genbank:XM_005258081.4,HGNC:HGNC:241,MIM:102980	adenylate cyclase activating polypeptide 1	GO:0001541,GO:0001662,GO:0001821,GO:0002865,GO:0002878,GO:0005057,GO:0005102,GO:0005184,GO:0005576,GO:0005615,GO:0005622,GO:0007186,GO:0007189,GO:0007190,GO:0007204,GO:0007218,GO:0007267,GO:0007565,GO:0008277,GO:0008284,GO:0010656,GO:0010976,GO:0016521,GO:0019233,GO:0019933,GO:0021983,GO:0030073,GO:0031175,GO:0031858,GO:0032755,GO:0032880,GO:0034260,GO:0042594,GO:0043195,GO:0043267,GO:0043547,GO:…	ovarian follicle development|behavioral fear response|histamine secretion|negative regulation of acute inflammatory response to antigenic stimulus|negative regulation of acute inflammatory response to non-antigenic stimulus|signal transducer activity, downstream of receptor|receptor binding|neuropeptide hormone activity|extracellular region|extracellular space|intracellular|G-protein coupled rece…	hsa04911,hsa04924	Insulin secretion|Renin secretion
ADCYAP1R1	0	0	0	0	0	0	0	0	0	0	0	0	0	0	0	1	GeneID:117,Genbank:XM_017011738.2,HGNC:HGNC:242,MIM:102981	ADCYAP receptor type I	GO:0004872,GO:0004999,GO:0005768,GO:0005791,GO:0005886,GO:0005887,GO:0005901,GO:0005923,GO:0007166,GO:0007186,GO:0007202,GO:0007283,GO:0008179,GO:0009986,GO:0010524,GO:0019933,GO:0030154,GO:0030306,GO:0032355,GO:0033555,GO:0042923,GO:0043005,GO:0043231,GO:0043235,GO:0043950,GO:0045471,GO:0046545,GO:0051057,GO:0060548,GO:0060732	receptor activity|vasoactive intestinal polypeptide receptor activity|endosome|rough endoplasmic reticulum|plasma membrane|integral component of plasma membrane|caveola|bicellular tight junction|cell surface receptor signaling pathway|G-protein coupled receptor signaling pathway|activation of phospholipase C activity|spermatogenesis|adenylate cyclase binding|cell surface|positive regulation of ca…	hsa04024,hsa04080,hsa04713,hsa04911,hsa04924	cAMP signaling pathway|Neuroactive ligand-receptor interaction|Circadian entrainment|Insulin secretion|Renin secretion
ADD1	16351	15455	17260	9962	15910	18131	18914	16148	16481	17129	18736	12433	19713	18006	17179	17669	GeneID:118,Genbank:NM_001354757.1,HGNC:HGNC:243,MIM:102680	adducin 1	GO:0000902,GO:0001701,GO:0003723,GO:0003779,GO:0005198,GO:0005516,GO:0005634,GO:0005654,GO:0005737,GO:0005829,GO:0005886,GO:0005913,GO:0005925,GO:0006884,GO:0008134,GO:0008290,GO:0016604,GO:0020027,GO:0030036,GO:0030218,GO:0030507,GO:0032092,GO:0035264,GO:0036498,GO:0042803,GO:0045296,GO:0046982,GO:0048873,GO:0051015,GO:0051016,GO:0051017,GO:0055085,GO:0071277,GO:1903142,GO:1903393	cell morphogenesis|in utero embryonic development|RNA binding|actin binding|structural molecule activity|calmodulin binding|nucleus|nucleoplasm|cytoplasm|cytosol|plasma membrane|cell-cell adherens junction|focal adhesion|cell volume homeostasis|transcription factor binding|F-actin capping protein complex|nuclear body|hemoglobin metabolic process|actin cytoskeleton organization|erythrocyte differe…
ADD2	141	64	142	167	109	49	114	293	138	104	98	140	167	67	100	286	GeneID:119,Genbank:XM_011532502.2,HGNC:HGNC:244,MIM:102681	adducin 2	GO:0003779,GO:0005198,GO:0005516,GO:0005829,GO:0006461,GO:0008290,GO:0014069,GO:0019901,GO:0030036,GO:0030097,GO:0030507,GO:0031410,GO:0032092,GO:0042803,GO:0044853,GO:0046982,GO:0050900,GO:0050901,GO:0051015,GO:0051016,GO:0051017,GO:0055085	actin binding|structural molecule activity|calmodulin binding|cytosol|protein complex assembly|F-actin capping protein complex|postsynaptic density|protein kinase binding|actin cytoskeleton organization|hemopoiesis|spectrin binding|cytoplasmic vesicle|positive regulation of protein binding|protein homodimerization activity|plasma membrane raft|protein heterodimerization activity|leukocyte migrati…
ADD3	2632	2434	3762	2531	2289	2522	3592	3569	2436	1875	4041	2159	3098	2396	3528	3244	GeneID:120,Genbank:NM_001320591.1,HGNC:HGNC:245,MIM:601568	adducin 3
ADGB	0	0	0	0	6	0	0	4	0	0	1	1	1	0	1	0	GeneID:79747,Genbank:XM_006715566.4,HGNC:HGNC:21212,MIM:614630	androglobin	GO:0004198,GO:0005737,GO:0006508	calcium-dependent cysteine-type endopeptidase activity|cytoplasm|proteolysis
ADGRA1	0	0	0	0	0	0	0	0	0	0	0	0	0	0	0	0	GeneID:84435,Genbank:XM_005252695.1,HGNC:HGNC:13838,MIM:612302	adhesion G protein-coupled receptor A1	GO:0004930,GO:0007165,GO:0007166,GO:0007186,GO:0016021	G-protein coupled receptor activity|signal transduction|cell surface receptor signaling pathway|G-protein coupled receptor signaling pathway|integral component of membrane
ADGRA2	12651	19175	12824	9310	12028	22693	14357	16459	10446	20025	13607	9042	15230	20776	13935	18125	GeneID:25960,Genbank:NM_032777.9,HGNC:HGNC:17849,MIM:606823	adhesion G protein-coupled receptor A2	GO:0002040,GO:0004930,GO:0005886,GO:0007166,GO:0007186,GO:0007417,GO:0009986,GO:0010595,GO:0016021,GO:0030175,GO:0043542,GO:0045765,GO:0050920,GO:0090210,GO:1900747	sprouting angiogenesis|G-protein coupled receptor activity|plasma membrane|cell surface receptor signaling pathway|G-protein coupled receptor signaling pathway|central nervous system development|cell surface|positive regulation of endothelial cell migration|integral component of membrane|filopodium|endothelial cell migration|regulation of angiogenesis|regulation of chemotaxis|regulation of establ…
ADGRA3	1795	1650	2560	1516	1762	1931	2956	2858	1581	1296	3419	1805	2126	1723	2895	2788	GeneID:166647,Genbank:NM_145290.3,HGNC:HGNC:13839,MIM:612303	adhesion G protein-coupled receptor A3	GO:0004930,GO:0007166,GO:0007186,GO:0009897,GO:0016021	G-protein coupled receptor activity|cell surface receptor signaling pathway|G-protein coupled receptor signaling pathway|external side of plasma membrane|integral component of membrane
ADGRB1	3	8	8	0	8	24	22	4	4	4	9	11	4	1	9	2	GeneID:575,Genbank:XM_017013695.1,HGNC:HGNC:943,MIM:602682	adhesion G protein-coupled receptor B1	GO:0001530,GO:0001786,GO:0001891,GO:0004930,GO:0005615,GO:0005886,GO:0005887,GO:0005911,GO:0005925,GO:0006910,GO:0007155,GO:0007165,GO:0007166,GO:0007186,GO:0007409,GO:0007422,GO:0007517,GO:0008285,GO:0010596,GO:0014069,GO:0016021,GO:0016525,GO:0030165,GO:0030425,GO:0031397,GO:0042177,GO:0043197,GO:0043277,GO:0043652,GO:0045087,GO:0045211,GO:0048167,GO:0048471,GO:0050829,GO:0051965,GO:1901741,GO:…	lipopolysaccharide binding|phosphatidylserine binding|phagocytic cup|G-protein coupled receptor activity|extracellular space|plasma membrane|integral component of plasma membrane|cell-cell junction|focal adhesion|phagocytosis, recognition|cell adhesion|signal transduction|cell surface receptor signaling pathway|G-protein coupled receptor signaling pathway|axonogenesis|peripheral nervous system de…	hsa04115	p53 signaling pathway
ADGRB2	493	443	386	374	372	526	326	496	277	479	338	326	436	573	263	533	GeneID:576,Genbank:XM_011541849.2,HGNC:HGNC:944,MIM:602683	adhesion G protein-coupled receptor B2	GO:0004930,GO:0005813,GO:0005886,GO:0007166,GO:0007186,GO:0007422,GO:0016021,GO:0016525,GO:0033173,GO:0051965	G-protein coupled receptor activity|centrosome|plasma membrane|cell surface receptor signaling pathway|G-protein coupled receptor signaling pathway|peripheral nervous system development|integral component of membrane|negative regulation of angiogenesis|calcineurin-NFAT signaling cascade|positive regulation of synapse assembly
ADGRB3	0	0	1	4	1	0	0	0	0	0	0	0	0	3	0	0	GeneID:577,Genbank:XM_011536011.3,HGNC:HGNC:945,MIM:602684	adhesion G protein-coupled receptor B3	GO:0004930,GO:0005096,GO:0005886,GO:0007166,GO:0007186,GO:0007520,GO:0016021,GO:0016322,GO:0016525,GO:0043083,GO:0048814,GO:0051965,GO:0061743,GO:0098794,GO:0099558	G-protein coupled receptor activity|GTPase activator activity|plasma membrane|cell surface receptor signaling pathway|G-protein coupled receptor signaling pathway|myoblast fusion|integral component of membrane|neuron remodeling|negative regulation of angiogenesis|synaptic cleft|regulation of dendrite morphogenesis|positive regulation of synapse assembly|motor learning|postsynapse|maintenance of s…
ADGRD1	0	0	1	0	0	5	1	0	0	0	0	0	0	4	1	0	GeneID:283383,Genbank:NM_001330497.1,HGNC:HGNC:19893,MIM:613639	adhesion G protein-coupled receptor D1	GO:0004930,GO:0005622,GO:0005886,GO:0007166,GO:0007186,GO:0007189,GO:0016021	G-protein coupled receptor activity|intracellular|plasma membrane|cell surface receptor signaling pathway|G-protein coupled receptor signaling pathway|adenylate cyclase-activating G-protein coupled receptor signaling pathway|integral component of membrane
ADGRD2	0	0	0	0	0	0	0	0	0	0	0	0	0	0	0	0	GeneID:347088,Genbank:XM_006717348.3,HGNC:HGNC:18651	adhesion G protein-coupled receptor D2	GO:0004930,GO:0007166,GO:0007186,GO:0016021	G-protein coupled receptor activity|cell surface receptor signaling pathway|G-protein coupled receptor signaling pathway|integral component of membrane
ADGRE1	0	0	0	1	0	0	0	1	0	0	0	0	0	0	0	0	GeneID:2015,Genbank:NM_001974.4,HGNC:HGNC:3336,MIM:600493	adhesion G protein-coupled receptor E1	GO:0002250,GO:0004930,GO:0005509,GO:0005887,GO:0007155,GO:0007166,GO:0007186,GO:0009897	adaptive immune response|G-protein coupled receptor activity|calcium ion binding|integral component of plasma membrane|cell adhesion|cell surface receptor signaling pathway|G-protein coupled receptor signaling pathway|external side of plasma membrane
ADGRE2	1	16	14	1	0	1	1	0	0	3	2	1	2	0	5	6	GeneID:30817,Genbank:NM_013447.3,HGNC:HGNC:3337,MIM:606100	adhesion G protein-coupled receptor E2	GO:0004930,GO:0005509,GO:0005886,GO:0006954,GO:0007155,GO:0007166,GO:0007186,GO:0016021,GO:0016477,GO:0031256,GO:0032587,GO:0035374,GO:0043304,GO:0071621	G-protein coupled receptor activity|calcium ion binding|plasma membrane|inflammatory response|cell adhesion|cell surface receptor signaling pathway|G-protein coupled receptor signaling pathway|integral component of membrane|cell migration|leading edge membrane|ruffle membrane|chondroitin sulfate binding|regulation of mast cell degranulation|granulocyte chemotaxis
ADGRE3	0	0	0	0	0	0	0	0	0	0	0	0	0	0	0	0	GeneID:84658,Genbank:NM_001289159.1,HGNC:HGNC:23647,MIM:606101	adhesion G protein-coupled receptor E3	GO:0004930,GO:0005509,GO:0005576,GO:0005886,GO:0007166,GO:0007186,GO:0016021,GO:0030667,GO:0043312,GO:0101003	G-protein coupled receptor activity|calcium ion binding|extracellular region|plasma membrane|cell surface receptor signaling pathway|G-protein coupled receptor signaling pathway|integral component of membrane|secretory granule membrane|neutrophil degranulation|ficolin-1-rich granule membrane
ADGRE5	301	357	246	150	255	406	349	274	271	386	332	283	338	334	279	333	GeneID:976,Genbank:NM_078481.3,HGNC:HGNC:1711,MIM:601211	adhesion G protein-coupled receptor E5
ADGRF1	4	0	1	0	13	1	1	2	3	0	2	1	10	0	1	1	GeneID:266977,Genbank:NM_153840.3,HGNC:HGNC:18990,MIM:617430	adhesion G protein-coupled receptor F1	GO:0004930,GO:0005576,GO:0005622,GO:0005886,GO:0007166,GO:0007186,GO:0007189,GO:0007416,GO:0007613,GO:0016021,GO:0031175,GO:0032793	G-protein coupled receptor activity|extracellular region|intracellular|plasma membrane|cell surface receptor signaling pathway|G-protein coupled receptor signaling pathway|adenylate cyclase-activating G-protein coupled receptor signaling pathway|synapse assembly|memory|integral component of membrane|neuron projection development|positive regulation of CREB transcription factor activity
ADGRF2	0	0	0	0	0	0	1	0	0	1	0	4	0	0	0	0	GeneID:222611,Genbank:NM_153839.6,HGNC:HGNC:18991	adhesion G protein-coupled receptor F2	GO:0004930,GO:0007166,GO:0007186,GO:0016021	G-protein coupled receptor activity|cell surface receptor signaling pathway|G-protein coupled receptor signaling pathway|integral component of membrane
ADGRF3	44	59	100	40	47	53	55	62	40	44	67	52	84	37	56	54	GeneID:165082,Genbank:NM_153835.3,HGNC:HGNC:18989	adhesion G protein-coupled receptor F3	GO:0004930,GO:0007166,GO:0007186,GO:0016021	G-protein coupled receptor activity|cell surface receptor signaling pathway|G-protein coupled receptor signaling pathway|integral component of membrane
ADGRF4	1	0	0	0	2	0	1	1	0	0	0	0	5	0	0	0	GeneID:221393,Genbank:NM_153838.4,HGNC:HGNC:19011,MIM:614268	adhesion G protein-coupled receptor F4	GO:0004930,GO:0007166,GO:0007186,GO:0016021	G-protein coupled receptor activity|cell surface receptor signaling pathway|G-protein coupled receptor signaling pathway|integral component of membrane
ADGRF5	4061	1550	2897	916	3472	1547	2077	1273	4930	1075	2044	688	4906	1324	1563	1265	GeneID:221395,Genbank:NM_015234.4,HGNC:HGNC:19030	adhesion G protein-coupled receptor F5	GO:0004930,GO:0005886,GO:0006112,GO:0007166,GO:0007186,GO:0009986,GO:0016021,GO:0031410,GO:0042593,GO:0043031,GO:0043129,GO:0045177,GO:0045444,GO:0071073	G-protein coupled receptor activity|plasma membrane|energy reserve metabolic process|cell surface receptor signaling pathway|G-protein coupled receptor signaling pathway|cell surface|integral component of membrane|cytoplasmic vesicle|glucose homeostasis|negative regulation of macrophage activation|surfactant homeostasis|apical part of cell|fat cell differentiation|positive regulation of phospholi…
ADGRG1	3425	1864	2612	1182	3180	2144	2103	2584	3559	1853	1995	1441	4394	2087	1911	2782	GeneID:9289,Genbank:XM_006721340.3,HGNC:HGNC:4512,MIM:604110	adhesion G protein-coupled receptor G1	GO:0001525,GO:0004930,GO:0005518,GO:0005622,GO:0005887,GO:0007155,GO:0007166,GO:0007186,GO:0007266,GO:0007267,GO:0007420,GO:0008201,GO:0008285,GO:0010573,GO:0016021,GO:0016477,GO:0021796,GO:0021801,GO:0021819,GO:0035025,GO:0045121,GO:0045785,GO:0050840,GO:0070062,GO:0070528,GO:0072520,GO:0097451,GO:2000179,GO:2001223	angiogenesis|G-protein coupled receptor activity|collagen binding|intracellular|integral component of plasma membrane|cell adhesion|cell surface receptor signaling pathway|G-protein coupled receptor signaling pathway|Rho protein signal transduction|cell-cell signaling|brain development|heparin binding|negative regulation of cell proliferation|vascular endothelial growth factor production|integral…
ADGRG2	40	25	100	9	24	64	48	68	18	17	87	20	49	30	44	66	GeneID:10149,Genbank:XM_006724455.3,HGNC:HGNC:4516,MIM:300572	adhesion G protein-coupled receptor G2	GO:0004930,GO:0005829,GO:0005886,GO:0005887,GO:0007166,GO:0007186,GO:0007283,GO:0009986,GO:0016021,GO:0016324,GO:0070062	G-protein coupled receptor activity|cytosol|plasma membrane|integral component of plasma membrane|cell surface receptor signaling pathway|G-protein coupled receptor signaling pathway|spermatogenesis|cell surface|integral component of membrane|apical plasma membrane|extracellular exosome
ADGRG3	7	13	9	0	1	1	3	23	2	1	1	1	4	9	1	0	GeneID:222487,Genbank:XM_011522951.3,HGNC:HGNC:13728	adhesion G protein-coupled receptor G3	GO:0004930,GO:0005886,GO:0007166,GO:0007186,GO:0016021,GO:0030183,GO:0030334,GO:0032792,GO:0035579,GO:0043312,GO:1901223	G-protein coupled receptor activity|plasma membrane|cell surface receptor signaling pathway|G-protein coupled receptor signaling pathway|integral component of membrane|B cell differentiation|regulation of cell migration|negative regulation of CREB transcription factor activity|specific granule membrane|neutrophil degranulation|negative regulation of NIK/NF-kappaB signaling
ADGRG4	176	248	73	25	102	255	53	87	97	139	33	19	233	223	65	94	GeneID:139378,Genbank:NM_153834.3,HGNC:HGNC:18992	adhesion G protein-coupled receptor G4	GO:0004930,GO:0007166,GO:0007186,GO:0016021	G-protein coupled receptor activity|cell surface receptor signaling pathway|G-protein coupled receptor signaling pathway|integral component of membrane
ADGRG5	1	0	6	0	0	0	1	1	8	1	0	0	0	2	1	4	GeneID:221188,Genbank:XM_011522949.2,HGNC:HGNC:19010,MIM:616965	adhesion G protein-coupled receptor G5	GO:0004930,GO:0005886,GO:0007166,GO:0007186,GO:0016021	G-protein coupled receptor activity|plasma membrane|cell surface receptor signaling pathway|G-protein coupled receptor signaling pathway|integral component of membrane
ADGRG6	16481	29231	21556	11929	14796	32462	23997	21806	14165	24447	26756	15389	21387	30130	24810	20755	GeneID:57211,Genbank:NM_020455.5,HGNC:HGNC:13841,MIM:612243	adhesion G protein-coupled receptor G6	GO:0004930,GO:0005518,GO:0005622,GO:0005886,GO:0007005,GO:0007166,GO:0007186,GO:0007189,GO:0014037,GO:0016021,GO:0019933,GO:0022011,GO:0042552,GO:0043236,GO:0050840,GO:0060347	G-protein coupled receptor activity|collagen binding|intracellular|plasma membrane|mitochondrion organization|cell surface receptor signaling pathway|G-protein coupled receptor signaling pathway|adenylate cyclase-activating G-protein coupled receptor signaling pathway|Schwann cell differentiation|integral component of membrane|cAMP-mediated signaling|myelination in peripheral nervous system|myeli…
ADGRG7	0	0	0	1	1	0	0	0	0	2	0	0	0	2	0	0	GeneID:84873,Genbank:NM_032787.2,HGNC:HGNC:19241,MIM:612307	adhesion G protein-coupled receptor G7	GO:0004930,GO:0007166,GO:0007186,GO:0016021	G-protein coupled receptor activity|cell surface receptor signaling pathway|G-protein coupled receptor signaling pathway|integral component of membrane
ADGRL1	1924	2941	3095	1686	2009	3509	3515	2837	2011	3473	3412	1762	2646	3402	3375	3511	GeneID:22859,Genbank:XM_005259818.3,HGNC:HGNC:20973,MIM:616416	adhesion G protein-coupled receptor L1	GO:0004930,GO:0005622,GO:0005886,GO:0007157,GO:0007166,GO:0007186,GO:0016021,GO:0016524,GO:0030054,GO:0030246,GO:0030424,GO:0030426,GO:0035584,GO:0042734,GO:0043005,GO:0045202,GO:0050839,GO:0051965,GO:0090129	G-protein coupled receptor activity|intracellular|plasma membrane|heterophilic cell-cell adhesion via plasma membrane cell adhesion molecules|cell surface receptor signaling pathway|G-protein coupled receptor signaling pathway|integral component of membrane|latrotoxin receptor activity|cell junction|carbohydrate binding|axon|growth cone|calcium-mediated signaling using intracellular calcium sourc…
ADGRL2	3895	5860	6876	2581	3538	6009	7100	4822	3525	5022	7709	3859	4467	6153	6984	4783	GeneID:23266,Genbank:XM_024454350.1,HGNC:HGNC:18582,MIM:607018	adhesion G protein-coupled receptor L2
ADGRL3	23	7	23	28	24	18	17	13	74	20	19	28	24	19	9	35	GeneID:23284,Genbank:NM_001322402.1,HGNC:HGNC:20974,MIM:616417	adhesion G protein-coupled receptor L3	GO:0001764,GO:0004930,GO:0005509,GO:0005887,GO:0005911,GO:0007166,GO:0007186,GO:0007416,GO:0016021,GO:0030246,GO:0030424,GO:0031987,GO:0042220,GO:0051965,GO:0098742	neuron migration|G-protein coupled receptor activity|calcium ion binding|integral component of plasma membrane|cell-cell junction|cell surface receptor signaling pathway|G-protein coupled receptor signaling pathway|synapse assembly|integral component of membrane|carbohydrate binding|axon|locomotion involved in locomotory behavior|response to cocaine|positive regulation of synapse assembly|cell-ce…
ADGRL4	7178	6293	7385	7093	6156	7084	7258	9180	6760	5459	7793	7488	7988	6033	6283	7978	GeneID:64123,Genbank:NM_022159.3,HGNC:HGNC:20822,MIM:616419	adhesion G protein-coupled receptor L4	GO:0004930,GO:0005509,GO:0005886,GO:0007166,GO:0007186,GO:0016021,GO:0031410,GO:0046983	G-protein coupled receptor activity|calcium ion binding|plasma membrane|cell surface receptor signaling pathway|G-protein coupled receptor signaling pathway|integral component of membrane|cytoplasmic vesicle|protein dimerization activity
ADGRV1	1	7	2	12	14	5	2	5	2	3	15	16	6	4	12	15	GeneID:84059,Genbank:XM_017009967.1,HGNC:HGNC:17416,MIM:602851	adhesion G protein-coupled receptor V1	GO:0004930,GO:0005509,GO:0005737,GO:0005886,GO:0007166,GO:0007186,GO:0007399,GO:0007601,GO:0007605,GO:0009986,GO:0016020,GO:0016021,GO:0032420,GO:0043235,GO:0045202,GO:0045494,GO:0048496,GO:0050877,GO:0050953,GO:0070062,GO:0098609	G-protein coupled receptor activity|calcium ion binding|cytoplasm|plasma membrane|cell surface receptor signaling pathway|G-protein coupled receptor signaling pathway|nervous system development|visual perception|sensory perception of sound|cell surface|membrane|integral component of membrane|stereocilium|receptor complex|synapse|photoreceptor cell maintenance|maintenance of animal organ identity|…
ADH1A	0	0	1	0	1	2	1	1	5	1	1	0	2	2	0	0	GeneID:124,Genbank:NM_000667.3,HGNC:HGNC:249,MIM:103700	alcohol dehydrogenase 1A (class I), alpha polypeptide			hsa00010,hsa00071,hsa00350,hsa00830,hsa00980,hsa00982,hsa05204	Glycolysis / Gluconeogenesis|Fatty acid degradation|Tyrosine metabolism|Retinol metabolism|Metabolism of xenobiotics by cytochrome P450|Drug metabolism - cytochrome P450|Chemical carcinogenesis
ADH1B	0	0	0	0	0	0	0	1	3	0	0	0	0	0	0	0	GeneID:125,Genbank:NM_000668.5,HGNC:HGNC:250,MIM:103720	alcohol dehydrogenase 1B (class I), beta polypeptide			hsa00010,hsa00071,hsa00350,hsa00830,hsa00980,hsa00982,hsa05204	Glycolysis / Gluconeogenesis|Fatty acid degradation|Tyrosine metabolism|Retinol metabolism|Metabolism of xenobiotics by cytochrome P450|Drug metabolism - cytochrome P450|Chemical carcinogenesis
ADH1C	0	0	0	0	0	1	0	0	0	0	0	0	0	0	0	0	GeneID:126,Genbank:NM_000669.4,HGNC:HGNC:251,MIM:103730	alcohol dehydrogenase 1C (class I), gamma polypeptide			hsa00010,hsa00071,hsa00350,hsa00830,hsa00980,hsa00982,hsa05204	Glycolysis / Gluconeogenesis|Fatty acid degradation|Tyrosine metabolism|Retinol metabolism|Metabolism of xenobiotics by cytochrome P450|Drug metabolism - cytochrome P450|Chemical carcinogenesis
ADH4	4	4	8	0	4	1	1	4	4	2	1	0	7	4	6	4	GeneID:127,Genbank:NM_000670.4,HGNC:HGNC:252,MIM:103740	alcohol dehydrogenase 4 (class II), pi polypeptide			hsa00010,hsa00071,hsa00350,hsa00830,hsa00980,hsa00982,hsa05204	Glycolysis / Gluconeogenesis|Fatty acid degradation|Tyrosine metabolism|Retinol metabolism|Metabolism of xenobiotics by cytochrome P450|Drug metabolism - cytochrome P450|Chemical carcinogenesis
ADH5	2515	3370	3050	3986	2557	3098	2932	2648	2446	3317	3017	3896	2822	3369	2466	3217	GeneID:128,Genbank:NM_000671.4,HGNC:HGNC:253,MIM:103710	alcohol dehydrogenase 5 (class III), chi polypeptide			hsa00010,hsa00071,hsa00350,hsa00830,hsa00980,hsa00982,hsa05204	Glycolysis / Gluconeogenesis|Fatty acid degradation|Tyrosine metabolism|Retinol metabolism|Metabolism of xenobiotics by cytochrome P450|Drug metabolism - cytochrome P450|Chemical carcinogenesis
ADH6	5	1	12	1	2	1	2	7	2	13	8	1	2	5	1	4	GeneID:130,Genbank:NM_001102470.1,HGNC:HGNC:255,MIM:103735	alcohol dehydrogenase 6 (class V)	GO:0004022,GO:0005737,GO:0008270	alcohol dehydrogenase (NAD) activity|cytoplasm|zinc ion binding	hsa00010,hsa00071,hsa00350,hsa00830,hsa00980,hsa00982,hsa05204	Glycolysis / Gluconeogenesis|Fatty acid degradation|Tyrosine metabolism|Retinol metabolism|Metabolism of xenobiotics by cytochrome P450|Drug metabolism - cytochrome P450|Chemical carcinogenesis
ADH7	0	0	0	0	0	0	0	0	0	0	0	0	0	0	0	0	GeneID:131,Genbank:NM_000673.4,HGNC:HGNC:256,MIM:600086	alcohol dehydrogenase 7 (class IV), mu or sigma polypeptide	GO:0001523,GO:0004022,GO:0004024,GO:0004031,GO:0004745,GO:0005576,GO:0005829,GO:0005886,GO:0006068,GO:0006069,GO:0008270,GO:0009617,GO:0010430,GO:0019841,GO:0035276,GO:0042572,GO:0042573,GO:0045471,GO:0048019,GO:0055114	retinoid metabolic process|alcohol dehydrogenase (NAD) activity|alcohol dehydrogenase activity, zinc-dependent|aldehyde oxidase activity|retinol dehydrogenase activity|extracellular region|cytosol|plasma membrane|ethanol catabolic process|ethanol oxidation|zinc ion binding|response to bacterium|fatty acid omega-oxidation|retinol binding|ethanol binding|retinol metabolic process|retinoic acid meta…	hsa00010,hsa00071,hsa00350,hsa00830,hsa00980,hsa00982,hsa05204	Glycolysis / Gluconeogenesis|Fatty acid degradation|Tyrosine metabolism|Retinol metabolism|Metabolism of xenobiotics by cytochrome P450|Drug metabolism - cytochrome P450|Chemical carcinogenesis
ADHFE1	21	27	48	21	46	38	32	37	31	30	45	9	44	36	10	12	GeneID:137872,Genbank:NM_144650.2,HGNC:HGNC:16354,MIM:611083	alcohol dehydrogenase, iron containing 1	GO:0004022,GO:0005739,GO:0005759,GO:0005829,GO:0006103,GO:0015993,GO:0046872,GO:0047988	alcohol dehydrogenase (NAD) activity|mitochondrion|mitochondrial matrix|cytosol|2-oxoglutarate metabolic process|molecular hydrogen transport|metal ion binding|hydroxyacid-oxoacid transhydrogenase activity
ADI1	2173	3363	3048	3847	2442	3460	3747	2803	2341	3419	3386	4103	2843	3500	3107	3298	GeneID:55256,Genbank:NM_018269.3,HGNC:HGNC:30576,MIM:613400	acireductone dioxygenase 1	GO:0005634,GO:0005737,GO:0005829,GO:0005886,GO:0010309,GO:0016491,GO:0019509,GO:0046872	nucleus|cytoplasm|cytosol|plasma membrane|acireductone dioxygenase [iron(II)-requiring] activity|oxidoreductase activity|L-methionine salvage from methylthioadenosine|metal ion binding	hsa00270	Cysteine and methionine metabolism
ADIG	2	0	0	0	0	1	4	2	0	2	2	0	4	8	1	7	GeneID:149685,Genbank:NM_001018082.2,HGNC:HGNC:28606,MIM:611396	adipogenin	GO:0005634,GO:0005737,GO:0005811,GO:0007283,GO:0016021,GO:0045600,GO:0050872,GO:0050873	nucleus|cytoplasm|lipid droplet|spermatogenesis|integral component of membrane|positive regulation of fat cell differentiation|white fat cell differentiation|brown fat cell differentiation
ADIPOQ	1	0	6	0	0	0	0	2	0	0	0	4	1	0	0	0	GeneID:9370,Genbank:NM_001177800.1,HGNC:HGNC:13633,MIM:605441	adiponectin, C1Q and collagen domain containing			hsa03320,hsa04152,hsa04211,hsa04920,hsa04930,hsa04932	PPAR signaling pathway|AMPK signaling pathway|Longevity regulating pathway|Adipocytokine signaling pathway|Type II diabetes mellitus|Non-alcoholic fatty liver disease (NAFLD)
ADIPOR1	7142	5913	5833	7535	6951	6485	6682	5737	6234	6507	5994	7407	8072	6563	6006	6397	GeneID:51094,Genbank:NM_001290629.1,HGNC:HGNC:24040,MIM:607945	adiponectin receptor 1			hsa04152,hsa04211,hsa04920,hsa04932	AMPK signaling pathway|Longevity regulating pathway|Adipocytokine signaling pathway|Non-alcoholic fatty liver disease (NAFLD)
ADIPOR2	2870	3169	3299	2467	2953	3637	3531	3333	2838	2961	3301	2778	3815	3683	3265	3636	GeneID:79602,Genbank:XM_005253789.2,HGNC:HGNC:24041,MIM:607946	adiponectin receptor 2			hsa04152,hsa04211,hsa04920,hsa04932	AMPK signaling pathway|Longevity regulating pathway|Adipocytokine signaling pathway|Non-alcoholic fatty liver disease (NAFLD)
ADIRF	112	502	129	291	132	624	228	162	146	643	213	258	150	574	159	179	GeneID:10974,Genbank:NM_006829.2,HGNC:HGNC:24043	adipogenesis regulatory factor
ADK	833	942	1165	1323	832	820	1042	1200	715	758	961	1069	912	831	969	1122	GeneID:132,Genbank:NM_006721.3,HGNC:HGNC:257,MIM:102750	adenosine kinase	GO:0003723,GO:0004001,GO:0005524,GO:0005634,GO:0005654,GO:0005829,GO:0006169,GO:0006175,GO:0009156,GO:0043101,GO:0044209,GO:0046872	RNA binding|adenosine kinase activity|ATP binding|nucleus|nucleoplasm|cytosol|adenosine salvage|dATP biosynthetic process|ribonucleoside monophosphate biosynthetic process|purine-containing compound salvage|AMP salvage|metal ion binding	hsa00230	Purine metabolism
ADM	1087	2485	1485	1087	961	3170	2317	965	1070	3008	2087	1234	1226	2765	1845	1103	GeneID:133,Genbank:NM_001124.2,HGNC:HGNC:259,MIM:103275	adrenomedullin			hsa04270	Vascular smooth muscle contraction
ADM2	434	169	820	369	424	284	445	505	827	281	438	450	1019	319	380	780	GeneID:79924,Genbank:NM_001253845.1,HGNC:HGNC:28898,MIM:608682	adrenomedullin 2	GO:0001525,GO:0005179,GO:0005576,GO:0005622,GO:0006468,GO:0007186,GO:0007189,GO:0007586,GO:0007631,GO:0010628,GO:0032403,GO:0045766,GO:0045776	angiogenesis|hormone activity|extracellular region|intracellular|protein phosphorylation|G-protein coupled receptor signaling pathway|adenylate cyclase-activating G-protein coupled receptor signaling pathway|digestion|feeding behavior|positive regulation of gene expression|protein complex binding|positive regulation of angiogenesis|negative regulation of blood pressure
ADM5	67	47	88	57	97	34	79	61	63	46	77	53	57	44	112	58	GeneID:199800,Genbank:NM_001101340.1,HGNC:HGNC:27293	adrenomedullin 5 (putative)	GO:0005576	extracellular region
ADNP	6579	6590	8690	3299	6008	7451	8860	8559	5922	5643	9679	3765	7490	7342	7892	8146	GeneID:23394,Genbank:NM_181442.3,HGNC:HGNC:15766,MIM:611386	activity dependent neuroprotector homeobox	GO:0003677,GO:0003682,GO:0005507,GO:0005615,GO:0005634,GO:0005737,GO:0006351,GO:0006355,GO:0007614,GO:0009743,GO:0010035,GO:0010629,GO:0010835,GO:0030424,GO:0030425,GO:0030828,GO:0031668,GO:0032091,GO:0032147,GO:0033484,GO:0042277,GO:0043025,GO:0043524,GO:0044849,GO:0045773,GO:0048487,GO:0050731,GO:0050805,GO:0051965	DNA binding|chromatin binding|copper ion binding|extracellular space|nucleus|cytoplasm|transcription, DNA-templated|regulation of transcription, DNA-templated|short-term memory|response to carbohydrate|response to inorganic substance|negative regulation of gene expression|regulation of protein ADP-ribosylation|axon|dendrite|positive regulation of cGMP biosynthetic process|cellular response to ext…
ADNP2	2269	1813	2556	970	2102	1999	2490	2167	2123	1495	2476	1170	2613	1735	2275	2266	GeneID:22850,Genbank:NM_014913.3,HGNC:HGNC:23803,MIM:617422	ADNP homeobox 2	GO:0003677,GO:0005634,GO:0006351,GO:0006355,GO:0030182,GO:0030307,GO:0034599,GO:0046872,GO:0060548,GO:0071300	DNA binding|nucleus|transcription, DNA-templated|regulation of transcription, DNA-templated|neuron differentiation|positive regulation of cell growth|cellular response to oxidative stress|metal ion binding|negative regulation of cell death|cellular response to retinoic acid
ADO	1722	1210	2097	1131	1825	1544	1997	1873	1594	1262	1826	1332	2128	1552	1769	1989	GeneID:84890,Genbank:NM_032804.5,HGNC:HGNC:23506,MIM:611392	2-aminoethanethiol dioxygenase	GO:0000098,GO:0005739,GO:0005829,GO:0046872,GO:0047800,GO:0055114	sulfur amino acid catabolic process|mitochondrion|cytosol|metal ion binding|cysteamine dioxygenase activity|oxidation-reduction process	hsa00430	Taurine and hypotaurine metabolism
ADORA1	4	9	1	1	7	4	2	2	9	2	4	5	6	7	0	6	GeneID:134,Genbank:XM_005244901.1,HGNC:HGNC:262,MIM:102775	adenosine A1 receptor	GO:0000186,GO:0001609,GO:0001659,GO:0001664,GO:0001666,GO:0001883,GO:0002087,GO:0002674,GO:0002686,GO:0002793,GO:0003093,GO:0004629,GO:0005783,GO:0005886,GO:0005887,GO:0006612,GO:0006909,GO:0006954,GO:0007165,GO:0007186,GO:0007193,GO:0007267,GO:0007399,GO:0008285,GO:0014050,GO:0014069,GO:0016042,GO:0016323,GO:0030673,GO:0031072,GO:0031683,GO:0032229,GO:0032244,GO:0032795,GO:0032900,GO:0035307,GO:…	activation of MAPKK activity|G-protein coupled adenosine receptor activity|temperature homeostasis|G-protein coupled receptor binding|response to hypoxia|purine nucleoside binding|regulation of respiratory gaseous exchange by neurological system process|negative regulation of acute inflammatory response|negative regulation of leukocyte migration|positive regulation of peptide secretion|regulation…	hsa04022,hsa04024,hsa04071,hsa04080,hsa04923,hsa04924,hsa05032	cGMP-PKG signaling pathway|cAMP signaling pathway|Sphingolipid signaling pathway|Neuroactive ligand-receptor interaction|Regulation of lipolysis in adipocytes|Renin secretion|Morphine addiction
ADORA2A	858	991	1321	849	918	1114	1106	897	950	1365	902	1197	1155	1155	1110	1078	GeneID:135,Genbank:NM_001278500.1,HGNC:HGNC:263,MIM:102776	adenosine A2a receptor	GO:0001609,GO:0001963,GO:0001975,GO:0005882,GO:0005886,GO:0005887,GO:0006171,GO:0006355,GO:0006469,GO:0006909,GO:0006915,GO:0006954,GO:0006968,GO:0007186,GO:0007188,GO:0007189,GO:0007205,GO:0007267,GO:0007271,GO:0007417,GO:0007596,GO:0007600,GO:0007626,GO:0008015,GO:0008285,GO:0012505,GO:0014049,GO:0014057,GO:0014061,GO:0014069,GO:0016020,GO:0019899,GO:0030425,GO:0030673,GO:0031000,GO:0031802,GO:…	G-protein coupled adenosine receptor activity|synaptic transmission, dopaminergic|response to amphetamine|intermediate filament|plasma membrane|integral component of plasma membrane|cAMP biosynthetic process|regulation of transcription, DNA-templated|negative regulation of protein kinase activity|phagocytosis|apoptotic process|inflammatory response|cellular defense response|G-protein coupled rece…	hsa04015,hsa04020,hsa04024,hsa04080,hsa04270,hsa05012,hsa05034	Rap1 signaling pathway|Calcium signaling pathway|cAMP signaling pathway|Neuroactive ligand-receptor interaction|Vascular smooth muscle contraction|Parkinson disease|Alcoholism
ADORA2B	581	550	564	543	635	490	506	510	550	557	435	422	707	524	482	574	GeneID:136,Genbank:XM_011523659.3,HGNC:HGNC:264,MIM:600446	adenosine A2b receptor	GO:0000187,GO:0001609,GO:0002882,GO:0005622,GO:0005886,GO:0005887,GO:0006968,GO:0007186,GO:0007189,GO:0007190,GO:0007254,GO:0007588,GO:0010575,GO:0031284,GO:0031668,GO:0032722,GO:0032755,GO:0043306,GO:0044267,GO:0060087	activation of MAPK activity|G-protein coupled adenosine receptor activity|positive regulation of chronic inflammatory response to non-antigenic stimulus|intracellular|plasma membrane|integral component of plasma membrane|cellular defense response|G-protein coupled receptor signaling pathway|adenylate cyclase-activating G-protein coupled receptor signaling pathway|activation of adenylate cyclase a…	hsa04015,hsa04020,hsa04080,hsa04270,hsa05034	Rap1 signaling pathway|Calcium signaling pathway|Neuroactive ligand-receptor interaction|Vascular smooth muscle contraction|Alcoholism
ADORA3	8	0	3	0	0	0	2	1	7	1	5	7	5	0	1	5	GeneID:140,Genbank:NM_001302679.1,HGNC:HGNC:268,MIM:600445	adenosine A3 receptor	GO:0001609,GO:0005886,GO:0005887,GO:0006954,GO:0007165,GO:0007186,GO:0007190,GO:0008016,GO:0008285,GO:0009611,GO:0030336,GO:0032088	G-protein coupled adenosine receptor activity|plasma membrane|integral component of plasma membrane|inflammatory response|signal transduction|G-protein coupled receptor signaling pathway|activation of adenylate cyclase activity|regulation of heart contraction|negative regulation of cell proliferation|response to wounding|negative regulation of cell migration|negative regulation of NF-kappaB trans…	hsa04022,hsa04071,hsa04080	cGMP-PKG signaling pathway|Sphingolipid signaling pathway|Neuroactive ligand-receptor interaction
ADPGK	2934	2711	3433	2557	3101	3018	3392	2778	2724	2717	3442	2888	3549	2793	3147	3175	GeneID:83440,Genbank:NM_031284.4,HGNC:HGNC:25250,MIM:611861	ADP dependent glucokinase	GO:0005576,GO:0005783,GO:0005789,GO:0006006,GO:0016020,GO:0043843,GO:0046872,GO:0061621	extracellular region|endoplasmic reticulum|endoplasmic reticulum membrane|glucose metabolic process|membrane|ADP-specific glucokinase activity|metal ion binding|canonical glycolysis	hsa00010	Glycolysis / Gluconeogenesis
ADPRH	323	121	311	181	409	113	238	280	474	125	253	269	509	102	260	307	GeneID:141,Genbank:XM_011512438.2,HGNC:HGNC:269,MIM:603081	ADP-ribosylarginine hydrolase	GO:0000287,GO:0003875,GO:0005622,GO:0006464,GO:0030955,GO:0051725	magnesium ion binding|ADP-ribosylarginine hydrolase activity|intracellular|cellular protein modification process|potassium ion binding|protein de-ADP-ribosylation
ADPRHL1	19	21	60	41	15	58	30	21	21	47	16	26	19	35	46	49	GeneID:113622,Genbank:NM_138430.4,HGNC:HGNC:21303,MIM:610620	ADP-ribosylhydrolase like 1	GO:0000287,GO:0003875,GO:0005096,GO:0005622,GO:0006886,GO:0012505,GO:0017137,GO:0031338,GO:0051725,GO:0090630	magnesium ion binding|ADP-ribosylarginine hydrolase activity|GTPase activator activity|intracellular|intracellular protein transport|endomembrane system|Rab GTPase binding|regulation of vesicle fusion|protein de-ADP-ribosylation|activation of GTPase activity
ADPRHL2	1629	1663	1758	2223	1728	1899	1918	1305	1805	1934	1788	2550	2057	1782	1801	1886	GeneID:54936,Genbank:NM_017825.2,HGNC:HGNC:21304,MIM:610624	ADP-ribosylhydrolase like 2	GO:0004649,GO:0005654,GO:0005759,GO:0016604,GO:0046872,GO:0071451	poly(ADP-ribose) glycohydrolase activity|nucleoplasm|mitochondrial matrix|nuclear body|metal ion binding|cellular response to superoxide
ADPRM	443	395	384	581	380	278	342	400	332	310	315	509	407	282	317	394	GeneID:56985,Genbank:NM_020233.4,HGNC:HGNC:30925	ADP-ribose/CDP-alcohol diphosphatase, manganese dependent	GO:0005829,GO:0034656,GO:0046872,GO:0047631,GO:0047734	cytosol|nucleobase-containing small molecule catabolic process|metal ion binding|ADP-ribose diphosphatase activity|CDP-glycerol diphosphatase activity	hsa00230,hsa00564	Purine metabolism|Glycerophospholipid metabolism
ADRA1A	0	0	0	0	0	0	0	0	0	0	0	0	0	0	0	4	GeneID:148,Genbank:XM_017013094.1,HGNC:HGNC:277,MIM:104221	adrenoceptor alpha 1A	GO:0001985,GO:0001994,GO:0001996,GO:0001997,GO:0003084,GO:0004937,GO:0005634,GO:0005737,GO:0005886,GO:0005887,GO:0005901,GO:0006915,GO:0006939,GO:0007165,GO:0007186,GO:0007200,GO:0007202,GO:0007204,GO:0007267,GO:0007512,GO:0007568,GO:0008285,GO:0009725,GO:0010507,GO:0010613,GO:0016049,GO:0030018,GO:0030315,GO:0031965,GO:0032230,GO:0035024,GO:0035265,GO:0035556,GO:0042493,GO:0043410,GO:0045760,GO:…	negative regulation of heart rate involved in baroreceptor response to increased systemic arterial blood pressure|norepinephrine-epinephrine vasoconstriction involved in regulation of systemic arterial blood pressure|positive regulation of heart rate by epinephrine-norepinephrine|positive regulation of the force of heart contraction by epinephrine-norepinephrine|positive regulation of systemic ar…	hsa04020,hsa04022,hsa04080,hsa04152,hsa04261,hsa04270,hsa04970	Calcium signaling pathway|cGMP-PKG signaling pathway|Neuroactive ligand-receptor interaction|AMPK signaling pathway|Adrenergic signaling in cardiomyocytes|Vascular smooth muscle contraction|Salivary secretion
ADRA1B	36	23	58	57	46	40	76	98	26	36	70	130	24	34	69	63	GeneID:147,Genbank:NM_000679.3,HGNC:HGNC:278,MIM:104220	adrenoceptor alpha 1B	GO:0001994,GO:0004937,GO:0005634,GO:0005737,GO:0005886,GO:0005887,GO:0005901,GO:0007186,GO:0007188,GO:0007200,GO:0007204,GO:0007267,GO:0007275,GO:0008283,GO:0031965,GO:0035556,GO:0042593,GO:0043410,GO:0045907,GO:0045987,GO:0046982,GO:0055117,GO:0071880	norepinephrine-epinephrine vasoconstriction involved in regulation of systemic arterial blood pressure|alpha1-adrenergic receptor activity|nucleus|cytoplasm|plasma membrane|integral component of plasma membrane|caveola|G-protein coupled receptor signaling pathway|adenylate cyclase-modulating G-protein coupled receptor signaling pathway|phospholipase C-activating G-protein coupled receptor signali…	hsa04020,hsa04022,hsa04080,hsa04261,hsa04270,hsa04970	Calcium signaling pathway|cGMP-PKG signaling pathway|Neuroactive ligand-receptor interaction|Adrenergic signaling in cardiomyocytes|Vascular smooth muscle contraction|Salivary secretion
ADRA1D	10	18	94	42	22	36	65	31	55	32	48	108	44	28	58	78	GeneID:146,Genbank:NM_000678.3,HGNC:HGNC:280,MIM:104219	adrenoceptor alpha 1D	GO:0001994,GO:0004937,GO:0005622,GO:0005886,GO:0005887,GO:0006259,GO:0007186,GO:0007188,GO:0007200,GO:0007204,GO:0007267,GO:0007275,GO:0008283,GO:0008284,GO:0045907,GO:0045987,GO:0071880	norepinephrine-epinephrine vasoconstriction involved in regulation of systemic arterial blood pressure|alpha1-adrenergic receptor activity|intracellular|plasma membrane|integral component of plasma membrane|DNA metabolic process|G-protein coupled receptor signaling pathway|adenylate cyclase-modulating G-protein coupled receptor signaling pathway|phospholipase C-activating G-protein coupled recept…	hsa04020,hsa04022,hsa04080,hsa04261,hsa04270,hsa04970	Calcium signaling pathway|cGMP-PKG signaling pathway|Neuroactive ligand-receptor interaction|Adrenergic signaling in cardiomyocytes|Vascular smooth muscle contraction|Salivary secretion
ADRA2A	6	24	12	6	9	35	25	10	10	28	21	17	13	35	33	6	GeneID:150,Genbank:NM_000681.3,HGNC:HGNC:281,MIM:104210	adrenoceptor alpha 2A			hsa04022,hsa04080	cGMP-PKG signaling pathway|Neuroactive ligand-receptor interaction
ADRA2B	0	0	0	0	0	0	0	0	0	0	0	0	0	1	0	0	GeneID:151,Genbank:NM_000682.6,HGNC:HGNC:282,MIM:104260	adrenoceptor alpha 2B			hsa04022,hsa04080	cGMP-PKG signaling pathway|Neuroactive ligand-receptor interaction
ADRA2C	4	4	2	7	1	2	1	1	0	3	0	1	6	9	0	0	GeneID:152,Genbank:NM_000683.3,HGNC:HGNC:283,MIM:104250	adrenoceptor alpha 2C	GO:0004938,GO:0005737,GO:0005768,GO:0005886,GO:0005887,GO:0007186,GO:0007267,GO:0007565,GO:0010700,GO:0030168,GO:0030424,GO:0031694,GO:0032148,GO:0032811,GO:0035625,GO:0042803,GO:0043410,GO:0043679,GO:0045666,GO:0045907,GO:0046982,GO:0050796,GO:0051379,GO:0051930,GO:0070473,GO:0071875,GO:0071880	alpha2-adrenergic receptor activity|cytoplasm|endosome|plasma membrane|integral component of plasma membrane|G-protein coupled receptor signaling pathway|cell-cell signaling|female pregnancy|negative regulation of norepinephrine secretion|platelet activation|axon|alpha-2A adrenergic receptor binding|activation of protein kinase B activity|negative regulation of epinephrine secretion|epidermal gro…	hsa04022,hsa04080	cGMP-PKG signaling pathway|Neuroactive ligand-receptor interaction
ADRB1	57	200	1	18	42	285	7	21	31	253	7	6	39	243	12	27	GeneID:153,Genbank:NM_000684.2,HGNC:HGNC:285,MIM:109630	adrenoceptor beta 1			hsa04020,hsa04022,hsa04024,hsa04080,hsa04261,hsa04540,hsa04923,hsa04924,hsa04970,hsa05414	Calcium signaling pathway|cGMP-PKG signaling pathway|cAMP signaling pathway|Neuroactive ligand-receptor interaction|Adrenergic signaling in cardiomyocytes|Gap junction|Regulation of lipolysis in adipocytes|Renin secretion|Salivary secretion|Dilated cardiomyopathy (DCM)
ADRB2	100	36	77	73	73	39	65	78	70	28	78	108	83	44	52	98	GeneID:154,Genbank:NM_000024.5,HGNC:HGNC:286,MIM:109690	adrenoceptor beta 2			hsa04020,hsa04022,hsa04024,hsa04080,hsa04261,hsa04923,hsa04924,hsa04970	Calcium signaling pathway|cGMP-PKG signaling pathway|cAMP signaling pathway|Neuroactive ligand-receptor interaction|Adrenergic signaling in cardiomyocytes|Regulation of lipolysis in adipocytes|Renin secretion|Salivary secretion
ADRB3	0	0	5	0	0	0	0	0	5	4	2	0	1	1	4	0	GeneID:155,Genbank:NM_000025.2,HGNC:HGNC:288,MIM:109691	adrenoceptor beta 3			hsa04020,hsa04022,hsa04080,hsa04714,hsa04923,hsa04924,hsa04970	Calcium signaling pathway|cGMP-PKG signaling pathway|Neuroactive ligand-receptor interaction|Thermogenesis|Regulation of lipolysis in adipocytes|Renin secretion|Salivary secretion
ADRM1	7628	8630	7699	10040	8077	9949	8985	6987	7846	10812	7792	12727	9322	8922	8250	8761	GeneID:11047,Genbank:XM_017027602.1,HGNC:HGNC:15759,MIM:610650	adhesion regulating molecule 1	GO:0000502,GO:0002020,GO:0005654,GO:0005829,GO:0005886,GO:0005887,GO:0006368,GO:0006511,GO:0008541,GO:0016020,GO:0016579,GO:0043130,GO:0043248,GO:0061133,GO:0070628	proteasome complex|protease binding|nucleoplasm|cytosol|plasma membrane|integral component of plasma membrane|transcription elongation from RNA polymerase II promoter|ubiquitin-dependent protein catabolic process|proteasome regulatory particle, lid subcomplex|membrane|protein deubiquitination|ubiquitin binding|proteasome assembly|endopeptidase activator activity|proteasome binding	hsa03050,hsa05169	Proteasome|Epstein-Barr virus infection
ADSL	2803	3091	3383	4003	2868	3025	3291	2498	2751	3400	3301	3862	3281	3287	3039	2955	GeneID:158,Genbank:NM_000026.3,HGNC:HGNC:291,MIM:608222	adenylosuccinate lyase			hsa00230,hsa00250	Purine metabolism|Alanine, aspartate and glutamate metabolism
ADSS	4158	3298	4731	3212	4272	3565	4375	4995	3659	2848	4774	3448	4850	3375	4090	4502	GeneID:159,Genbank:NM_001126.3,HGNC:HGNC:292,MIM:103060	adenylosuccinate synthase	GO:0002376,GO:0004019,GO:0005525,GO:0005737,GO:0005829,GO:0005886,GO:0006167,GO:0006531,GO:0009168,GO:0014074,GO:0042301,GO:0044208,GO:0046040,GO:0046872,GO:0060359,GO:0070062,GO:0071257	immune system process|adenylosuccinate synthase activity|GTP binding|cytoplasm|cytosol|plasma membrane|AMP biosynthetic process|aspartate metabolic process|purine ribonucleoside monophosphate biosynthetic process|response to purine-containing compound|phosphate ion binding|'de novo' AMP biosynthetic process|IMP metabolic process|metal ion binding|response to ammonium ion|extracellular exosome|cel…	hsa00230,hsa00250	Purine metabolism|Alanine, aspartate and glutamate metabolism
ADSSL1	28	78	82	68	39	81	74	75	43	91	95	61	69	100	68	90	GeneID:122622,Genbank:NM_152328.4,HGNC:HGNC:20093,MIM:612498	adenylosuccinate synthase like 1	GO:0002376,GO:0003924,GO:0004019,GO:0005525,GO:0005737,GO:0005829,GO:0006167,GO:0006531,GO:0006541,GO:0009168,GO:0014850,GO:0035690,GO:0042301,GO:0042594,GO:0042803,GO:0044208,GO:0046040,GO:0046872,GO:0051015,GO:0071257	immune system process|GTPase activity|adenylosuccinate synthase activity|GTP binding|cytoplasm|cytosol|AMP biosynthetic process|aspartate metabolic process|glutamine metabolic process|purine ribonucleoside monophosphate biosynthetic process|response to muscle activity|cellular response to drug|phosphate ion binding|response to starvation|protein homodimerization activity|'de novo' AMP biosyntheti…	hsa00230,hsa00250	Purine metabolism|Alanine, aspartate and glutamate metabolism
ADTRP	328	467	1066	1016	322	446	822	1261	266	396	1006	710	438	413	786	1342	GeneID:84830,Genbank:XM_005249454.3,HGNC:HGNC:21214,MIM:614348	androgen dependent TFPI regulating protein	GO:0005901,GO:0009986,GO:0010628,GO:0012505,GO:0016020,GO:0016021,GO:0016787,GO:0030195,GO:0042758,GO:0071383	caveola|cell surface|positive regulation of gene expression|endomembrane system|membrane|integral component of membrane|hydrolase activity|negative regulation of blood coagulation|long-chain fatty acid catabolic process|cellular response to steroid hormone stimulus
AEBP1	3341	2325	3100	971	3127	2906	3171	2070	2771	2632	3109	1040	3617	3214	3359	2099	GeneID:165,Genbank:XM_011515162.1,HGNC:HGNC:303,MIM:602981	AE binding protein 1	GO:0000122,GO:0000977,GO:0001227,GO:0001501,GO:0003700,GO:0003714,GO:0004180,GO:0004181,GO:0004185,GO:0005516,GO:0005576,GO:0005615,GO:0005634,GO:0005737,GO:0006351,GO:0006518,GO:0007517,GO:0008270,GO:0016485,GO:0070062	negative regulation of transcription from RNA polymerase II promoter|RNA polymerase II regulatory region sequence-specific DNA binding|transcriptional repressor activity, RNA polymerase II transcription regulatory region sequence-specific DNA binding|skeletal system development|DNA binding transcription factor activity|transcription corepressor activity|carboxypeptidase activity|metallocarboxypep…
AEBP2	1445	1323	1739	686	1126	1423	2026	1661	1173	887	1962	841	1616	1178	1649	1526	GeneID:121536,Genbank:XM_017018806.1,HGNC:HGNC:24051	AE binding protein 2	GO:0000978,GO:0001078,GO:0003714,GO:0005634,GO:0005654,GO:0006351,GO:0016569,GO:0035098,GO:0045814,GO:0046872	RNA polymerase II proximal promoter sequence-specific DNA binding|transcriptional repressor activity, RNA polymerase II proximal promoter sequence-specific DNA binding|transcription corepressor activity|nucleus|nucleoplasm|transcription, DNA-templated|covalent chromatin modification|ESC/E(Z) complex|negative regulation of gene expression, epigenetic|metal ion binding
AEN	4224	4374	3999	4968	4348	5110	4814	4012	4407	4857	4193	5149	4928	4699	3970	4468	GeneID:64782,Genbank:XM_011521905.2,HGNC:HGNC:25722,MIM:610177	apoptosis enhancing nuclease	GO:0003676,GO:0004527,GO:0005634,GO:0005654,GO:0005730,GO:0010212,GO:0031965,GO:0042771	nucleic acid binding|exonuclease activity|nucleus|nucleoplasm|nucleolus|response to ionizing radiation|nuclear membrane|intrinsic apoptotic signaling pathway in response to DNA damage by p53 class mediator
AES	13173	15750	14973	18248	13187	18183	15241	15376	13726	18368	14392	21071	15486	17773	14181	19543	GeneID:166,Genbank:XM_006722664.1,HGNC:HGNC:307,MIM:600188	amino-terminal enhancer of split	GO:0000122,GO:0001501,GO:0003714,GO:0005634,GO:0006351,GO:0007275,GO:0009887,GO:0010629,GO:0016055,GO:0031668,GO:0032091,GO:0040008,GO:0045892,GO:0060761,GO:0070555,GO:0090090,GO:2000210	negative regulation of transcription from RNA polymerase II promoter|skeletal system development|transcription corepressor activity|nucleus|transcription, DNA-templated|multicellular organism development|animal organ morphogenesis|negative regulation of gene expression|Wnt signaling pathway|cellular response to extracellular stimulus|negative regulation of protein binding|regulation of growth|neg…
AFAP1	17396	21643	23929	10938	17414	24147	25372	22161	17129	21143	26347	12921	22350	22783	24372	24629	GeneID:60312,Genbank:NM_198595.2,HGNC:HGNC:24017,MIM:608252	actin filament associated protein 1	GO:0003779,GO:0005829,GO:0005925,GO:0009966,GO:0015629,GO:0051493	actin binding|cytosol|focal adhesion|regulation of signal transduction|actin cytoskeleton|regulation of cytoskeleton organization
AFAP1L1	1144	838	1072	790	1226	1092	930	982	1412	853	977	1181	1512	1006	774	1243	GeneID:134265,Genbank:NM_152406.3,HGNC:HGNC:26714,MIM:614410	actin filament associated protein 1 like 1	GO:0002102,GO:0005737,GO:0030054,GO:0071437	podosome|cytoplasm|cell junction|invadopodium
AFAP1L2	10	64	19	9	28	52	31	9	41	76	17	14	31	67	28	19	GeneID:84632,Genbank:XM_005270233.4,HGNC:HGNC:25901,MIM:612420	actin filament associated protein 1 like 2	GO:0005737,GO:0005829,GO:0005886,GO:0006954,GO:0007346,GO:0017124,GO:0030296,GO:0032675,GO:0032757,GO:0035591,GO:0042169,GO:0045742,GO:0045893	cytoplasm|cytosol|plasma membrane|inflammatory response|regulation of mitotic cell cycle|SH3 domain binding|protein tyrosine kinase activator activity|regulation of interleukin-6 production|positive regulation of interleukin-8 production|signaling adaptor activity|SH2 domain binding|positive regulation of epidermal growth factor receptor signaling pathway|positive regulation of transcription, DNA…
AFDN	8651	6340	11555	4174	7615	7249	11156	10277	8234	5396	12705	5224	10571	6818	10908	10350	GeneID:4301,Genbank:XM_017010879.1,HGNC:HGNC:7137,MIM:159559	afadin, adherens junction formation factor			hsa04014,hsa04015,hsa04024,hsa04520,hsa04530,hsa04670	Ras signaling pathway|Rap1 signaling pathway|cAMP signaling pathway|Adherens junction|Tight junction|Leukocyte transendothelial migration
AFF1	10364	9063	11009	3831	8954	10578	11016	10287	8562	7891	12837	4284	12164	9971	10538	10227	GeneID:4299,Genbank:XM_005263009.4,HGNC:HGNC:7135,MIM:159557	AF4/FMR2 family member 1			hsa05202	Transcriptional misregulation in cancer
AFF2	31	92	38	32	28	126	52	66	41	80	44	37	24	74	38	47	GeneID:2334,Genbank:NM_002025.3,HGNC:HGNC:3776,MIM:300806	AF4/FMR2 family member 2	GO:0002151,GO:0006397,GO:0007420,GO:0007611,GO:0008380,GO:0010468,GO:0010629,GO:0016607,GO:0035063,GO:0043484	G-quadruplex RNA binding|mRNA processing|brain development|learning or memory|RNA splicing|regulation of gene expression|negative regulation of gene expression|nuclear speck|nuclear speck organization|regulation of RNA splicing
AFF3	98	50	67	58	142	61	72	118	129	59	85	50	164	74	49	129	GeneID:3899,Genbank:XM_011511171.3,HGNC:HGNC:6473,MIM:601464	AF4/FMR2 family member 3
AFF4	14429	11110	16880	8563	12611	12638	18537	18891	11586	8659	20191	9417	16713	11950	16716	17371	GeneID:27125,Genbank:NM_014423.3,HGNC:HGNC:17869,MIM:604417	AF4/FMR2 family member 4
AFG1L	189	201	185	147	192	213	174	203	130	165	191	150	285	150	151	200	GeneID:246269,Genbank:NM_145315.4,HGNC:HGNC:16411,MIM:617469	AFG1 like ATPase	GO:0005524,GO:0005739,GO:0006123,GO:0007005,GO:0016787,GO:0031966,GO:0035694	ATP binding|mitochondrion|mitochondrial electron transport, cytochrome c to oxygen|mitochondrion organization|hydrolase activity|mitochondrial membrane|mitochondrial protein catabolic process
AFG3L2	1767	1544	1984	1616	1790	2045	2142	1840	1553	1686	2246	1550	1894	1741	1921	1955	GeneID:10939,Genbank:XM_011525601.3,HGNC:HGNC:315,MIM:604581	AFG3 like matrix AAA peptidase subunit 2	GO:0004222,GO:0005524,GO:0005739,GO:0005743,GO:0005745,GO:0006508,GO:0006851,GO:0007409,GO:0007528,GO:0008053,GO:0008237,GO:0008270,GO:0016485,GO:0016540,GO:0021675,GO:0034982,GO:0036444,GO:0040014,GO:0042407,GO:0042552,GO:0048747,GO:0051082,GO:0051560,GO:0060013	metalloendopeptidase activity|ATP binding|mitochondrion|mitochondrial inner membrane|m-AAA complex|proteolysis|mitochondrial calcium ion transmembrane transport|axonogenesis|neuromuscular junction development|mitochondrial fusion|metallopeptidase activity|zinc ion binding|protein processing|protein autoprocessing|nerve development|mitochondrial protein processing|mitochondrial calcium uptake|regu…
AFM	0	0	0	0	0	0	0	0	0	0	0	0	0	0	0	0	GeneID:173,Genbank:NM_001133.2,HGNC:HGNC:316,MIM:104145	afamin	GO:0005576,GO:0005615,GO:0008431,GO:0050821,GO:0051180,GO:0070062,GO:0071693,GO:0072562	extracellular region|extracellular space|vitamin E binding|protein stabilization|vitamin transport|extracellular exosome|protein transport within extracellular region|blood microparticle
AFMID	1080	845	1181	1166	1286	913	1198	861	1098	868	1260	1003	1277	775	1205	867	GeneID:125061,Genbank:XM_011524329.2,HGNC:HGNC:20910	arylformamidase	GO:0004061,GO:0005634,GO:0005737,GO:0005829,GO:0016787,GO:0019441	arylformamidase activity|nucleus|cytoplasm|cytosol|hydrolase activity|tryptophan catabolic process to kynurenine	hsa00380,hsa00630	Tryptophan metabolism|Glyoxylate and dicarboxylate metabolism
AFP	0	0	0	0	0	0	0	0	0	7	0	0	0	2	0	0	GeneID:174,Genbank:NM_001134.2,HGNC:HGNC:317,MIM:104150	alpha fetoprotein			hsa04390	Hippo signaling pathway
AFTPH	1377	1085	1681	1008	1131	1213	1441	1689	1144	943	1861	1180	1465	1084	1419	1496	GeneID:54812,Genbank:NM_203437.3,HGNC:HGNC:25951	aftiphilin	GO:0005634,GO:0005794,GO:0005829,GO:0015031,GO:0030121,GO:0030276,GO:0043231	nucleus|Golgi apparatus|cytosol|protein transport|AP-1 adaptor complex|clathrin binding|intracellular membrane-bounded organelle
AGA	680	501	630	578	573	479	649	526	607	458	549	565	707	404	551	557	GeneID:175,Genbank:NM_001171988.1,HGNC:HGNC:318,MIM:613228	aspartylglucosaminidase	GO:0003948,GO:0005576,GO:0005615,GO:0005764,GO:0005783,GO:0006517,GO:0008233,GO:0035578,GO:0043312,GO:0043621,GO:0051604,GO:0070062	N4-(beta-N-acetylglucosaminyl)-L-asparaginase activity|extracellular region|extracellular space|lysosome|endoplasmic reticulum|protein deglycosylation|peptidase activity|azurophil granule lumen|neutrophil degranulation|protein self-association|protein maturation|extracellular exosome	hsa00511,hsa04142	Other glycan degradation|Lysosome
AGAP1	1401	1394	2353	842	1458	1735	2365	1989	1379	1405	2521	1048	1821	1458	2256	2396	GeneID:116987,Genbank:NM_001037131.2,HGNC:HGNC:16922,MIM:608651	ArfGAP with GTPase domain, ankyrin repeat and PH domain 1	GO:0003924,GO:0005096,GO:0005525,GO:0005543,GO:0005737,GO:0015031,GO:0046872	GTPase activity|GTPase activator activity|GTP binding|phospholipid binding|cytoplasm|protein transport|metal ion binding	hsa04144	Endocytosis
AGAP11	6	27	16	4	16	24	9	5	15	8	19	3	22	7	29	8	GeneID:119385,Genbank:NM_133447.1,HGNC:HGNC:29421	ArfGAP with GTPase domain, ankyrin repeat and PH domain 11	GO:0005096,GO:0046872	GTPase activator activity|metal ion binding
AGAP2	966	1320	1105	1630	1118	1442	1291	1010	971	1691	1123	1935	1168	1353	1223	1237	GeneID:116986,Genbank:XM_017018772.2,HGNC:HGNC:16921,MIM:605476	ArfGAP with GTPase domain, ankyrin repeat and PH domain 2			hsa04068,hsa04144	FoxO signaling pathway|Endocytosis
AGAP3	4193	5111	4884	4692	4092	6449	5172	4699	4007	6702	4876	5281	4955	6125	4732	5783	GeneID:116988,Genbank:NM_001350104.1,HGNC:HGNC:16923,MIM:616813	ArfGAP with GTPase domain, ankyrin repeat and PH domain 3	GO:0003924,GO:0005096,GO:0005525,GO:0005737,GO:0007165,GO:0016020,GO:0046872	GTPase activity|GTPase activator activity|GTP binding|cytoplasm|signal transduction|membrane|metal ion binding	hsa04144	Endocytosis
AGAP4	246	164	368	79	215	174	290	220	162	119	356	76	259	154	257	304	GeneID:119016,Genbank:NM_001291379.1,HGNC:HGNC:23459	ArfGAP with GTPase domain, ankyrin repeat and PH domain 4	GO:0005096,GO:0046872	GTPase activator activity|metal ion binding
AGAP5	115	151	204	42	101	144	171	158	99	101	150	92	128	120	153	125	GeneID:729092,Genbank:NM_001144000.1,HGNC:HGNC:23467	ArfGAP with GTPase domain, ankyrin repeat and PH domain 5	GO:0005096,GO:0046872	GTPase activator activity|metal ion binding
AGAP6	431	446	913	218	431	439	698	639	444	320	851	210	592	337	692	557	GeneID:414189,Genbank:XM_017016272.1,HGNC:HGNC:23466	ArfGAP with GTPase domain, ankyrin repeat and PH domain 6	GO:0005096,GO:0046872	GTPase activator activity|metal ion binding
AGAP9	122	78	84	101	162	78	63	241	128	43	86	133	183	74	71	323	GeneID:642517,Genbank:NM_001190810.1,HGNC:HGNC:23463	ArfGAP with GTPase domain, ankyrin repeat and PH domain 9
AGBL1	0	0	0	0	0	0	0	0	0	0	0	0	0	0	0	0	GeneID:123624,Genbank:XM_011521227.3,HGNC:HGNC:26504,MIM:615496	ATP/GTP binding protein like 1	GO:0004181,GO:0005829,GO:0008270,GO:0015631,GO:0035609,GO:0035610	metallocarboxypeptidase activity|cytosol|zinc ion binding|tubulin binding|C-terminal protein deglutamylation|protein side chain deglutamylation
AGBL2	9	6	14	0	6	1	11	6	4	1	16	0	3	7	9	14	GeneID:79841,Genbank:XM_011520373.3,HGNC:HGNC:26296,MIM:617345	ATP/GTP binding protein like 2	GO:0004181,GO:0005814,GO:0005829,GO:0008270,GO:0035610,GO:0036064	metallocarboxypeptidase activity|centriole|cytosol|zinc ion binding|protein side chain deglutamylation|ciliary basal body
AGBL3	82	53	110	78	85	69	77	99	96	75	130	72	65	64	100	90	GeneID:340351,Genbank:XM_017012137.2,HGNC:HGNC:27981,MIM:617346	ATP/GTP binding protein like 3	GO:0004181,GO:0005829,GO:0008270,GO:0035610	metallocarboxypeptidase activity|cytosol|zinc ion binding|protein side chain deglutamylation
AGBL4	4	0	0	0	0	2	0	0	1	0	1	0	0	0	0	1	GeneID:84871,Genbank:XM_017002595.2,HGNC:HGNC:25892,MIM:616476	ATP/GTP binding protein like 4	GO:0004181,GO:0005794,GO:0005814,GO:0005829,GO:0008270,GO:0015631,GO:0035608,GO:0035609,GO:0035610,GO:0036064,GO:0051607	metallocarboxypeptidase activity|Golgi apparatus|centriole|cytosol|zinc ion binding|tubulin binding|protein deglutamylation|C-terminal protein deglutamylation|protein side chain deglutamylation|ciliary basal body|defense response to virus
AGBL5	2488	3307	2594	3719	2660	3563	2765	2718	2461	3617	3066	3498	3253	3358	2461	3009	GeneID:60509,Genbank:XM_011533011.3,HGNC:HGNC:26147,MIM:615900	ATP/GTP binding protein like 5	GO:0004181,GO:0005634,GO:0005737,GO:0005829,GO:0008270,GO:0015630,GO:0015631,GO:0030496,GO:0035608,GO:0035611,GO:0045171,GO:0051607,GO:0072686	metallocarboxypeptidase activity|nucleus|cytoplasm|cytosol|zinc ion binding|microtubule cytoskeleton|tubulin binding|midbody|protein deglutamylation|protein branching point deglutamylation|intercellular bridge|defense response to virus|mitotic spindle
AGER	109	179	172	122	178	191	269	157	164	156	262	169	141	217	195	239	GeneID:177,Genbank:NM_001206932.1,HGNC:HGNC:320,MIM:600214	advanced glycosylation end-product specific receptor			hsa04933	AGE-RAGE signaling pathway in diabetic complications
AGFG1	3838	3952	5102	2953	3593	4243	5329	5135	3592	3637	5765	3056	4896	3780	4813	4730	GeneID:3267,Genbank:XM_006712480.3,HGNC:HGNC:5175,MIM:600862	ArfGAP with FG repeats 1	GO:0001675,GO:0003677,GO:0003723,GO:0005096,GO:0005643,GO:0005829,GO:0006406,GO:0007275,GO:0007289,GO:0031410,GO:0042995,GO:0043025,GO:0043231,GO:0045109,GO:0046872,GO:0061024	acrosome assembly|DNA binding|RNA binding|GTPase activator activity|nuclear pore|cytosol|mRNA export from nucleus|multicellular organism development|spermatid nucleus differentiation|cytoplasmic vesicle|cell projection|neuronal cell body|intracellular membrane-bounded organelle|intermediate filament organization|metal ion binding|membrane organization	hsa05164	Influenza A
AGFG2	2011	949	1289	1012	2188	1281	1766	1499	1827	1266	1607	1181	2477	1279	1519	1514	GeneID:3268,Genbank:NM_006076.4,HGNC:HGNC:5177,MIM:604019	ArfGAP with FG repeats 2	GO:0005096,GO:0016020,GO:0046872	GTPase activator activity|membrane|metal ion binding
AGGF1	1464	1182	1724	1133	1283	1438	1603	1770	1200	949	2016	1147	1624	1178	1559	1555	GeneID:55109,Genbank:NM_018046.4,HGNC:HGNC:24684,MIM:608464	angiogenic factor with G-patch and FHA domains 1	GO:0001525,GO:0001570,GO:0001938,GO:0003676,GO:0005576,GO:0005737,GO:0007155,GO:0045766,GO:0048471	angiogenesis|vasculogenesis|positive regulation of endothelial cell proliferation|nucleic acid binding|extracellular region|cytoplasm|cell adhesion|positive regulation of angiogenesis|perinuclear region of cytoplasm
AGK	1674	1503	2083	1947	1463	1719	1864	2149	1429	1502	2087	1830	1979	1651	1884	2185	GeneID:55750,Genbank:NM_018238.3,HGNC:HGNC:21869,MIM:610345	acylglycerol kinase	GO:0001729,GO:0003951,GO:0004143,GO:0005524,GO:0005739,GO:0005741,GO:0005743,GO:0005758,GO:0005829,GO:0031305,GO:0042721,GO:0043231,GO:0045039,GO:0046474,GO:0046513,GO:0047620	ceramide kinase activity|NAD+ kinase activity|diacylglycerol kinase activity|ATP binding|mitochondrion|mitochondrial outer membrane|mitochondrial inner membrane|mitochondrial intermembrane space|cytosol|integral component of mitochondrial inner membrane|mitochondrial inner membrane protein insertion complex|intracellular membrane-bounded organelle|protein import into mitochondrial inner membrane|…	hsa00561	Glycerolipid metabolism
AGL	1305	862	1657	765	1146	1234	1254	1425	1201	740	1385	1060	1501	973	1173	1198	GeneID:178,Genbank:XM_005270557.2,HGNC:HGNC:321,MIM:610860	amylo-alpha-1, 6-glucosidase, 4-alpha-glucanotransferase	GO:0004133,GO:0004134,GO:0004135,GO:0005576,GO:0005634,GO:0005737,GO:0005829,GO:0005978,GO:0005980,GO:0007584,GO:0016234,GO:0016529,GO:0030247,GO:0031593,GO:0034774,GO:0043033,GO:0043312,GO:0051384,GO:0102500,GO:1904813	glycogen debranching enzyme activity|4-alpha-glucanotransferase activity|amylo-alpha-1,6-glucosidase activity|extracellular region|nucleus|cytoplasm|cytosol|glycogen biosynthetic process|glycogen catabolic process|response to nutrient|inclusion body|sarcoplasmic reticulum|polysaccharide binding|polyubiquitin modification-dependent protein binding|secretory granule lumen|isoamylase complex|neutrop…	hsa00500	Starch and sucrose metabolism
AGMAT	62	44	135	28	62	73	114	64	58	73	64	66	91	96	89	63	GeneID:79814,Genbank:NM_024758.4,HGNC:HGNC:18407,MIM:617887	agmatinase	GO:0005739,GO:0008295,GO:0008783,GO:0033388,GO:0046872,GO:0070062,GO:0097055	mitochondrion|spermidine biosynthetic process|agmatinase activity|putrescine biosynthetic process from arginine|metal ion binding|extracellular exosome|agmatine biosynthetic process	hsa00330	Arginine and proline metabolism
AGMO	21	6	20	39	29	0	30	28	7	0	17	55	32	0	27	23	GeneID:392636,Genbank:XM_017012204.1,HGNC:HGNC:33784,MIM:613738	alkylglycerol monooxygenase	GO:0005506,GO:0005783,GO:0005789,GO:0006643,GO:0016021,GO:0019432,GO:0046485,GO:0050479	iron ion binding|endoplasmic reticulum|endoplasmic reticulum membrane|membrane lipid metabolic process|integral component of membrane|triglyceride biosynthetic process|ether lipid metabolic process|glyceryl-ether monooxygenase activity
AGO1	4437	5761	5951	3325	4526	6292	6324	6170	4176	5388	6506	3760	5392	6126	5801	6145	GeneID:26523,Genbank:NM_001317123.1,HGNC:HGNC:3262,MIM:606228	argonaute 1, RISC catalytic component	GO:0000932,GO:0000956,GO:0000978,GO:0000993,GO:0001047,GO:0003723,GO:0003725,GO:0003727,GO:0005634,GO:0005654,GO:0005737,GO:0005829,GO:0005844,GO:0006351,GO:0007223,GO:0010501,GO:0010586,GO:0016442,GO:0016525,GO:0030529,GO:0031054,GO:0035068,GO:0035194,GO:0035196,GO:0035198,GO:0035278,GO:0035280,GO:0045652,GO:0045944,GO:0060964,GO:0070578,GO:1901224	P-body|nuclear-transcribed mRNA catabolic process|RNA polymerase II proximal promoter sequence-specific DNA binding|RNA polymerase II core binding|core promoter binding|RNA binding|double-stranded RNA binding|single-stranded RNA binding|nucleus|nucleoplasm|cytoplasm|cytosol|polysome|transcription, DNA-templated|Wnt signaling pathway, calcium modulating pathway|RNA secondary structure unwinding|mi…
AGO2	8609	8341	11914	4782	8328	8760	12509	10924	8284	7079	12642	5397	10903	8806	11286	11336	GeneID:27161,Genbank:NM_001164623.2,HGNC:HGNC:3263,MIM:606229	argonaute 2, RISC catalytic component	GO:0000340,GO:0000932,GO:0000993,GO:0001047,GO:0003723,GO:0003725,GO:0003727,GO:0003743,GO:0004521,GO:0005634,GO:0005654,GO:0005737,GO:0005829,GO:0005844,GO:0005845,GO:0006351,GO:0006412,GO:0007223,GO:0008022,GO:0009791,GO:0010501,GO:0010586,GO:0016020,GO:0016442,GO:0030054,GO:0030422,GO:0030425,GO:0030529,GO:0031047,GO:0031054,GO:0035068,GO:0035087,GO:0035194,GO:0035196,GO:0035197,GO:0035198,GO:…	RNA 7-methylguanosine cap binding|P-body|RNA polymerase II core binding|core promoter binding|RNA binding|double-stranded RNA binding|single-stranded RNA binding|translation initiation factor activity|endoribonuclease activity|nucleus|nucleoplasm|cytoplasm|cytosol|polysome|mRNA cap binding complex|transcription, DNA-templated|translation|Wnt signaling pathway, calcium modulating pathway|protein C…
AGO3	1350	1213	1907	915	1175	1439	1793	1875	1273	1064	2043	1143	1684	1242	1575	1694	GeneID:192669,Genbank:XM_017000523.2,HGNC:HGNC:18421,MIM:607355	argonaute 3, RISC catalytic component	GO:0000794,GO:0000932,GO:0003723,GO:0003725,GO:0003727,GO:0005654,GO:0005737,GO:0005829,GO:0006402,GO:0007223,GO:0010501,GO:0010628,GO:0016020,GO:0016442,GO:0031054,GO:0035068,GO:0035194,GO:0035196,GO:0035198,GO:0035278,GO:0035280,GO:0036464,GO:0045652,GO:0070578,GO:0072091,GO:1901224	condensed nuclear chromosome|P-body|RNA binding|double-stranded RNA binding|single-stranded RNA binding|nucleoplasm|cytoplasm|cytosol|mRNA catabolic process|Wnt signaling pathway, calcium modulating pathway|RNA secondary structure unwinding|positive regulation of gene expression|membrane|RISC complex|pre-miRNA processing|micro-ribonucleoprotein complex|posttranscriptional gene silencing by RNA|pr…
AGO4	1338	1201	2068	767	1369	1340	1879	1681	1477	850	2142	1047	1963	1248	1764	1750	GeneID:192670,Genbank:XM_005270578.3,HGNC:HGNC:18424,MIM:607356	argonaute 4, RISC catalytic component	GO:0000932,GO:0003725,GO:0003727,GO:0005654,GO:0005737,GO:0005829,GO:0006402,GO:0007130,GO:0007140,GO:0007223,GO:0008584,GO:0010501,GO:0010586,GO:0016020,GO:0016442,GO:0016604,GO:0022604,GO:0031054,GO:0035068,GO:0035194,GO:0035196,GO:0035198,GO:0035278,GO:0035280,GO:0043066,GO:0045652,GO:0070578	P-body|double-stranded RNA binding|single-stranded RNA binding|nucleoplasm|cytoplasm|cytosol|mRNA catabolic process|synaptonemal complex assembly|male meiotic nuclear division|Wnt signaling pathway, calcium modulating pathway|male gonad development|RNA secondary structure unwinding|miRNA metabolic process|membrane|RISC complex|nuclear body|regulation of cell morphogenesis|pre-miRNA processing|mic…
AGPAT1	3714	4775	3582	2608	3471	5315	3539	3196	3751	5417	3326	2988	4518	5004	3610	4141	GeneID:10554,Genbank:NM_032741.4,HGNC:HGNC:324,MIM:603099	1-acylglycerol-3-phosphate O-acyltransferase 1	GO:0001819,GO:0001961,GO:0003841,GO:0005783,GO:0005789,GO:0006644,GO:0006654,GO:0016020,GO:0016021,GO:0016024,GO:0031325	positive regulation of cytokine production|positive regulation of cytokine-mediated signaling pathway|1-acylglycerol-3-phosphate O-acyltransferase activity|endoplasmic reticulum|endoplasmic reticulum membrane|phospholipid metabolic process|phosphatidic acid biosynthetic process|membrane|integral component of membrane|CDP-diacylglycerol biosynthetic process|positive regulation of cellular metaboli…	hsa00561,hsa00564,hsa04072,hsa04975	Glycerolipid metabolism|Glycerophospholipid metabolism|Phospholipase D signaling pathway|Fat digestion and absorption
AGPAT2	2492	3304	2613	4160	2246	4016	3001	2584	2292	4474	2544	4730	3146	3427	2797	3355	GeneID:10555,Genbank:NM_001012727.1,HGNC:HGNC:325,MIM:603100	1-acylglycerol-3-phosphate O-acyltransferase 2	GO:0001819,GO:0001961,GO:0003841,GO:0005783,GO:0005789,GO:0005886,GO:0006644,GO:0006654,GO:0008544,GO:0016021,GO:0016024,GO:0035579,GO:0042493,GO:0043312	positive regulation of cytokine production|positive regulation of cytokine-mediated signaling pathway|1-acylglycerol-3-phosphate O-acyltransferase activity|endoplasmic reticulum|endoplasmic reticulum membrane|plasma membrane|phospholipid metabolic process|phosphatidic acid biosynthetic process|epidermis development|integral component of membrane|CDP-diacylglycerol biosynthetic process|specific gr…	hsa00561,hsa00564,hsa04072,hsa04975	Glycerolipid metabolism|Glycerophospholipid metabolism|Phospholipase D signaling pathway|Fat digestion and absorption
AGPAT3	8366	8028	8139	4060	8260	8965	8495	8024	8207	8186	8209	5183	10661	8847	8027	9344	GeneID:56894,Genbank:XM_006724031.3,HGNC:HGNC:326,MIM:614794	1-acylglycerol-3-phosphate O-acyltransferase 3	GO:0000139,GO:0003841,GO:0005635,GO:0005783,GO:0005789,GO:0005886,GO:0006654,GO:0008654,GO:0016020,GO:0016021,GO:0016024	Golgi membrane|1-acylglycerol-3-phosphate O-acyltransferase activity|nuclear envelope|endoplasmic reticulum|endoplasmic reticulum membrane|plasma membrane|phosphatidic acid biosynthetic process|phospholipid biosynthetic process|membrane|integral component of membrane|CDP-diacylglycerol biosynthetic process	hsa00561,hsa00564,hsa04072	Glycerolipid metabolism|Glycerophospholipid metabolism|Phospholipase D signaling pathway
AGPAT4	972	877	1227	696	1046	896	1230	1210	954	768	1386	855	1362	871	1243	1187	GeneID:56895,Genbank:XM_017011059.1,HGNC:HGNC:20885,MIM:614795	1-acylglycerol-3-phosphate O-acyltransferase 4	GO:0003841,GO:0005789,GO:0006654,GO:0008654,GO:0016021,GO:0016024	1-acylglycerol-3-phosphate O-acyltransferase activity|endoplasmic reticulum membrane|phosphatidic acid biosynthetic process|phospholipid biosynthetic process|integral component of membrane|CDP-diacylglycerol biosynthetic process	hsa00561,hsa00564,hsa04072	Glycerolipid metabolism|Glycerophospholipid metabolism|Phospholipase D signaling pathway
AGPAT5	2128	1448	2249	1471	2026	1354	2268	2169	2104	1145	2379	1524	2322	1217	2256	1991	GeneID:55326,Genbank:NM_018361.3,HGNC:HGNC:20886,MIM:614796	1-acylglycerol-3-phosphate O-acyltransferase 5	GO:0002244,GO:0003841,GO:0005635,GO:0005739,GO:0005741,GO:0005789,GO:0006639,GO:0006654,GO:0008654,GO:0016021,GO:0016024	hematopoietic progenitor cell differentiation|1-acylglycerol-3-phosphate O-acyltransferase activity|nuclear envelope|mitochondrion|mitochondrial outer membrane|endoplasmic reticulum membrane|acylglycerol metabolic process|phosphatidic acid biosynthetic process|phospholipid biosynthetic process|integral component of membrane|CDP-diacylglycerol biosynthetic process	hsa00561,hsa00564,hsa04072	Glycerolipid metabolism|Glycerophospholipid metabolism|Phospholipase D signaling pathway
AGPS	4797	4638	5202	4403	3859	4499	4601	5963	4185	3453	4674	4190	5138	4309	4452	5859	GeneID:8540,Genbank:NM_003659.3,HGNC:HGNC:327,MIM:603051	alkylglycerone phosphate synthase	GO:0005730,GO:0005739,GO:0005777,GO:0005778,GO:0005782,GO:0008609,GO:0008610,GO:0008611,GO:0016020,GO:0016614,GO:0071949	nucleolus|mitochondrion|peroxisome|peroxisomal membrane|peroxisomal matrix|alkylglycerone-phosphate synthase activity|lipid biosynthetic process|ether lipid biosynthetic process|membrane|oxidoreductase activity, acting on CH-OH group of donors|FAD binding	hsa00565,hsa04146	Ether lipid metabolism|Peroxisome
AGR2	4	6	2	3	0	0	0	3	0	0	5	0	1	2	10	5	GeneID:10551,Genbank:XM_005249581.5,HGNC:HGNC:328,MIM:606358	anterior gradient 2, protein disulphide isomerase family member	GO:0002162,GO:0005154,GO:0005615,GO:0005739,GO:0005783,GO:0010628,GO:0010811,GO:0030154,GO:0042803,GO:0045742,GO:0048546,GO:0048639,GO:0060480,GO:0060548,GO:0070254,GO:1903078,GO:1903896,GO:1903899	dystroglycan binding|epidermal growth factor receptor binding|extracellular space|mitochondrion|endoplasmic reticulum|positive regulation of gene expression|positive regulation of cell-substrate adhesion|cell differentiation|protein homodimerization activity|positive regulation of epidermal growth factor receptor signaling pathway|digestive tract morphogenesis|positive regulation of developmental…
AGR3	0	0	0	0	0	0	0	0	0	0	0	0	0	0	0	0	GeneID:155465,Genbank:XM_011515152.2,HGNC:HGNC:24167,MIM:609482	anterior gradient 3, protein disulphide isomerase family member	GO:0002162,GO:0005783,GO:0030154,GO:0043231,GO:0060548	dystroglycan binding|endoplasmic reticulum|cell differentiation|intracellular membrane-bounded organelle|negative regulation of cell death
AGRN	32383	34073	22848	13735	31617	42612	25832	24931	34109	37319	23158	15481	41553	38843	25799	26450	GeneID:375790,Genbank:XM_005244749.3,HGNC:HGNC:329,MIM:103320	agrin			hsa04512	ECM-receptor interaction
AGRP	17	5	18	8	19	20	17	13	10	14	7	19	24	28	15	28	GeneID:181,Genbank:NM_001138.1,HGNC:HGNC:330,MIM:602311	agouti related neuropeptide			hsa04920	Adipocytokine signaling pathway
AGT	1	1	0	0	0	0	1	2	0	0	0	0	1	5	0	0	GeneID:183,Genbank:NM_000029.3,HGNC:HGNC:333,MIM:106150	angiotensinogen			hsa04270,hsa04614,hsa04924,hsa05410	Vascular smooth muscle contraction|Renin-angiotensin system|Renin secretion|Hypertrophic cardiomyopathy (HCM)
AGTPBP1	1497	1224	2034	1414	1253	1297	1690	2216	1264	980	1949	1530	1850	1243	1650	1878	GeneID:23287,Genbank:NM_001286717.1,HGNC:HGNC:17258,MIM:606830	ATP/GTP binding protein 1	GO:0001754,GO:0004181,GO:0005634,GO:0005730,GO:0005737,GO:0005739,GO:0005829,GO:0007005,GO:0008270,GO:0015631,GO:0021702,GO:0021772,GO:0035609,GO:0035610,GO:0043231,GO:0050905	eye photoreceptor cell differentiation|metallocarboxypeptidase activity|nucleus|nucleolus|cytoplasm|mitochondrion|cytosol|mitochondrion organization|zinc ion binding|tubulin binding|cerebellar Purkinje cell differentiation|olfactory bulb development|C-terminal protein deglutamylation|protein side chain deglutamylation|intracellular membrane-bounded organelle|neuromuscular process
AGTR1	0	4	0	0	0	1	0	0	0	1	0	0	0	9	0	0	GeneID:185,Genbank:NM_031850.3,HGNC:HGNC:336,MIM:106165	angiotensin II receptor type 1			hsa04020,hsa04022,hsa04072,hsa04080,hsa04261,hsa04270,hsa04371,hsa04614,hsa04924,hsa04925,hsa04927,hsa04933,hsa04934,hsa05200	Calcium signaling pathway|cGMP-PKG signaling pathway|Phospholipase D signaling pathway|Neuroactive ligand-receptor interaction|Adrenergic signaling in cardiomyocytes|Vascular smooth muscle contraction|Apelin signaling pathway|Renin-angiotensin system|Renin secretion|Aldosterone synthesis and secretion|Cortisol synthesis and secretion|AGE-RAGE signaling pathway in diabetic complications|Cushing sy…
AGTR2	0	0	0	0	0	0	0	0	0	0	0	0	0	0	0	0	GeneID:186,Genbank:NM_000686.4,HGNC:HGNC:338,MIM:300034	angiotensin II receptor type 2	GO:0001974,GO:0001991,GO:0002018,GO:0002033,GO:0002035,GO:0004945,GO:0005576,GO:0005886,GO:0005887,GO:0006883,GO:0006954,GO:0007166,GO:0007186,GO:0007199,GO:0007263,GO:0007420,GO:0008134,GO:0008217,GO:0008284,GO:0010459,GO:0010700,GO:0017046,GO:0021695,GO:0030308,GO:0032304,GO:0032516,GO:0035556,GO:0035566,GO:0035640,GO:0035815,GO:0035932,GO:0042306,GO:0042311,GO:0042416,GO:0043537,GO:0045429,GO:…	blood vessel remodeling|regulation of systemic arterial blood pressure by circulatory renin-angiotensin|renin-angiotensin regulation of aldosterone production|angiotensin-mediated vasodilation involved in regulation of systemic arterial blood pressure|brain renin-angiotensin system|angiotensin type II receptor activity|extracellular region|plasma membrane|integral component of plasma membrane|cel…	hsa04080,hsa04261,hsa04614	Neuroactive ligand-receptor interaction|Adrenergic signaling in cardiomyocytes|Renin-angiotensin system
AGTRAP	1975	1419	1665	2290	2109	1622	1521	1303	2109	1887	1452	2183	2464	1699	1452	1544	GeneID:57085,Genbank:NM_001040197.1,HGNC:HGNC:13539,MIM:608729	angiotensin II receptor associated protein
AGXT	0	0	0	0	0	0	0	0	0	0	0	0	0	0	0	0	GeneID:189,Genbank:NM_000030.2,HGNC:HGNC:341,MIM:604285	alanine--glyoxylate and serine--pyruvate aminotransferase	GO:0004760,GO:0005102,GO:0005759,GO:0005777,GO:0005782,GO:0007219,GO:0008453,GO:0008483,GO:0009436,GO:0016597,GO:0019265,GO:0019448,GO:0030170,GO:0034641,GO:0042802,GO:0042803,GO:0042853,GO:0042866,GO:0043231,GO:0043621,GO:0046487,GO:0046724,GO:0051384,GO:0051591	serine-pyruvate transaminase activity|receptor binding|mitochondrial matrix|peroxisome|peroxisomal matrix|Notch signaling pathway|alanine-glyoxylate transaminase activity|transaminase activity|glyoxylate catabolic process|amino acid binding|glycine biosynthetic process, by transamination of glyoxylate|L-cysteine catabolic process|pyridoxal phosphate binding|cellular nitrogen compound metabolic pr…	hsa00250,hsa00260,hsa00630,hsa04146	Alanine, aspartate and glutamate metabolism|Glycine, serine and threonine metabolism|Glyoxylate and dicarboxylate metabolism|Peroxisome
AGXT2	0	0	0	0	0	0	0	1	0	0	0	0	0	1	0	0	GeneID:64902,Genbank:XM_005248337.3,HGNC:HGNC:14412,MIM:612471	alanine--glyoxylate aminotransferase 2	GO:0005739,GO:0005759,GO:0008453,GO:0009436,GO:0019265,GO:0019481,GO:0030170,GO:0042802,GO:0045429,GO:0046487,GO:0047305	mitochondrion|mitochondrial matrix|alanine-glyoxylate transaminase activity|glyoxylate catabolic process|glycine biosynthetic process, by transamination of glyoxylate|L-alanine catabolic process, by transamination|pyridoxal phosphate binding|identical protein binding|positive regulation of nitric oxide biosynthetic process|glyoxylate metabolic process|(R)-3-amino-2-methylpropionate-pyruvate trans…	hsa00250,hsa00260,hsa00270,hsa00280	Alanine, aspartate and glutamate metabolism|Glycine, serine and threonine metabolism|Cysteine and methionine metabolism|Valine, leucine and isoleucine degradation
AHCTF1	3097	2128	3409	1881	2516	2482	3273	3486	2226	1549	3670	2080	3469	1912	3164	2944	GeneID:25909,Genbank:NM_001323343.1,HGNC:HGNC:24618,MIM:610853	AT-hook containing transcription factor 1	GO:0000777,GO:0000910,GO:0003677,GO:0003700,GO:0005634,GO:0005643,GO:0005654,GO:0005829,GO:0007062,GO:0015031,GO:0016363,GO:0031965,GO:0034399,GO:0051028,GO:0051292,GO:0070062	condensed chromosome kinetochore|cytokinesis|DNA binding|DNA binding transcription factor activity|nucleus|nuclear pore|nucleoplasm|cytosol|sister chromatid cohesion|protein transport|nuclear matrix|nuclear membrane|nuclear periphery|mRNA transport|nuclear pore complex assembly|extracellular exosome
AHCY	5288	8636	6125	9532	5395	9159	6706	5621	4811	10487	5926	9683	6202	8774	5929	6951	GeneID:191,Genbank:XM_011528657.2,HGNC:HGNC:343,MIM:180960	adenosylhomocysteinase	GO:0000096,GO:0001666,GO:0002439,GO:0004013,GO:0005634,GO:0005829,GO:0006730,GO:0007584,GO:0019510,GO:0030554,GO:0032259,GO:0033353,GO:0042470,GO:0042745,GO:0042802,GO:0043005,GO:0051287,GO:0070062,GO:0071268	sulfur amino acid metabolic process|response to hypoxia|chronic inflammatory response to antigenic stimulus|adenosylhomocysteinase activity|nucleus|cytosol|one-carbon metabolic process|response to nutrient|S-adenosylhomocysteine catabolic process|adenyl nucleotide binding|methylation|S-adenosylmethionine cycle|melanosome|circadian sleep/wake cycle|identical protein binding|neuron projection|NAD b…	hsa00270	Cysteine and methionine metabolism
AHCYL1	5300	6930	5919	3952	5282	7497	6219	6196	4564	6179	6268	4173	6128	6942	5676	6267	GeneID:10768,Genbank:NM_001242673.1,HGNC:HGNC:344,MIM:607826	adenosylhomocysteinase like 1	GO:0003723,GO:0005737,GO:0005783,GO:0005829,GO:0006378,GO:0006611,GO:0006730,GO:0010765,GO:0016324,GO:0031440,GO:0032412,GO:0033353,GO:0038166,GO:0042045,GO:0042802,GO:0043231,GO:0044070,GO:0051592	RNA binding|cytoplasm|endoplasmic reticulum|cytosol|mRNA polyadenylation|protein export from nucleus|one-carbon metabolic process|positive regulation of sodium ion transport|apical plasma membrane|regulation of mRNA 3'-end processing|regulation of ion transmembrane transporter activity|S-adenosylmethionine cycle|angiotensin-activated signaling pathway|epithelial fluid transport|identical protein …	hsa00270	Cysteine and methionine metabolism
AHCYL2	1196	2540	1013	870	1192	2886	1143	1282	1030	2578	1246	968	1307	2697	1033	1360	GeneID:23382,Genbank:NM_015328.3,HGNC:HGNC:22204,MIM:616520	adenosylhomocysteinase like 2	GO:0005783,GO:0005829,GO:0006730,GO:0016787,GO:0033353,GO:0043005	endoplasmic reticulum|cytosol|one-carbon metabolic process|hydrolase activity|S-adenosylmethionine cycle|neuron projection	hsa00270	Cysteine and methionine metabolism
AHDC1	4030	5615	4461	1343	3608	6816	5194	3501	4272	5660	5497	1327	5119	6046	5194	3859	GeneID:27245,Genbank:NM_001029882.3,HGNC:HGNC:25230,MIM:615790	AT-hook DNA binding motif containing 1	GO:0003677	DNA binding
AHI1	751	717	1229	500	502	770	816	1004	558	507	1271	662	804	650	1006	842	GeneID:54806,Genbank:NM_001134830.1,HGNC:HGNC:21575,MIM:608894	Abelson helper integration site 1	GO:0001738,GO:0001947,GO:0002092,GO:0005813,GO:0005814,GO:0005829,GO:0005911,GO:0005912,GO:0005929,GO:0007169,GO:0007417,GO:0010842,GO:0016192,GO:0030862,GO:0030902,GO:0034613,GO:0035844,GO:0035845,GO:0036038,GO:0036064,GO:0039008,GO:0039023,GO:0042802,GO:0043066,GO:0045944,GO:0050795,GO:0060271,GO:0065001,GO:0070121,GO:0070986,GO:0071599,GO:0097711,GO:0097730	morphogenesis of a polarized epithelium|heart looping|positive regulation of receptor internalization|centrosome|centriole|cytosol|cell-cell junction|adherens junction|cilium|transmembrane receptor protein tyrosine kinase signaling pathway|central nervous system development|retina layer formation|vesicle-mediated transport|positive regulation of polarized epithelial cell differentiation|hindbrain…
AHNAK	95781	99402	124086	57505	94216	115181	117947	128357	100946	85419	114070	68898	124944	108880	103574	128958	GeneID:79026,Genbank:NM_024060.3,HGNC:HGNC:347,MIM:103390	AHNAK nucleoprotein	GO:0003723,GO:0005634,GO:0005737,GO:0005765,GO:0005829,GO:0005886,GO:0005925,GO:0015629,GO:0016020,GO:0030315,GO:0031982,GO:0042383,GO:0043034,GO:0043484,GO:0044291,GO:0044548,GO:0045296,GO:0051259,GO:0070062,GO:0097493,GO:1901385	RNA binding|nucleus|cytoplasm|lysosomal membrane|cytosol|plasma membrane|focal adhesion|actin cytoskeleton|membrane|T-tubule|vesicle|sarcolemma|costamere|regulation of RNA splicing|cell-cell contact zone|S100 protein binding|cadherin binding|protein oligomerization|extracellular exosome|structural molecule activity conferring elasticity|regulation of voltage-gated calcium channel activity
AHNAK2	20900	32847	30214	8899	19683	40233	28434	25726	21780	33084	28714	11002	26069	37439	26207	26691	GeneID:113146,Genbank:NM_138420.3,HGNC:HGNC:20125,MIM:608570	AHNAK nucleoprotein 2	GO:0005634,GO:0005737,GO:0005829,GO:0005886,GO:0030018,GO:0030315,GO:0030659,GO:0042383,GO:0043034	nucleus|cytoplasm|cytosol|plasma membrane|Z disc|T-tubule|cytoplasmic vesicle membrane|sarcolemma|costamere
AHR	2879	3628	3509	1159	2789	4078	4027	2860	2511	3395	4241	1383	3364	4118	3441	2689	GeneID:196,Genbank:NM_001621.4,HGNC:HGNC:348,MIM:600253	aryl hydrocarbon receptor	GO:0001094,GO:0001223,GO:0001568,GO:0003677,GO:0003700,GO:0004874,GO:0004879,GO:0005634,GO:0005654,GO:0005667,GO:0005737,GO:0005829,GO:0006355,GO:0006357,GO:0006366,GO:0006805,GO:0006915,GO:0007049,GO:0008134,GO:0009410,GO:0009636,GO:0010468,GO:0017025,GO:0030888,GO:0032922,GO:0034752,GO:0034753,GO:0035326,GO:0043234,GO:0044212,GO:0045892,GO:0045893,GO:0045944,GO:0046982,GO:0046983,GO:0051879,GO:…	TFIID-class transcription factor binding|transcription coactivator binding|blood vessel development|DNA binding|DNA binding transcription factor activity|aryl hydrocarbon receptor activity|nuclear receptor activity|nucleus|nucleoplasm|transcription factor complex|cytoplasm|cytosol|regulation of transcription, DNA-templated|regulation of transcription from RNA polymerase II promoter|transcription …	hsa04659,hsa04934	Th17 cell differentiation|Cushing syndrome
AHRR	1422	1103	1210	654	1479	1347	976	1518	1467	1169	1007	577	1840	1264	900	1627	GeneID:57491,Genbank:NM_020731.4,HGNC:HGNC:346,MIM:606517	aryl-hydrocarbon receptor repressor	GO:0001191,GO:0003677,GO:0005654,GO:0005829,GO:0006351,GO:0006805,GO:0009410,GO:0046983	transcriptional repressor activity, RNA polymerase II transcription factor binding|DNA binding|nucleoplasm|cytosol|transcription, DNA-templated|xenobiotic metabolic process|response to xenobiotic stimulus|protein dimerization activity
AHSA1	2265	2485	2311	2309	2468	2607	2631	2084	2326	2568	2424	2394	2730	2552	2300	2510	GeneID:10598,Genbank:NM_001321441.1,HGNC:HGNC:1189,MIM:608466	activator of HSP90 ATPase activity 1	GO:0001671,GO:0005783,GO:0005829,GO:0006950,GO:0045296,GO:0051087,GO:0070062	ATPase activator activity|endoplasmic reticulum|cytosol|response to stress|cadherin binding|chaperone binding|extracellular exosome
AHSG	0	0	0	0	0	0	0	0	0	0	0	0	0	0	0	0	GeneID:197,Genbank:NM_001354571.1,HGNC:HGNC:349,MIM:138680	alpha 2-HS glycoprotein	GO:0001501,GO:0001503,GO:0002576,GO:0004866,GO:0004869,GO:0005576,GO:0005615,GO:0005788,GO:0005794,GO:0006907,GO:0006953,GO:0019210,GO:0030500,GO:0030502,GO:0031012,GO:0031093,GO:0034774,GO:0043312,GO:0043687,GO:0044267,GO:0046627,GO:0050727,GO:0050766,GO:0070062,GO:0070168,GO:0072562	skeletal system development|ossification|platelet degranulation|endopeptidase inhibitor activity|cysteine-type endopeptidase inhibitor activity|extracellular region|extracellular space|endoplasmic reticulum lumen|Golgi apparatus|pinocytosis|acute-phase response|kinase inhibitor activity|regulation of bone mineralization|negative regulation of bone mineralization|extracellular matrix|platelet alph…
AHSP	0	0	1	1	0	0	0	0	0	0	0	0	0	0	0	0	GeneID:51327,Genbank:NM_016633.3,HGNC:HGNC:18075,MIM:605821	alpha hemoglobin stabilizing protein	GO:0005833,GO:0006457,GO:0020027,GO:0030097,GO:0030218,GO:0030492,GO:0050821,GO:0051082	hemoglobin complex|protein folding|hemoglobin metabolic process|hemopoiesis|erythrocyte differentiation|hemoglobin binding|protein stabilization|unfolded protein binding
AICDA	4	0	0	0	0	0	0	0	0	0	0	0	0	0	0	0	GeneID:57379,Genbank:NM_001330343.1,HGNC:HGNC:13203,MIM:605257	activation induced cytidine deaminase			hsa04672,hsa05340	Intestinal immune network for IgA production|Primary immunodeficiency
AIDA	2249	1371	2323	1490	2093	1631	2193	2455	2030	1262	2105	1500	2567	1317	1956	2038	GeneID:64853,Genbank:NM_022831.2,HGNC:HGNC:25761,MIM:612375	axin interactor, dorsalization associated	GO:0005737,GO:0009953,GO:0016020,GO:0019904,GO:0035091,GO:0043496,GO:0043508,GO:0046329,GO:0048264	cytoplasm|dorsal/ventral pattern formation|membrane|protein domain specific binding|phosphatidylinositol binding|regulation of protein homodimerization activity|negative regulation of JUN kinase activity|negative regulation of JNK cascade|determination of ventral identity
AIF1	10	3	1	4	7	4	0	0	4	9	0	0	7	0	1	1	GeneID:199,Genbank:NM_001623.4,HGNC:HGNC:352,MIM:601833	allograft inflammatory factor 1	GO:0001774,GO:0001891,GO:0001934,GO:0005509,GO:0005634,GO:0005737,GO:0005829,GO:0005884,GO:0006911,GO:0006954,GO:0010629,GO:0014739,GO:0016601,GO:0030027,GO:0030041,GO:0031668,GO:0032587,GO:0032870,GO:0042102,GO:0043066,GO:0043204,GO:0045429,GO:0048471,GO:0048661,GO:0048662,GO:0048678,GO:0051015,GO:0051017,GO:0051384,GO:0051602,GO:0071315,GO:0071346,GO:0071447,GO:0071672,GO:0071673,GO:0090026,GO:…	microglial cell activation|phagocytic cup|positive regulation of protein phosphorylation|calcium ion binding|nucleus|cytoplasm|cytosol|actin filament|phagocytosis, engulfment|inflammatory response|negative regulation of gene expression|positive regulation of muscle hyperplasia|Rac protein signal transduction|lamellipodium|actin filament polymerization|cellular response to extracellular stimulus|r…
AIF1L	1336	1020	4258	2249	1616	1223	4361	1651	1676	1151	4549	3464	1897	953	4096	1900	GeneID:83543,Genbank:NM_001185095.1,HGNC:HGNC:28904	allograft inflammatory factor 1 like	GO:0005509,GO:0005737,GO:0005925,GO:0015629,GO:0032587,GO:0043234,GO:0051015,GO:0070062	calcium ion binding|cytoplasm|focal adhesion|actin cytoskeleton|ruffle membrane|protein complex|actin filament binding|extracellular exosome
AIFM1	1056	1124	1048	710	1066	1153	960	981	989	935	1150	895	1172	1087	1028	1093	GeneID:9131,Genbank:NM_145812.2,HGNC:HGNC:8768,MIM:310490	apoptosis inducing factor mitochondria associated 1			hsa04210,hsa04217	Apoptosis|Necroptosis
AIFM2	622	661	604	392	649	689	447	443	598	711	427	398	723	603	419	526	GeneID:84883,Genbank:NM_032797.5,HGNC:HGNC:21411,MIM:605159	apoptosis inducing factor, mitochondria associated 2			hsa04115	p53 signaling pathway
AIFM3	3	9	4	6	1	4	0	4	2	2	1	2	2	6	1	3	GeneID:150209,Genbank:NM_144704.2,HGNC:HGNC:26398,MIM:617298	apoptosis inducing factor, mitochondria associated 3	GO:0005739,GO:0005743,GO:0005783,GO:0005829,GO:0016491,GO:0046872,GO:0050660,GO:0051537,GO:0097194	mitochondrion|mitochondrial inner membrane|endoplasmic reticulum|cytosol|oxidoreductase activity|metal ion binding|flavin adenine dinucleotide binding|2 iron, 2 sulfur cluster binding|execution phase of apoptosis
AIG1	610	708	971	627	573	855	801	710	675	686	932	624	703	791	753	756	GeneID:51390,Genbank:NM_001286587.1,HGNC:HGNC:21607,MIM:608514	androgen induced 1	GO:0012505,GO:0016020,GO:0016021,GO:0016787,GO:0042758	endomembrane system|membrane|integral component of membrane|hydrolase activity|long-chain fatty acid catabolic process
AIM2	0	1	6	0	0	1	0	2	0	2	0	1	0	4	1	0	GeneID:9447,Genbank:XM_017002848.1,HGNC:HGNC:357,MIM:604578	absent in melanoma 2	GO:0002218,GO:0002230,GO:0003690,GO:0005654,GO:0005737,GO:0005739,GO:0005829,GO:0006915,GO:0006954,GO:0006955,GO:0032088,GO:0032461,GO:0032731,GO:0033209,GO:0035458,GO:0035690,GO:0042802,GO:0045087,GO:0050702,GO:0050718,GO:0051092,GO:0070269,GO:0097169,GO:2001056	activation of innate immune response|positive regulation of defense response to virus by host|double-stranded DNA binding|nucleoplasm|cytoplasm|mitochondrion|cytosol|apoptotic process|inflammatory response|immune response|negative regulation of NF-kappaB transcription factor activity|positive regulation of protein oligomerization|positive regulation of interleukin-1 beta production|tumor necrosis…	hsa04621,hsa04623	NOD-like receptor signaling pathway|Cytosolic DNA-sensing pathway
AIMP1	1008	941	1234	869	875	901	1136	1045	863	697	1284	887	1110	874	994	963	GeneID:9255,Genbank:NM_001142415.1,HGNC:HGNC:10648,MIM:603605	aminoacyl tRNA synthetase complex interacting multifunctional protein 1	GO:0000049,GO:0001525,GO:0001937,GO:0005125,GO:0005615,GO:0005634,GO:0005783,GO:0005794,GO:0005829,GO:0006006,GO:0006418,GO:0006915,GO:0006935,GO:0006954,GO:0007155,GO:0007165,GO:0007267,GO:0009611,GO:0009986,GO:0016020,GO:0017101,GO:0017102,GO:0030133,GO:0042803,GO:0050900,GO:0051020,GO:0051607	tRNA binding|angiogenesis|negative regulation of endothelial cell proliferation|cytokine activity|extracellular space|nucleus|endoplasmic reticulum|Golgi apparatus|cytosol|glucose metabolic process|tRNA aminoacylation for protein translation|apoptotic process|chemotaxis|inflammatory response|cell adhesion|signal transduction|cell-cell signaling|response to wounding|cell surface|membrane|aminoacyl…
AIMP2	1192	1108	1090	1189	1087	1253	1195	1091	1237	1308	1069	1226	1307	1143	1076	1191	GeneID:7965,Genbank:NM_001326609.1,HGNC:HGNC:20609,MIM:600859	aminoacyl tRNA synthetase complex interacting multifunctional protein 2	GO:0005634,GO:0005829,GO:0006418,GO:0006461,GO:0006915,GO:0008285,GO:0016020,GO:0017101,GO:0031398,GO:0032947,GO:0060510,GO:1901216,GO:1903632	nucleus|cytosol|tRNA aminoacylation for protein translation|protein complex assembly|apoptotic process|negative regulation of cell proliferation|membrane|aminoacyl-tRNA synthetase multienzyme complex|positive regulation of protein ubiquitination|protein complex scaffold activity|Type II pneumocyte differentiation|positive regulation of neuron death|positive regulation of aminoacyl-tRNA ligase act…
AIP	2239	2767	2474	3825	2195	3261	2727	1957	2174	3502	2211	3824	2542	2665	2341	2679	GeneID:9049,Genbank:XM_024448761.1,HGNC:HGNC:358,MIM:605555	aryl hydrocarbon receptor interacting protein			hsa04934	Cushing syndrome
AIPL1	1	0	0	0	0	0	0	0	0	0	0	0	0	0	0	0	GeneID:23746,Genbank:NM_001033055.2,HGNC:HGNC:359,MIM:604392	aryl hydrocarbon receptor interacting protein like 1	GO:0005634,GO:0005737,GO:0007601	nucleus|cytoplasm|visual perception	hsa04934	Cushing syndrome
AIRE	6	1	2	0	1	0	0	0	1	0	2	1	2	0	1	2	GeneID:326,Genbank:NM_000383.3,HGNC:HGNC:360,MIM:607358	autoimmune regulator			hsa04120,hsa05340	Ubiquitin mediated proteolysis|Primary immunodeficiency
AJAP1	8	0	1	5	1	0	14	2	1	0	15	0	1	0	12	9	GeneID:55966,Genbank:XM_011541786.2,HGNC:HGNC:30801,MIM:610972	adherens junctions associated protein 1	GO:0001953,GO:0005913,GO:0007155,GO:0008013,GO:0009898,GO:0009986,GO:0016323,GO:0016324,GO:0030860,GO:0032403,GO:0044214,GO:0044291,GO:0061045	negative regulation of cell-matrix adhesion|cell-cell adherens junction|cell adhesion|beta-catenin binding|cytoplasmic side of plasma membrane|cell surface|basolateral plasma membrane|apical plasma membrane|regulation of polarized epithelial cell differentiation|protein complex binding|spanning component of plasma membrane|cell-cell contact zone|negative regulation of wound healing
AJM1	41	88	163	103	51	150	164	139	73	189	137	96	72	133	151	234	GeneID:389813,Genbank:NM_001080482.3,HGNC:HGNC:37284	apical junction component 1 homolog	GO:0005912,GO:0005929,GO:0016324	adherens junction|cilium|apical plasma membrane
AJUBA	10406	10964	17159	9242	10373	14026	15928	11715	13587	12835	16032	11370	15713	13712	13612	14288	GeneID:84962,Genbank:NM_032876.5,HGNC:HGNC:20250,MIM:609066	ajuba LIM protein	GO:0000086,GO:0000122,GO:0000932,GO:0001666,GO:0003682,GO:0003714,GO:0005634,GO:0005667,GO:0005794,GO:0005815,GO:0005829,GO:0005886,GO:0005911,GO:0005912,GO:0005925,GO:0006351,GO:0006355,GO:0007010,GO:0016339,GO:0030027,GO:0030032,GO:0030334,GO:0031328,GO:0031334,GO:0033673,GO:0034613,GO:0035195,GO:0035313,GO:0035331,GO:0043087,GO:0043123,GO:0043406,GO:0045294,GO:0046474,GO:0046872,GO:0048041,GO:…	G2/M transition of mitotic cell cycle|negative regulation of transcription from RNA polymerase II promoter|P-body|response to hypoxia|chromatin binding|transcription corepressor activity|nucleus|transcription factor complex|Golgi apparatus|microtubule organizing center|cytosol|plasma membrane|cell-cell junction|adherens junction|focal adhesion|transcription, DNA-templated|regulation of transcript…	hsa04390,hsa04392	Hippo signaling pathway|Hippo signaling pathway - multiple species
AK1	5330	5391	5000	8316	5320	6121	5256	4875	4868	6734	4843	8009	6125	5995	4566	5965	GeneID:203,Genbank:NM_001318121.1,HGNC:HGNC:361,MIM:103000	adenylate kinase 1			hsa00230,hsa00730	Purine metabolism|Thiamine metabolism
AK2	5851	6420	5894	8094	5547	6931	6142	5754	5277	6548	6153	7329	6310	6522	5328	6602	GeneID:204,Genbank:NM_001319142.1,HGNC:HGNC:362,MIM:103020	adenylate kinase 2	GO:0004017,GO:0005524,GO:0005743,GO:0005758,GO:0006172,GO:0015949,GO:0070062,GO:0097226	adenylate kinase activity|ATP binding|mitochondrial inner membrane|mitochondrial intermembrane space|ADP biosynthetic process|nucleobase-containing small molecule interconversion|extracellular exosome|sperm mitochondrial sheath	hsa00230,hsa00730	Purine metabolism|Thiamine metabolism
AK3	2543	2425	2853	2699	2597	2335	2792	3813	2532	2063	3188	2291	3259	2534	2716	3549	GeneID:50808,Genbank:NM_001199853.1,HGNC:HGNC:17376,MIM:609290	adenylate kinase 3	GO:0005524,GO:0005525,GO:0005739,GO:0005759,GO:0007596,GO:0046033,GO:0046039,GO:0046041,GO:0046051,GO:0046899	ATP binding|GTP binding|mitochondrion|mitochondrial matrix|blood coagulation|AMP metabolic process|GTP metabolic process|ITP metabolic process|UTP metabolic process|nucleoside triphosphate adenylate kinase activity	hsa00230	Purine metabolism
AK4	248	191	528	438	280	200	424	579	216	175	478	301	329	157	476	583	GeneID:205,Genbank:XM_017000613.1,HGNC:HGNC:363,MIM:103030	adenylate kinase 4	GO:0001889,GO:0004017,GO:0004550,GO:0005524,GO:0005525,GO:0005739,GO:0005759,GO:0006165,GO:0007420,GO:0009142,GO:0015949,GO:0042493,GO:0046033,GO:0046034,GO:0046039,GO:0046899,GO:0050145,GO:0070062	liver development|adenylate kinase activity|nucleoside diphosphate kinase activity|ATP binding|GTP binding|mitochondrion|mitochondrial matrix|nucleoside diphosphate phosphorylation|brain development|nucleoside triphosphate biosynthetic process|nucleobase-containing small molecule interconversion|response to drug|AMP metabolic process|ATP metabolic process|GTP metabolic process|nucleoside triphosp…	hsa00230,hsa00730	Purine metabolism|Thiamine metabolism
AK5	322	33	435	194	409	78	670	410	185	53	803	221	315	68	611	297	GeneID:26289,Genbank:XM_017001012.1,HGNC:HGNC:365,MIM:608009	adenylate kinase 5	GO:0004017,GO:0004550,GO:0005524,GO:0005815,GO:0005829,GO:0006165,GO:0006172,GO:0006173,GO:0009142,GO:0009220,GO:0015949,GO:0019206,GO:0046034	adenylate kinase activity|nucleoside diphosphate kinase activity|ATP binding|microtubule organizing center|cytosol|nucleoside diphosphate phosphorylation|ADP biosynthetic process|dADP biosynthetic process|nucleoside triphosphate biosynthetic process|pyrimidine ribonucleotide biosynthetic process|nucleobase-containing small molecule interconversion|nucleoside kinase activity|ATP metabolic process	hsa00230,hsa00730	Purine metabolism|Thiamine metabolism
AK6	247	269	288	374	245	233	260	304	224	214	301	268	351	241	252	268	GeneID:102157402,Genbank:NM_001015891.1,HGNC:HGNC:49151	adenylate kinase 6	GO:0004017,GO:0005524,GO:0005654,GO:0005737,GO:0005829,GO:0015030,GO:0015949,GO:0016020,GO:0050145	adenylate kinase activity|ATP binding|nucleoplasm|cytoplasm|cytosol|Cajal body|nucleobase-containing small molecule interconversion|membrane|nucleoside phosphate kinase activity	hsa00230,hsa03008	Purine metabolism|Ribosome biogenesis in eukaryotes
AK7	10	16	18	7	14	2	10	1	11	16	22	6	15	2	10	29	GeneID:122481,Genbank:NM_152327.4,HGNC:HGNC:20091,MIM:615364	adenylate kinase 7	GO:0004017,GO:0004127,GO:0004550,GO:0005524,GO:0005829,GO:0006165,GO:0009142,GO:0015949,GO:0019206,GO:0030030	adenylate kinase activity|cytidylate kinase activity|nucleoside diphosphate kinase activity|ATP binding|cytosol|nucleoside diphosphate phosphorylation|nucleoside triphosphate biosynthetic process|nucleobase-containing small molecule interconversion|nucleoside kinase activity|cell projection organization	hsa00230,hsa00730	Purine metabolism|Thiamine metabolism
AK8	16	14	29	19	19	11	16	9	11	26	21	25	14	21	9	13	GeneID:158067,Genbank:XM_005272169.2,HGNC:HGNC:26526,MIM:615365	adenylate kinase 8	GO:0004017,GO:0004127,GO:0004550,GO:0005524,GO:0005829,GO:0005930,GO:0006165,GO:0009142,GO:0015949,GO:0019206,GO:0021591,GO:0036126	adenylate kinase activity|cytidylate kinase activity|nucleoside diphosphate kinase activity|ATP binding|cytosol|axoneme|nucleoside diphosphate phosphorylation|nucleoside triphosphate biosynthetic process|nucleobase-containing small molecule interconversion|nucleoside kinase activity|ventricular system development|sperm flagellum	hsa00230,hsa00730	Purine metabolism|Thiamine metabolism
AK9	210	163	473	154	207	223	304	446	193	217	548	221	295	201	348	249	GeneID:221264,Genbank:XM_011535552.3,HGNC:HGNC:33814,MIM:615358	adenylate kinase 9	GO:0004550,GO:0005524,GO:0005634,GO:0005654,GO:0005737,GO:0005829,GO:0006174,GO:0006186,GO:0006756,GO:0006757,GO:0015949,GO:0019206,GO:0031965,GO:0050145,GO:0061508,GO:0061565,GO:0061566,GO:0061567,GO:0061568,GO:0061569,GO:0061570,GO:0061571	nucleoside diphosphate kinase activity|ATP binding|nucleus|nucleoplasm|cytoplasm|cytosol|dADP phosphorylation|dGDP phosphorylation|AMP phosphorylation|ATP generation from ADP|nucleobase-containing small molecule interconversion|nucleoside kinase activity|nuclear membrane|nucleoside phosphate kinase activity|CDP phosphorylation|dAMP phosphorylation|CMP phosphorylation|dCMP phosphorylation|GDP phos…	hsa00230,hsa00240	Purine metabolism|Pyrimidine metabolism
AKAIN1	0	0	0	0	0	0	0	0	0	0	0	0	0	0	0	0	GeneID:642597,Genbank:NM_001330553.1,HGNC:HGNC:28285,MIM:616427	A-kinase anchor inhibitor 1	GO:0005829,GO:0008104,GO:0010738,GO:0034237,GO:0051018	cytosol|protein localization|regulation of protein kinase A signaling|protein kinase A regulatory subunit binding|protein kinase A binding
AKAP1	1089	936	1381	686	1137	1279	1317	1194	1064	993	1415	877	1351	1171	1324	1409	GeneID:8165,Genbank:NM_003488.3,HGNC:HGNC:367,MIM:602449	A-kinase anchoring protein 1	GO:0003723,GO:0005739,GO:0005741,GO:0005829,GO:0007596,GO:0010738,GO:0016020,GO:0016021,GO:0034237	RNA binding|mitochondrion|mitochondrial outer membrane|cytosol|blood coagulation|regulation of protein kinase A signaling|membrane|integral component of membrane|protein kinase A regulatory subunit binding
AKAP10	1364	1118	1586	1247	1309	1291	1607	1593	1126	1070	1687	1081	1526	1256	1340	1575	GeneID:11216,Genbank:NM_001330152.1,HGNC:HGNC:368,MIM:604694	A-kinase anchoring protein 10	GO:0005739,GO:0005829,GO:0005886,GO:0007165,GO:0007596,GO:0008104,GO:0043234,GO:0051018	mitochondrion|cytosol|plasma membrane|signal transduction|blood coagulation|protein localization|protein complex|protein kinase A binding
AKAP11	3507	2668	3556	1718	2784	2955	3070	3751	2656	1866	3427	1982	3869	2464	3092	3045	GeneID:11215,Genbank:XM_011534906.2,HGNC:HGNC:369,MIM:604696	A-kinase anchoring protein 11	GO:0005730,GO:0005777,GO:0005815,GO:0005829,GO:0005886,GO:0008157,GO:0010738,GO:0035556,GO:0051018	nucleolus|peroxisome|microtubule organizing center|cytosol|plasma membrane|protein phosphatase 1 binding|regulation of protein kinase A signaling|intracellular signal transduction|protein kinase A binding
AKAP12	38419	10894	33632	16657	32417	11045	28516	35994	37016	7210	27891	16417	41612	9897	22398	36464	GeneID:9590,Genbank:XM_017011517.2,HGNC:HGNC:370,MIM:604698	A-kinase anchoring protein 12
AKAP13	6784	5719	8186	3567	6061	6383	7994	9155	6307	4941	8358	4551	7816	6041	7776	8927	GeneID:11214,Genbank:NM_007200.4,HGNC:HGNC:371,MIM:604686	A-kinase anchoring protein 13	GO:0004691,GO:0004871,GO:0005078,GO:0005085,GO:0005089,GO:0005634,GO:0005829,GO:0005884,GO:0005938,GO:0007186,GO:0007507,GO:0010611,GO:0016020,GO:0017048,GO:0032947,GO:0035025,GO:0035556,GO:0043065,GO:0043123,GO:0043406,GO:0046872,GO:0048471,GO:0051018,GO:0051056,GO:0051168,GO:0055007,GO:0060297,GO:0060348,GO:0071875,GO:0086023,GO:1900169	cAMP-dependent protein kinase activity|signal transducer activity|MAP-kinase scaffold activity|guanyl-nucleotide exchange factor activity|Rho guanyl-nucleotide exchange factor activity|nucleus|cytosol|actin filament|cell cortex|G-protein coupled receptor signaling pathway|heart development|regulation of cardiac muscle hypertrophy|membrane|Rho GTPase binding|protein complex scaffold activity|posit…	hsa04928,hsa05163	Parathyroid hormone synthesis, secretion and action|Human cytomegalovirus infection
AKAP14	0	2	4	0	0	0	2	1	4	1	5	1	3	8	0	1	GeneID:158798,Genbank:NM_178813.5,HGNC:HGNC:24061,MIM:300462	A-kinase anchoring protein 14	GO:0005930,GO:0005952,GO:0034237	axoneme|cAMP-dependent protein kinase complex|protein kinase A regulatory subunit binding
AKAP17A	9	23	6	4	12	14	39	19	10	8	8	6	10	18	11	4	GeneID:8227,Genbank:NM_005088.2,HGNC:HGNC:18783,MIM:465000	A-kinase anchoring protein 17A	GO:0003723,GO:0005634,GO:0005681,GO:0005829,GO:0006355,GO:0006397,GO:0007165,GO:0008380,GO:0016607,GO:0042113,GO:0043484,GO:0051018	RNA binding|nucleus|spliceosomal complex|cytosol|regulation of transcription, DNA-templated|mRNA processing|signal transduction|RNA splicing|nuclear speck|B cell activation|regulation of RNA splicing|protein kinase A binding
AKAP2	109	60	86	20	87	64	118	65	54	37	83	22	82	44	66	79	GeneID:11217,Genbank:NM_001198656.1,HGNC:HGNC:372,MIM:604582	A-kinase anchoring protein 2
AKAP3	57	24	27	47	25	13	24	11	11	18	13	38	50	7	3	54	GeneID:10566,Genbank:NM_006422.3,HGNC:HGNC:373,MIM:604689	A-kinase anchoring protein 3	GO:0001669,GO:0005634,GO:0005737,GO:0006928,GO:0007178,GO:0007338,GO:0007340,GO:0008104,GO:0010738,GO:0035686,GO:0051018,GO:0097228	acrosomal vesicle|nucleus|cytoplasm|movement of cell or subcellular component|transmembrane receptor protein serine/threonine kinase signaling pathway|single fertilization|acrosome reaction|protein localization|regulation of protein kinase A signaling|sperm fibrous sheath|protein kinase A binding|sperm principal piece
AKAP4	0	0	0	0	0	0	0	0	0	4	0	0	0	0	0	0	GeneID:8852,Genbank:NM_003886.2,HGNC:HGNC:374,MIM:300185	A-kinase anchoring protein 4	GO:0005634,GO:0005737,GO:0005856,GO:0005952,GO:0006928,GO:0007165,GO:0007178,GO:0007338,GO:0010738,GO:0030018,GO:0030317,GO:0031514,GO:0035686,GO:0044458,GO:0045184,GO:0048471,GO:0051018,GO:0097228	nucleus|cytoplasm|cytoskeleton|cAMP-dependent protein kinase complex|movement of cell or subcellular component|signal transduction|transmembrane receptor protein serine/threonine kinase signaling pathway|single fertilization|regulation of protein kinase A signaling|Z disc|flagellated sperm motility|motile cilium|sperm fibrous sheath|motile cilium assembly|establishment of protein localization|per…
AKAP5	77	56	170	33	44	74	104	32	60	37	90	23	98	48	69	41	GeneID:9495,Genbank:NM_004857.3,HGNC:HGNC:375,MIM:604688	A-kinase anchoring protein 5	GO:0005516,GO:0005829,GO:0005886,GO:0006605,GO:0007165,GO:0007193,GO:0007268,GO:0008179,GO:0010738,GO:0017124,GO:0030346,GO:0034237,GO:0035254,GO:0051018,GO:0097110	calmodulin binding|cytosol|plasma membrane|protein targeting|signal transduction|adenylate cyclase-inhibiting G-protein coupled receptor signaling pathway|chemical synaptic transmission|adenylate cyclase binding|regulation of protein kinase A signaling|SH3 domain binding|protein phosphatase 2B binding|protein kinase A regulatory subunit binding|glutamate receptor binding|protein kinase A binding|…
AKAP6	43	31	36	10	30	38	12	59	60	25	15	7	54	21	13	36	GeneID:9472,Genbank:XM_024449755.1,HGNC:HGNC:376,MIM:604691	A-kinase anchoring protein 6	GO:0001508,GO:0005635,GO:0005737,GO:0005901,GO:0006605,GO:0008179,GO:0010738,GO:0010880,GO:0014701,GO:0014704,GO:0016529,GO:0019933,GO:0030307,GO:0030315,GO:0031965,GO:0032516,GO:0032947,GO:0034237,GO:0034704,GO:0035556,GO:0043495,GO:0044325,GO:0048471,GO:0051018,GO:0051281,GO:0060306,GO:0060316,GO:0061051,GO:0070886,GO:0071320,GO:0071345,GO:1901381,GO:1902261	action potential|nuclear envelope|cytoplasm|caveola|protein targeting|adenylate cyclase binding|regulation of protein kinase A signaling|regulation of release of sequestered calcium ion into cytosol by sarcoplasmic reticulum|junctional sarcoplasmic reticulum membrane|intercalated disc|sarcoplasmic reticulum|cAMP-mediated signaling|positive regulation of cell growth|T-tubule|nuclear membrane|posit…
AKAP7	94	57	84	46	91	54	71	88	96	43	50	29	127	42	48	82	GeneID:9465,Genbank:XM_017011509.1,HGNC:HGNC:377,MIM:604693	A-kinase anchoring protein 7	GO:0001508,GO:0005622,GO:0005886,GO:0006811,GO:0008104,GO:0016324,GO:0016328,GO:0035556,GO:0051018,GO:0060306,GO:0071320,GO:1901381,GO:1902261	action potential|intracellular|plasma membrane|ion transport|protein localization|apical plasma membrane|lateral plasma membrane|intracellular signal transduction|protein kinase A binding|regulation of membrane repolarization|cellular response to cAMP|positive regulation of potassium ion transmembrane transport|positive regulation of delayed rectifier potassium channel activity
AKAP8	1503	1534	1845	1158	1659	1615	2148	1771	1471	1619	2129	1410	1761	1641	1962	1995	GeneID:10270,Genbank:NM_005858.3,HGNC:HGNC:378,MIM:604692	A-kinase anchoring protein 8	GO:0000278,GO:0000793,GO:0001939,GO:0003690,GO:0003723,GO:0005634,GO:0005654,GO:0005730,GO:0005739,GO:0005794,GO:0006351,GO:0006355,GO:0007076,GO:0007165,GO:0008270,GO:0015031,GO:0016020,GO:0016363,GO:0031065,GO:0032720,GO:0033127,GO:0034237,GO:0042826,GO:0044839,GO:0045087,GO:0051059,GO:0071222,GO:0071380	mitotic cell cycle|condensed chromosome|female pronucleus|double-stranded DNA binding|RNA binding|nucleus|nucleoplasm|nucleolus|mitochondrion|Golgi apparatus|transcription, DNA-templated|regulation of transcription, DNA-templated|mitotic chromosome condensation|signal transduction|zinc ion binding|protein transport|membrane|nuclear matrix|positive regulation of histone deacetylation|negative regu…
AKAP8L	1782	1773	2358	1758	1993	2486	2814	2114	2047	2101	2754	2120	2281	2233	2680	2533	GeneID:26993,Genbank:NM_001291478.1,HGNC:HGNC:29857,MIM:609475	A-kinase anchoring protein 8 like	GO:0000785,GO:0003677,GO:0003723,GO:0005521,GO:0005634,GO:0005737,GO:0006351,GO:0006397,GO:0007076,GO:0008380,GO:0010793,GO:0016363,GO:0016605,GO:0016607,GO:0017151,GO:0030529,GO:0031065,GO:0033127,GO:0034237,GO:0042826,GO:0044839,GO:0045944,GO:0046872,GO:0051081	chromatin|DNA binding|RNA binding|lamin binding|nucleus|cytoplasm|transcription, DNA-templated|mRNA processing|mitotic chromosome condensation|RNA splicing|regulation of mRNA export from nucleus|nuclear matrix|PML body|nuclear speck|DEAD/H-box RNA helicase binding|intracellular ribonucleoprotein complex|positive regulation of histone deacetylation|regulation of histone phosphorylation|protein kin…
AKAP9	2483	1897	2861	1588	1656	1993	2428	2732	1892	1204	2927	2148	2842	1709	2672	2169	GeneID:10142,Genbank:XM_017011642.2,HGNC:HGNC:379,MIM:604001	A-kinase anchoring protein 9
AKIP1	906	715	821	877	863	800	684	647	842	728	788	830	1091	676	623	914	GeneID:56672,Genbank:XM_017018012.2,HGNC:HGNC:1170,MIM:609191	A-kinase interacting protein 1	GO:0005654,GO:0034446,GO:1901222	nucleoplasm|substrate adhesion-dependent cell spreading|regulation of NIK/NF-kappaB signaling
AKIRIN1	3880	4149	4126	3419	4026	4263	4794	4437	3593	3942	4263	3478	4764	4145	4089	4720	GeneID:79647,Genbank:NM_024595.2,HGNC:HGNC:25744,MIM:615164	akirin 1	GO:0005634,GO:0005654,GO:0031965	nucleus|nucleoplasm|nuclear membrane
AKIRIN2	1909	1684	2020	1285	1767	1927	2242	2106	1779	1613	2245	1568	2327	1883	1953	2149	GeneID:55122,Genbank:NM_018064.3,HGNC:HGNC:21407,MIM:615165	akirin 2	GO:0000122,GO:0005634,GO:0005654,GO:0006351,GO:0008284,GO:0009790,GO:0010950,GO:0017053,GO:0019899,GO:0032496,GO:0032755,GO:0045087,GO:0045944	negative regulation of transcription from RNA polymerase II promoter|nucleus|nucleoplasm|transcription, DNA-templated|positive regulation of cell proliferation|embryo development|positive regulation of endopeptidase activity|transcriptional repressor complex|enzyme binding|response to lipopolysaccharide|positive regulation of interleukin-6 production|innate immune response|positive regulation of …
AKNA	1737	1688	2742	938	1707	2137	2638	1585	1904	1711	2718	1247	2291	1889	2434	1899	GeneID:80709,Genbank:XM_005252244.2,HGNC:HGNC:24108,MIM:605729	AT-hook transcription factor	GO:0000978,GO:0001077,GO:0001650,GO:0005654,GO:0005813,GO:0005829,GO:0016020,GO:0043231,GO:0045944	RNA polymerase II proximal promoter sequence-specific DNA binding|transcriptional activator activity, RNA polymerase II proximal promoter sequence-specific DNA binding|fibrillar center|nucleoplasm|centrosome|cytosol|membrane|intracellular membrane-bounded organelle|positive regulation of transcription from RNA polymerase II promoter
AKNAD1	3	9	9	5	8	5	7	1	2	3	2	9	3	0	8	8	GeneID:254268,Genbank:NM_152763.4,HGNC:HGNC:28398	AKNA domain containing 1
AKR1A1	4268	6621	5563	9047	4535	6903	5748	4301	4343	7454	4853	9501	5486	6634	5103	5413	GeneID:10327,Genbank:XM_011540492.2,HGNC:HGNC:380,MIM:103830	aldo-keto reductase family 1 member A1	GO:0004032,GO:0004033,GO:0005615,GO:0005829,GO:0006006,GO:0006081,GO:0009055,GO:0016324,GO:0019640,GO:0019853,GO:0042840,GO:0046185,GO:0047939,GO:0070062,GO:1901687	alditol:NADP+ 1-oxidoreductase activity|aldo-keto reductase (NADP) activity|extracellular space|cytosol|glucose metabolic process|cellular aldehyde metabolic process|electron transfer activity|apical plasma membrane|glucuronate catabolic process to xylulose 5-phosphate|L-ascorbic acid biosynthetic process|D-glucuronate catabolic process|aldehyde catabolic process|L-glucuronate reductase activity|…	hsa00010,hsa00040,hsa00561	Glycolysis / Gluconeogenesis|Pentose and glucuronate interconversions|Glycerolipid metabolism
AKR1B1	2571	5803	2793	5023	2636	6148	3016	2878	2388	6788	2593	4599	2938	6173	2412	3508	GeneID:231,Genbank:NM_001346142.1,HGNC:HGNC:381,MIM:103880	aldo-keto reductase family 1 member B	GO:0001894,GO:0003091,GO:0004032,GO:0004033,GO:0005615,GO:0005654,GO:0005829,GO:0005975,GO:0006061,GO:0006700,GO:0006950,GO:0009055,GO:0009414,GO:0018931,GO:0031098,GO:0032838,GO:0033010,GO:0035809,GO:0042415,GO:0042629,GO:0043066,GO:0043220,GO:0043795,GO:0044597,GO:0044598,GO:0046370,GO:0046427,GO:0048471,GO:0048661,GO:0060135,GO:0070062,GO:0072061,GO:0097066,GO:0097238,GO:0097454,GO:1901653	tissue homeostasis|renal water homeostasis|alditol:NADP+ 1-oxidoreductase activity|aldo-keto reductase (NADP) activity|extracellular space|nucleoplasm|cytosol|carbohydrate metabolic process|sorbitol biosynthetic process|C21-steroid hormone biosynthetic process|response to stress|electron transfer activity|response to water deprivation|naphthalene metabolic process|stress-activated protein kinase …	hsa00040,hsa00051,hsa00052,hsa00561,hsa00790	Pentose and glucuronate interconversions|Fructose and mannose metabolism|Galactose metabolism|Glycerolipid metabolism|Folate biosynthesis
AKR1B10	0	14	0	5	4	16	1	11	1	22	2	8	0	20	2	1	GeneID:57016,Genbank:NM_020299.4,HGNC:HGNC:382,MIM:604707	aldo-keto reductase family 1 member B10	GO:0001523,GO:0001758,GO:0004033,GO:0005764,GO:0005829,GO:0006081,GO:0007586,GO:0008202,GO:0016488,GO:0044597,GO:0044598,GO:0045550,GO:0047718,GO:0070062	retinoid metabolic process|retinal dehydrogenase activity|aldo-keto reductase (NADP) activity|lysosome|cytosol|cellular aldehyde metabolic process|digestion|steroid metabolic process|farnesol catabolic process|daunorubicin metabolic process|doxorubicin metabolic process|geranylgeranyl reductase activity|indanol dehydrogenase activity|extracellular exosome	hsa00040,hsa00051,hsa00052,hsa00561,hsa00790	Pentose and glucuronate interconversions|Fructose and mannose metabolism|Galactose metabolism|Glycerolipid metabolism|Folate biosynthesis
AKR1B15	0	0	0	1	0	0	0	0	0	2	0	0	0	0	1	0	GeneID:441282,Genbank:NM_001080538.2,HGNC:HGNC:37281,MIM:616336	aldo-keto reductase family 1 member B15	GO:0004303,GO:0005739,GO:0005759,GO:0005829,GO:0006703,GO:0016616	estradiol 17-beta-dehydrogenase activity|mitochondrion|mitochondrial matrix|cytosol|estrogen biosynthetic process|oxidoreductase activity, acting on the CH-OH group of donors, NAD or NADP as acceptor
AKR1C1	7	258	8	39	5	172	17	26	15	236	5	24	25	227	4	19	GeneID:1645,Genbank:NM_001353.5,HGNC:HGNC:384,MIM:600449	aldo-keto reductase family 1 member C1	GO:0001523,GO:0004032,GO:0004033,GO:0005829,GO:0006805,GO:0007586,GO:0008206,GO:0015721,GO:0016655,GO:0018636,GO:0030299,GO:0030855,GO:0031406,GO:0032052,GO:0042448,GO:0042574,GO:0042632,GO:0044597,GO:0044598,GO:0046683,GO:0047006,GO:0047042,GO:0047086,GO:0047115,GO:0047718,GO:0051260,GO:0055114,GO:0070062,GO:0071395	retinoid metabolic process|alditol:NADP+ 1-oxidoreductase activity|aldo-keto reductase (NADP) activity|cytosol|xenobiotic metabolic process|digestion|bile acid metabolic process|bile acid and bile salt transport|oxidoreductase activity, acting on NAD(P)H, quinone or similar compound as acceptor|phenanthrene 9,10-monooxygenase activity|intestinal cholesterol absorption|epithelial cell differentiat…	hsa00140,hsa00980	Steroid hormone biosynthesis|Metabolism of xenobiotics by cytochrome P450
AKR1C2	8	300	6	34	5	254	14	4	9	231	13	23	11	223	2	18	GeneID:1646,Genbank:NM_205845.2,HGNC:HGNC:385,MIM:600450	aldo-keto reductase family 1 member C2	GO:0004032,GO:0005737,GO:0006693,GO:0007186,GO:0007586,GO:0008202,GO:0008284,GO:0016655,GO:0018636,GO:0030855,GO:0031406,GO:0032052,GO:0042448,GO:0044597,GO:0044598,GO:0047086,GO:0047115,GO:0051897,GO:0055114,GO:0071395,GO:0071799	alditol:NADP+ 1-oxidoreductase activity|cytoplasm|prostaglandin metabolic process|G-protein coupled receptor signaling pathway|digestion|steroid metabolic process|positive regulation of cell proliferation|oxidoreductase activity, acting on NAD(P)H, quinone or similar compound as acceptor|phenanthrene 9,10-monooxygenase activity|epithelial cell differentiation|carboxylic acid binding|bile acid bin…	hsa00140,hsa05204	Steroid hormone biosynthesis|Chemical carcinogenesis
AKR1C3	644	3118	558	719	500	3264	771	457	515	3475	636	870	573	2843	717	431	GeneID:8644,Genbank:NM_001253908.1,HGNC:HGNC:386,MIM:603966	aldo-keto reductase family 1 member C3			hsa00140,hsa00590,hsa00790,hsa04913	Steroid hormone biosynthesis|Arachidonic acid metabolism|Folate biosynthesis|Ovarian steroidogenesis
AKR1C4	0	0	0	0	0	0	0	9	0	0	0	0	0	1	0	0	GeneID:1109,Genbank:NM_001818.3,HGNC:HGNC:387,MIM:600451	aldo-keto reductase family 1 member C4	GO:0001523,GO:0001758,GO:0004033,GO:0005737,GO:0005829,GO:0006699,GO:0008202,GO:0008209,GO:0009055,GO:0015125,GO:0015721,GO:0016655,GO:0044597,GO:0044598,GO:0047023,GO:0047743,GO:0070062,GO:0071395	retinoid metabolic process|retinal dehydrogenase activity|aldo-keto reductase (NADP) activity|cytoplasm|cytosol|bile acid biosynthetic process|steroid metabolic process|androgen metabolic process|electron transfer activity|bile acid transmembrane transporter activity|bile acid and bile salt transport|oxidoreductase activity, acting on NAD(P)H, quinone or similar compound as acceptor|daunorubicin …	hsa00120,hsa00140	Primary bile acid biosynthesis|Steroid hormone biosynthesis
AKR1D1	0	0	0	0	1	0	0	1	0	0	0	2	1	0	1	0	GeneID:6718,Genbank:NM_005989.3,HGNC:HGNC:388,MIM:604741	aldo-keto reductase family 1 member D1	GO:0004033,GO:0005496,GO:0005829,GO:0006699,GO:0006707,GO:0007586,GO:0008207,GO:0008209,GO:0030573,GO:0047787,GO:0055114,GO:0070062	aldo-keto reductase (NADP) activity|steroid binding|cytosol|bile acid biosynthetic process|cholesterol catabolic process|digestion|C21-steroid hormone metabolic process|androgen metabolic process|bile acid catabolic process|delta4-3-oxosteroid 5beta-reductase activity|oxidation-reduction process|extracellular exosome	hsa00120,hsa00140	Primary bile acid biosynthesis|Steroid hormone biosynthesis
AKR1E2	184	158	231	172	151	179	123	113	184	118	141	158	224	185	145	198	GeneID:83592,Genbank:XM_024448226.1,HGNC:HGNC:23437,MIM:617451	aldo-keto reductase family 1 member E2	GO:0005654,GO:0005794,GO:0005829,GO:0016491,GO:0050571,GO:0055114,GO:0070062	nucleoplasm|Golgi apparatus|cytosol|oxidoreductase activity|1,5-anhydro-D-fructose reductase activity|oxidation-reduction process|extracellular exosome
AKR7A2	2192	3014	2918	4229	2446	3470	3521	2367	2516	4024	3022	4461	2800	3179	3033	3353	GeneID:8574,Genbank:NM_001320979.1,HGNC:HGNC:389,MIM:603418	aldo-keto reductase family 7 member A2	GO:0004032,GO:0004033,GO:0005794,GO:0005829,GO:0005975,GO:0006081,GO:0006805,GO:0009055,GO:0019119,GO:0044597,GO:0044598,GO:0070062	alditol:NADP+ 1-oxidoreductase activity|aldo-keto reductase (NADP) activity|Golgi apparatus|cytosol|carbohydrate metabolic process|cellular aldehyde metabolic process|xenobiotic metabolic process|electron transfer activity|phenanthrene-9,10-epoxide hydrolase activity|daunorubicin metabolic process|doxorubicin metabolic process|extracellular exosome	hsa00980	Metabolism of xenobiotics by cytochrome P450
AKR7A3	16	14	54	4	30	20	34	36	19	23	39	23	32	21	54	32	GeneID:22977,Genbank:XM_011541046.3,HGNC:HGNC:390,MIM:608477	aldo-keto reductase family 7 member A3	GO:0004033,GO:0005829,GO:0006081,GO:0006805,GO:0009055,GO:0042802,GO:0070062	aldo-keto reductase (NADP) activity|cytosol|cellular aldehyde metabolic process|xenobiotic metabolic process|electron transfer activity|identical protein binding|extracellular exosome	hsa00980	Metabolism of xenobiotics by cytochrome P450
AKR7L	9	7	4	2	22	8	9	3	3	4	13	6	14	7	20	7	GeneID:246181,Genbank:NM_001348421.1,HGNC:HGNC:24056,MIM:608478	aldo-keto reductase family 7 like (gene/pseudogene)	GO:0004033,GO:0005829,GO:0006805,GO:0070062	aldo-keto reductase (NADP) activity|cytosol|xenobiotic metabolic process|extracellular exosome
AKT1	16479	15554	14555	17758	16940	17166	16430	14266	16424	18545	14716	19406	20295	17473	15378	17026	GeneID:207,Genbank:NM_001014431.1,HGNC:HGNC:391,MIM:164730	AKT serine/threonine kinase 1			hsa01521,hsa01522,hsa01524,hsa04010,hsa04012,hsa04014,hsa04015,hsa04022,hsa04024,hsa04062,hsa04066,hsa04068,hsa04071,hsa04072,hsa04140,hsa04150,hsa04151,hsa04152,hsa04210,hsa04211,hsa04213,hsa04218,hsa04261,hsa04370,hsa04371,hsa04380,hsa04510,hsa04550,hsa04611,hsa04620,hsa04625,hsa04630,hsa04660,hsa04662,hsa04664,hsa04666,hsa04668,hsa04722,hsa04725,hsa04728,hsa04910,hsa04914,hsa04915,hsa04917,hsa…	EGFR tyrosine kinase inhibitor resistance|Endocrine resistance|Platinum drug resistance|MAPK signaling pathway|ErbB signaling pathway|Ras signaling pathway|Rap1 signaling pathway|cGMP-PKG signaling pathway|cAMP signaling pathway|Chemokine signaling pathway|HIF-1 signaling pathway|FoxO signaling pathway|Sphingolipid signaling pathway|Phospholipase D signaling pathway|Autophagy - animal|mTOR signal…
AKT1S1	3414	5154	3782	3073	3447	5921	4433	3158	3375	6416	4066	4082	4055	5340	3945	4042	GeneID:84335,Genbank:NM_001278160.1,HGNC:HGNC:28426,MIM:610221	AKT1 substrate 1	GO:0005654,GO:0005737,GO:0005829,GO:0006469,GO:0032007,GO:0038202,GO:0042981,GO:0043234,GO:0043491,GO:0043523,GO:0045792,GO:0048011,GO:1900034	nucleoplasm|cytoplasm|cytosol|negative regulation of protein kinase activity|negative regulation of TOR signaling|TORC1 signaling|regulation of apoptotic process|protein complex|protein kinase B signaling|regulation of neuron apoptotic process|negative regulation of cell size|neurotrophin TRK receptor signaling pathway|regulation of cellular response to heat	hsa04140,hsa04150,hsa04152,hsa04211,hsa04213,hsa04714	Autophagy - animal|mTOR signaling pathway|AMPK signaling pathway|Longevity regulating pathway|Longevity regulating pathway - multiple species|Thermogenesis
AKT2	2310	2578	2920	2004	2525	3264	2795	2600	2272	3025	2765	2551	2698	2940	2663	3027	GeneID:208,Genbank:NM_001243028.2,HGNC:HGNC:392,MIM:164731	AKT serine/threonine kinase 2			hsa01521,hsa01522,hsa01524,hsa04010,hsa04012,hsa04014,hsa04015,hsa04022,hsa04024,hsa04062,hsa04066,hsa04068,hsa04071,hsa04072,hsa04140,hsa04150,hsa04151,hsa04152,hsa04210,hsa04211,hsa04213,hsa04218,hsa04261,hsa04370,hsa04371,hsa04380,hsa04510,hsa04550,hsa04611,hsa04620,hsa04625,hsa04630,hsa04660,hsa04662,hsa04664,hsa04666,hsa04668,hsa04722,hsa04725,hsa04728,hsa04910,hsa04914,hsa04915,hsa04917,hsa…	EGFR tyrosine kinase inhibitor resistance|Endocrine resistance|Platinum drug resistance|MAPK signaling pathway|ErbB signaling pathway|Ras signaling pathway|Rap1 signaling pathway|cGMP-PKG signaling pathway|cAMP signaling pathway|Chemokine signaling pathway|HIF-1 signaling pathway|FoxO signaling pathway|Sphingolipid signaling pathway|Phospholipase D signaling pathway|Autophagy - animal|mTOR signal…
AKT3	3567	2577	4208	2420	2879	3008	3943	4524	2883	2232	4404	2478	4109	2822	3733	4357	GeneID:10000,Genbank:NM_181690.2,HGNC:HGNC:393,MIM:611223	AKT serine/threonine kinase 3	GO:0000002,GO:0004672,GO:0004674,GO:0005524,GO:0005622,GO:0005634,GO:0005737,GO:0005886,GO:0007165,GO:0010765,GO:0018105,GO:0018107,GO:0032008,GO:0032869,GO:0045793,GO:0048854,GO:0048873	mitochondrial genome maintenance|protein kinase activity|protein serine/threonine kinase activity|ATP binding|intracellular|nucleus|cytoplasm|plasma membrane|signal transduction|positive regulation of sodium ion transport|peptidyl-serine phosphorylation|peptidyl-threonine phosphorylation|positive regulation of TOR signaling|cellular response to insulin stimulus|positive regulation of cell size|br…	hsa01521,hsa01522,hsa01524,hsa04010,hsa04012,hsa04014,hsa04015,hsa04022,hsa04024,hsa04062,hsa04066,hsa04068,hsa04071,hsa04072,hsa04140,hsa04150,hsa04151,hsa04152,hsa04210,hsa04211,hsa04213,hsa04218,hsa04261,hsa04370,hsa04371,hsa04380,hsa04510,hsa04550,hsa04611,hsa04620,hsa04625,hsa04630,hsa04660,hsa04662,hsa04664,hsa04666,hsa04668,hsa04722,hsa04725,hsa04728,hsa04910,hsa04914,hsa04915,hsa04917,hsa…	EGFR tyrosine kinase inhibitor resistance|Endocrine resistance|Platinum drug resistance|MAPK signaling pathway|ErbB signaling pathway|Ras signaling pathway|Rap1 signaling pathway|cGMP-PKG signaling pathway|cAMP signaling pathway|Chemokine signaling pathway|HIF-1 signaling pathway|FoxO signaling pathway|Sphingolipid signaling pathway|Phospholipase D signaling pathway|Autophagy - animal|mTOR signal…
AKTIP	920	698	903	702	850	827	853	1017	831	672	846	808	1157	716	856	1036	GeneID:64400,Genbank:XM_005256098.5,HGNC:HGNC:16710,MIM:608483	AKT interacting protein	GO:0001934,GO:0005829,GO:0005886,GO:0006915,GO:0007032,GO:0007040,GO:0008333,GO:0015031,GO:0031625,GO:0032092,GO:0045022,GO:0061630,GO:0070695	positive regulation of protein phosphorylation|cytosol|plasma membrane|apoptotic process|endosome organization|lysosome organization|endosome to lysosome transport|protein transport|ubiquitin protein ligase binding|positive regulation of protein binding|early endosome to late endosome transport|ubiquitin protein ligase activity|FHF complex
ALAD	1419	1281	1654	1078	1430	1666	2042	1479	1323	1383	1810	1320	1548	1502	1790	1718	GeneID:210,Genbank:NM_000031.5,HGNC:HGNC:395,MIM:125270	aminolevulinate dehydratase			hsa00860	Porphyrin and chlorophyll metabolism
ALAS1	4348	4782	4209	3262	4145	5626	4720	3654	4528	5210	4313	3773	5052	5555	4421	3744	GeneID:211,Genbank:NM_000688.5,HGNC:HGNC:396,MIM:125290	5'-aminolevulinate synthase 1	GO:0003870,GO:0005654,GO:0005739,GO:0005759,GO:0005829,GO:0006782,GO:0006783,GO:0007005,GO:0019216,GO:0030170,GO:0042802	5-aminolevulinate synthase activity|nucleoplasm|mitochondrion|mitochondrial matrix|cytosol|protoporphyrinogen IX biosynthetic process|heme biosynthetic process|mitochondrion organization|regulation of lipid metabolic process|pyridoxal phosphate binding|identical protein binding	hsa00260,hsa00860	Glycine, serine and threonine metabolism|Porphyrin and chlorophyll metabolism
ALAS2	7	0	4	8	8	4	7	6	1	3	17	5	4	12	3	8	GeneID:212,Genbank:NM_001037967.3,HGNC:HGNC:397,MIM:301300	5'-aminolevulinate synthase 2	GO:0001666,GO:0003870,GO:0005739,GO:0005743,GO:0005759,GO:0006782,GO:0006783,GO:0006879,GO:0016594,GO:0030170,GO:0030218,GO:0032364,GO:0042541,GO:0050662	response to hypoxia|5-aminolevulinate synthase activity|mitochondrion|mitochondrial inner membrane|mitochondrial matrix|protoporphyrinogen IX biosynthetic process|heme biosynthetic process|cellular iron ion homeostasis|glycine binding|pyridoxal phosphate binding|erythrocyte differentiation|oxygen homeostasis|hemoglobin biosynthetic process|coenzyme binding	hsa00260,hsa00860	Glycine, serine and threonine metabolism|Porphyrin and chlorophyll metabolism
ALB	5	0	0	0	0	0	0	0	0	0	0	0	1	0	0	0	GeneID:213,Genbank:NM_000477.6,HGNC:HGNC:399,MIM:103600	albumin			hsa04918	Thyroid hormone synthesis
ALCAM	6495	10526	7519	3905	5854	11922	7253	6451	5360	9201	8107	4741	8160	10633	7687	5699	GeneID:214,Genbank:NM_001627.3,HGNC:HGNC:400,MIM:601662	activated leukocyte cell adhesion molecule	GO:0001772,GO:0002250,GO:0005102,GO:0005887,GO:0005925,GO:0007155,GO:0007157,GO:0007165,GO:0008045,GO:0009897,GO:0030424,GO:0030425,GO:0031226,GO:0031290,GO:0042802,GO:0043025,GO:0048846,GO:0070062,GO:1990138	immunological synapse|adaptive immune response|receptor binding|integral component of plasma membrane|focal adhesion|cell adhesion|heterophilic cell-cell adhesion via plasma membrane cell adhesion molecules|signal transduction|motor neuron axon guidance|external side of plasma membrane|axon|dendrite|intrinsic component of plasma membrane|retinal ganglion cell axon guidance|identical protein bindi…	hsa04514	Cell adhesion molecules (CAMs)
ALDH16A1	1874	2610	1861	2150	2037	3029	2232	1707	2026	3379	1814	2563	2350	2723	2062	2251	GeneID:126133,Genbank:NM_153329.3,HGNC:HGNC:28114,MIM:613358	aldehyde dehydrogenase 16 family member A1	GO:0004029,GO:0016020,GO:0070062	aldehyde dehydrogenase (NAD) activity|membrane|extracellular exosome
ALDH18A1	6849	11716	7890	8031	7248	12375	9681	7393	6498	12463	8377	9863	7819	11384	8760	7326	GeneID:5832,Genbank:NM_001323419.1,HGNC:HGNC:9722,MIM:138250	aldehyde dehydrogenase 18 family member A1	GO:0003723,GO:0004349,GO:0004350,GO:0005524,GO:0005739,GO:0005743,GO:0005829,GO:0006536,GO:0006561,GO:0006592,GO:0008652,GO:0017084,GO:0019240,GO:0042802,GO:0055129	RNA binding|glutamate 5-kinase activity|glutamate-5-semialdehyde dehydrogenase activity|ATP binding|mitochondrion|mitochondrial inner membrane|cytosol|glutamate metabolic process|proline biosynthetic process|ornithine biosynthetic process|cellular amino acid biosynthetic process|delta1-pyrroline-5-carboxylate synthetase activity|citrulline biosynthetic process|identical protein binding|L-proline …	hsa00330	Arginine and proline metabolism
ALDH1A1	47484	18466	18691	23547	48176	19725	28969	25626	31317	16007	31088	17313	47216	16710	24085	22450	GeneID:216,Genbank:NM_000689.4,HGNC:HGNC:402,MIM:100640	aldehyde dehydrogenase 1 family member A1			hsa00830	Retinol metabolism
ALDH1A2	952	3613	1450	1053	1137	3949	1868	1336	959	4155	1962	1345	1280	4065	1641	1661	GeneID:8854,Genbank:NM_170696.2,HGNC:HGNC:15472,MIM:603687	aldehyde dehydrogenase 1 family member A2			hsa00830	Retinol metabolism
ALDH1A3	590	1513	1702	1477	630	1517	1789	2597	473	1161	1801	1661	650	1464	1479	2686	GeneID:220,Genbank:NM_000693.3,HGNC:HGNC:409,MIM:600463	aldehyde dehydrogenase 1 family member A3	GO:0001758,GO:0002072,GO:0002138,GO:0004029,GO:0004030,GO:0005634,GO:0005737,GO:0005829,GO:0005886,GO:0007626,GO:0021768,GO:0031076,GO:0042472,GO:0042572,GO:0042573,GO:0042574,GO:0042803,GO:0043065,GO:0048048,GO:0050885,GO:0051289,GO:0060013,GO:0060166,GO:0060324,GO:0070062,GO:0070324,GO:0070384,GO:0070403	retinal dehydrogenase activity|optic cup morphogenesis involved in camera-type eye development|retinoic acid biosynthetic process|aldehyde dehydrogenase (NAD) activity|aldehyde dehydrogenase [NAD(P)+] activity|nucleus|cytoplasm|cytosol|plasma membrane|locomotory behavior|nucleus accumbens development|embryonic camera-type eye development|inner ear morphogenesis|retinol metabolic process|retinoic …	hsa00010,hsa00340,hsa00350,hsa00360,hsa00410,hsa00980,hsa00982,hsa05204	Glycolysis / Gluconeogenesis|Histidine metabolism|Tyrosine metabolism|Phenylalanine metabolism|beta-Alanine metabolism|Metabolism of xenobiotics by cytochrome P450|Drug metabolism - cytochrome P450|Chemical carcinogenesis
ALDH1B1	916	1371	1249	680	1019	1297	1211	776	831	1318	1105	673	1070	1296	1047	686	GeneID:219,Genbank:NM_000692.4,HGNC:HGNC:407,MIM:100670	aldehyde dehydrogenase 1 family member B1	GO:0004029,GO:0005654,GO:0005739,GO:0005759,GO:0005975,GO:0006068,GO:0006069,GO:0043231,GO:0051287	aldehyde dehydrogenase (NAD) activity|nucleoplasm|mitochondrion|mitochondrial matrix|carbohydrate metabolic process|ethanol catabolic process|ethanol oxidation|intracellular membrane-bounded organelle|NAD binding	hsa00010,hsa00053,hsa00071,hsa00280,hsa00310,hsa00330,hsa00340,hsa00380,hsa00410,hsa00561,hsa00620	Glycolysis / Gluconeogenesis|Ascorbate and aldarate metabolism|Fatty acid degradation|Valine, leucine and isoleucine degradation|Lysine degradation|Arginine and proline metabolism|Histidine metabolism|Tryptophan metabolism|beta-Alanine metabolism|Glycerolipid metabolism|Pyruvate metabolism
ALDH1L1	0	13	1	3	0	24	1	1	1	15	0	6	0	8	0	3	GeneID:10840,Genbank:NM_001270364.1,HGNC:HGNC:3978,MIM:600249	aldehyde dehydrogenase 1 family member L1	GO:0003824,GO:0004029,GO:0005739,GO:0005829,GO:0006730,GO:0009058,GO:0009258,GO:0016155,GO:0016742,GO:0046655,GO:0070062	catalytic activity|aldehyde dehydrogenase (NAD) activity|mitochondrion|cytosol|one-carbon metabolic process|biosynthetic process|10-formyltetrahydrofolate catabolic process|formyltetrahydrofolate dehydrogenase activity|hydroxymethyl-, formyl- and related transferase activity|folic acid metabolic process|extracellular exosome	hsa00670	One carbon pool by folate
ALDH1L2	971	643	2725	773	944	629	1195	2090	1198	425	1223	642	1935	561	1152	1904	GeneID:160428,Genbank:XM_017018889.1,HGNC:HGNC:26777,MIM:613584	aldehyde dehydrogenase 1 family member L2	GO:0004029,GO:0005634,GO:0005739,GO:0005759,GO:0006730,GO:0009058,GO:0009258,GO:0016155,GO:0016742,GO:0046655,GO:0070062	aldehyde dehydrogenase (NAD) activity|nucleus|mitochondrion|mitochondrial matrix|one-carbon metabolic process|biosynthetic process|10-formyltetrahydrofolate catabolic process|formyltetrahydrofolate dehydrogenase activity|hydroxymethyl-, formyl- and related transferase activity|folic acid metabolic process|extracellular exosome	hsa00670	One carbon pool by folate
ALDH2	3586	6819	4681	4489	3952	7630	5270	5257	3750	7351	5142	5044	4721	7245	4601	5736	GeneID:217,Genbank:NM_000690.3,HGNC:HGNC:404,MIM:100650	aldehyde dehydrogenase 2 family member			hsa00010,hsa00053,hsa00071,hsa00280,hsa00310,hsa00330,hsa00340,hsa00380,hsa00410,hsa00561,hsa00620	Glycolysis / Gluconeogenesis|Ascorbate and aldarate metabolism|Fatty acid degradation|Valine, leucine and isoleucine degradation|Lysine degradation|Arginine and proline metabolism|Histidine metabolism|Tryptophan metabolism|beta-Alanine metabolism|Glycerolipid metabolism|Pyruvate metabolism
ALDH3A1	1	176	34	14	6	192	29	16	6	194	32	24	9	174	40	40	GeneID:218,Genbank:NM_001330150.1,HGNC:HGNC:405,MIM:100660	aldehyde dehydrogenase 3 family member A1	GO:0004028,GO:0004029,GO:0004030,GO:0005615,GO:0005783,GO:0005829,GO:0005886,GO:0006081,GO:0006805,GO:0008106,GO:0016021,GO:0018479,GO:0055114	3-chloroallyl aldehyde dehydrogenase activity|aldehyde dehydrogenase (NAD) activity|aldehyde dehydrogenase [NAD(P)+] activity|extracellular space|endoplasmic reticulum|cytosol|plasma membrane|cellular aldehyde metabolic process|xenobiotic metabolic process|alcohol dehydrogenase (NADP+) activity|integral component of membrane|benzaldehyde dehydrogenase (NAD+) activity|oxidation-reduction process	hsa00010,hsa00340,hsa00350,hsa00360,hsa00410,hsa00980,hsa00982,hsa05204	Glycolysis / Gluconeogenesis|Histidine metabolism|Tyrosine metabolism|Phenylalanine metabolism|beta-Alanine metabolism|Metabolism of xenobiotics by cytochrome P450|Drug metabolism - cytochrome P450|Chemical carcinogenesis
ALDH3A2	918	1360	1533	1092	1065	1396	1472	1222	919	1216	1290	1066	1194	1474	1361	1208	GeneID:224,Genbank:XM_011523733.2,HGNC:HGNC:403,MIM:609523	aldehyde dehydrogenase 3 family member A2	GO:0001561,GO:0004029,GO:0004030,GO:0005743,GO:0005777,GO:0005778,GO:0005789,GO:0006081,GO:0006714,GO:0007417,GO:0007422,GO:0008544,GO:0016021,GO:0030148,GO:0033306,GO:0043231,GO:0046577,GO:0050061,GO:0052814,GO:0055114,GO:0070062	fatty acid alpha-oxidation|aldehyde dehydrogenase (NAD) activity|aldehyde dehydrogenase [NAD(P)+] activity|mitochondrial inner membrane|peroxisome|peroxisomal membrane|endoplasmic reticulum membrane|cellular aldehyde metabolic process|sesquiterpenoid metabolic process|central nervous system development|peripheral nervous system development|epidermis development|integral component of membrane|sphi…	hsa00010,hsa00053,hsa00071,hsa00280,hsa00310,hsa00330,hsa00340,hsa00380,hsa00410,hsa00561,hsa00620	Glycolysis / Gluconeogenesis|Ascorbate and aldarate metabolism|Fatty acid degradation|Valine, leucine and isoleucine degradation|Lysine degradation|Arginine and proline metabolism|Histidine metabolism|Tryptophan metabolism|beta-Alanine metabolism|Glycerolipid metabolism|Pyruvate metabolism
ALDH3B1	30	64	37	29	35	64	64	17	28	68	62	7	20	40	71	62	GeneID:221,Genbank:NM_001161473.2,HGNC:HGNC:410,MIM:600466	aldehyde dehydrogenase 3 family member B1	GO:0004028,GO:0004029,GO:0004030,GO:0005737,GO:0005829,GO:0005886,GO:0006066,GO:0006068,GO:0006629,GO:0030148,GO:0030667,GO:0031982,GO:0034599,GO:0035579,GO:0043312,GO:0046185,GO:0055114,GO:0070062	3-chloroallyl aldehyde dehydrogenase activity|aldehyde dehydrogenase (NAD) activity|aldehyde dehydrogenase [NAD(P)+] activity|cytoplasm|cytosol|plasma membrane|alcohol metabolic process|ethanol catabolic process|lipid metabolic process|sphingolipid biosynthetic process|secretory granule membrane|vesicle|cellular response to oxidative stress|specific granule membrane|neutrophil degranulation|aldeh…	hsa00010,hsa00340,hsa00350,hsa00360,hsa00410,hsa00980,hsa00982,hsa05204	Glycolysis / Gluconeogenesis|Histidine metabolism|Tyrosine metabolism|Phenylalanine metabolism|beta-Alanine metabolism|Metabolism of xenobiotics by cytochrome P450|Drug metabolism - cytochrome P450|Chemical carcinogenesis
ALDH3B2	0	8	0	0	0	0	0	0	0	0	0	0	0	0	0	0	GeneID:222,Genbank:NM_001031615.2,HGNC:HGNC:411,MIM:601917	aldehyde dehydrogenase 3 family member B2	GO:0004028,GO:0004030,GO:0005811,GO:0006066,GO:0006068,GO:0006629,GO:0030148	3-chloroallyl aldehyde dehydrogenase activity|aldehyde dehydrogenase [NAD(P)+] activity|lipid droplet|alcohol metabolic process|ethanol catabolic process|lipid metabolic process|sphingolipid biosynthetic process	hsa00010,hsa00340,hsa00350,hsa00360,hsa00410,hsa00980,hsa00982,hsa05204	Glycolysis / Gluconeogenesis|Histidine metabolism|Tyrosine metabolism|Phenylalanine metabolism|beta-Alanine metabolism|Metabolism of xenobiotics by cytochrome P450|Drug metabolism - cytochrome P450|Chemical carcinogenesis
ALDH4A1	887	1187	807	861	1156	1216	949	780	988	1328	970	801	1306	1137	880	892	GeneID:8659,Genbank:NM_001319218.1,HGNC:HGNC:406,MIM:606811	aldehyde dehydrogenase 4 family member A1	GO:0003842,GO:0004029,GO:0005759,GO:0006560,GO:0006562,GO:0009055,GO:0010133,GO:0019470,GO:0042802,GO:0046487	1-pyrroline-5-carboxylate dehydrogenase activity|aldehyde dehydrogenase (NAD) activity|mitochondrial matrix|proline metabolic process|proline catabolic process|electron transfer activity|proline catabolic process to glutamate|4-hydroxyproline catabolic process|identical protein binding|glyoxylate metabolic process	hsa00250,hsa00330	Alanine, aspartate and glutamate metabolism|Arginine and proline metabolism
ALDH5A1	52	21	62	36	80	50	61	65	83	23	68	31	69	28	91	90	GeneID:7915,Genbank:NM_170740.1,HGNC:HGNC:408,MIM:610045	aldehyde dehydrogenase 5 family member A1	GO:0004777,GO:0005739,GO:0005759,GO:0006006,GO:0006083,GO:0006105,GO:0006536,GO:0006540,GO:0006541,GO:0006650,GO:0006678,GO:0006681,GO:0006749,GO:0007417,GO:0009013,GO:0009450,GO:0009791,GO:0022904,GO:0042135,GO:0042803,GO:0046459,GO:0051287,GO:0051289	succinate-semialdehyde dehydrogenase (NAD+) activity|mitochondrion|mitochondrial matrix|glucose metabolic process|acetate metabolic process|succinate metabolic process|glutamate metabolic process|glutamate decarboxylation to succinate|glutamine metabolic process|glycerophospholipid metabolic process|glucosylceramide metabolic process|galactosylceramide metabolic process|glutathione metabolic proc…	hsa00250,hsa00650	Alanine, aspartate and glutamate metabolism|Butanoate metabolism
ALDH6A1	627	831	671	513	623	820	873	732	639	767	1033	438	861	856	660	679	GeneID:4329,Genbank:NM_001278593.1,HGNC:HGNC:7179,MIM:603178	aldehyde dehydrogenase 6 family member A1	GO:0000062,GO:0003723,GO:0004491,GO:0005654,GO:0005739,GO:0005759,GO:0006210,GO:0006573,GO:0006574,GO:0009083,GO:0018478,GO:0019859,GO:0050873,GO:0070062	fatty-acyl-CoA binding|RNA binding|methylmalonate-semialdehyde dehydrogenase (acylating) activity|nucleoplasm|mitochondrion|mitochondrial matrix|thymine catabolic process|valine metabolic process|valine catabolic process|branched-chain amino acid catabolic process|malonate-semialdehyde dehydrogenase (acetylating) activity|thymine metabolic process|brown fat cell differentiation|extracellular exos…	hsa00280,hsa00410,hsa00562,hsa00640	Valine, leucine and isoleucine degradation|beta-Alanine metabolism|Inositol phosphate metabolism|Propanoate metabolism
ALDH7A1	1573	2002	946	997	1561	1907	963	1098	1260	1833	915	777	1690	2013	825	1136	GeneID:501,Genbank:NM_001202404.1,HGNC:HGNC:877,MIM:107323	aldehyde dehydrogenase 7 family member A1	GO:0004029,GO:0004043,GO:0005634,GO:0005739,GO:0005759,GO:0005829,GO:0006081,GO:0006554,GO:0007605,GO:0008802,GO:0019285,GO:0042426,GO:0070062	aldehyde dehydrogenase (NAD) activity|L-aminoadipate-semialdehyde dehydrogenase activity|nucleus|mitochondrion|mitochondrial matrix|cytosol|cellular aldehyde metabolic process|lysine catabolic process|sensory perception of sound|betaine-aldehyde dehydrogenase activity|glycine betaine biosynthetic process from choline|choline catabolic process|extracellular exosome	hsa00010,hsa00053,hsa00071,hsa00260,hsa00280,hsa00310,hsa00330,hsa00340,hsa00380,hsa00410,hsa00561,hsa00620	Glycolysis / Gluconeogenesis|Ascorbate and aldarate metabolism|Fatty acid degradation|Glycine, serine and threonine metabolism|Valine, leucine and isoleucine degradation|Lysine degradation|Arginine and proline metabolism|Histidine metabolism|Tryptophan metabolism|beta-Alanine metabolism|Glycerolipid metabolism|Pyruvate metabolism
ALDH8A1	4	16	20	2	16	4	2	16	9	7	18	11	2	8	8	3	GeneID:64577,Genbank:NM_001193480.1,HGNC:HGNC:15471,MIM:606467	aldehyde dehydrogenase 8 family member A1	GO:0001758,GO:0005622,GO:0005829,GO:0042573,GO:0042574,GO:0042904,GO:0070062	retinal dehydrogenase activity|intracellular|cytosol|retinoic acid metabolic process|retinal metabolic process|9-cis-retinoic acid biosynthetic process|extracellular exosome
ALDH9A1	2237	3453	2562	2425	2380	3425	2417	2541	2162	3540	2531	2610	2839	3614	2219	2617	GeneID:223,Genbank:NM_000696.3,HGNC:HGNC:412,MIM:602733	aldehyde dehydrogenase 9 family member A1	GO:0004028,GO:0004029,GO:0005737,GO:0005829,GO:0006081,GO:0019145,GO:0033737,GO:0042136,GO:0042445,GO:0045329,GO:0047105,GO:0055114,GO:0070062	3-chloroallyl aldehyde dehydrogenase activity|aldehyde dehydrogenase (NAD) activity|cytoplasm|cytosol|cellular aldehyde metabolic process|aminobutyraldehyde dehydrogenase activity|1-pyrroline dehydrogenase activity|neurotransmitter biosynthetic process|hormone metabolic process|carnitine biosynthetic process|4-trimethylammoniobutyraldehyde dehydrogenase activity|oxidation-reduction process|extrac…	hsa00010,hsa00053,hsa00071,hsa00280,hsa00310,hsa00330,hsa00340,hsa00380,hsa00410,hsa00561,hsa00620	Glycolysis / Gluconeogenesis|Ascorbate and aldarate metabolism|Fatty acid degradation|Valine, leucine and isoleucine degradation|Lysine degradation|Arginine and proline metabolism|Histidine metabolism|Tryptophan metabolism|beta-Alanine metabolism|Glycerolipid metabolism|Pyruvate metabolism
ALDOA	47372	70428	46045	55213	50631	78392	56154	40402	47500	89757	48513	68811	57922	75723	48306	52056	GeneID:226,Genbank:NM_001355564.1,HGNC:HGNC:414,MIM:103850	aldolase, fructose-bisphosphate A	GO:0002576,GO:0003723,GO:0003779,GO:0004332,GO:0005576,GO:0005615,GO:0005634,GO:0005829,GO:0006000,GO:0006094,GO:0006096,GO:0006754,GO:0006941,GO:0007015,GO:0007339,GO:0008092,GO:0008360,GO:0015629,GO:0015631,GO:0016020,GO:0030388,GO:0031093,GO:0031430,GO:0031674,GO:0034774,GO:0042802,GO:0043312,GO:0045296,GO:0046716,GO:0051289,GO:0061621,GO:0061827,GO:0070061,GO:0070062,GO:1904724,GO:1904813	platelet degranulation|RNA binding|actin binding|fructose-bisphosphate aldolase activity|extracellular region|extracellular space|nucleus|cytosol|fructose metabolic process|gluconeogenesis|glycolytic process|ATP biosynthetic process|striated muscle contraction|actin filament organization|binding of sperm to zona pellucida|cytoskeletal protein binding|regulation of cell shape|actin cytoskeleton|tu…	hsa00010,hsa00030,hsa00051,hsa04066	Glycolysis / Gluconeogenesis|Pentose phosphate pathway|Fructose and mannose metabolism|HIF-1 signaling pathway
ALDOB	20	5	13	7	5	17	18	20	13	1	35	6	9	9	8	24	GeneID:229,Genbank:NM_000035.3,HGNC:HGNC:417,MIM:612724	aldolase, fructose-bisphosphate B			hsa00010,hsa00030,hsa00051	Glycolysis / Gluconeogenesis|Pentose phosphate pathway|Fructose and mannose metabolism
ALDOC	180	343	284	184	162	326	306	147	85	312	225	121	208	342	253	128	GeneID:230,Genbank:XM_005257949.2,HGNC:HGNC:418,MIM:103870	aldolase, fructose-bisphosphate C	GO:0004332,GO:0005576,GO:0005739,GO:0005829,GO:0005856,GO:0006000,GO:0006094,GO:0008092,GO:0030388,GO:0030855,GO:0034774,GO:0043312,GO:0061621,GO:0070062,GO:1904724,GO:1904813	fructose-bisphosphate aldolase activity|extracellular region|mitochondrion|cytosol|cytoskeleton|fructose metabolic process|gluconeogenesis|cytoskeletal protein binding|fructose 1,6-bisphosphate metabolic process|epithelial cell differentiation|secretory granule lumen|neutrophil degranulation|canonical glycolysis|extracellular exosome|tertiary granule lumen|ficolin-1-rich granule lumen	hsa00010,hsa00030,hsa00051	Glycolysis / Gluconeogenesis|Pentose phosphate pathway|Fructose and mannose metabolism
ALG1	1369	1504	1536	1526	1397	2025	1600	1261	1336	1843	1532	1851	1802	1698	1563	1407	GeneID:56052,Genbank:NM_019109.4,HGNC:HGNC:18294,MIM:605907	ALG1, chitobiosyldiphosphodolichol beta-mannosyltransferase	GO:0000030,GO:0004578,GO:0005783,GO:0005789,GO:0006486,GO:0006488,GO:0016020,GO:0016021	mannosyltransferase activity|chitobiosyldiphosphodolichol beta-mannosyltransferase activity|endoplasmic reticulum|endoplasmic reticulum membrane|protein glycosylation|dolichol-linked oligosaccharide biosynthetic process|membrane|integral component of membrane	hsa00510	N-Glycan biosynthesis
ALG10	520	435	656	315	424	424	511	587	497	284	619	351	612	343	486	420	GeneID:84920,Genbank:NM_032834.3,HGNC:HGNC:23162,MIM:603313	ALG10, alpha-1,2-glucosyltransferase	GO:0004583,GO:0005789,GO:0006486,GO:0006488,GO:0016021,GO:0106073	dolichyl-phosphate-glucose-glycolipid alpha-glucosyltransferase activity|endoplasmic reticulum membrane|protein glycosylation|dolichol-linked oligosaccharide biosynthetic process|integral component of membrane|dolichyl pyrophosphate Glc2Man9GlcNAc2 alpha-1,2-glucosyltransferase activity	hsa00510	N-Glycan biosynthesis
ALG10B	324	306	404	311	218	271	268	447	223	251	424	291	405	282	293	433	GeneID:144245,Genbank:XM_005268665.4,HGNC:HGNC:31088	ALG10B, alpha-1,2-glucosyltransferase	GO:0004583,GO:0005783,GO:0005789,GO:0005886,GO:0006486,GO:0006488,GO:0016021,GO:0016740,GO:0060050,GO:0106073,GO:1901980	dolichyl-phosphate-glucose-glycolipid alpha-glucosyltransferase activity|endoplasmic reticulum|endoplasmic reticulum membrane|plasma membrane|protein glycosylation|dolichol-linked oligosaccharide biosynthetic process|integral component of membrane|transferase activity|positive regulation of protein glycosylation|dolichyl pyrophosphate Glc2Man9GlcNAc2 alpha-1,2-glucosyltransferase activity|positiv…	hsa00510	N-Glycan biosynthesis
ALG11	285	261	352	308	225	261	255	277	259	232	281	322	281	263	259	333	GeneID:440138,Genbank:NM_001004127.2,HGNC:HGNC:32456,MIM:613666	ALG11, alpha-1,2-mannosyltransferase	GO:0004377,GO:0005789,GO:0006490,GO:0016020,GO:0016021,GO:0033577	GDP-Man:Man3GlcNAc2-PP-Dol alpha-1,2-mannosyltransferase activity|endoplasmic reticulum membrane|oligosaccharide-lipid intermediate biosynthetic process|membrane|integral component of membrane|protein glycosylation in endoplasmic reticulum	hsa00510	N-Glycan biosynthesis
ALG12	1481	1852	1535	1371	1675	2165	1658	1435	1461	2245	1552	1685	1858	2022	1552	1612	GeneID:79087,Genbank:XM_017028936.1,HGNC:HGNC:19358,MIM:607144	ALG12, alpha-1,6-mannosyltransferase	GO:0000030,GO:0005783,GO:0005789,GO:0006457,GO:0006487,GO:0006488,GO:0016020,GO:0016021,GO:0052917	mannosyltransferase activity|endoplasmic reticulum|endoplasmic reticulum membrane|protein folding|protein N-linked glycosylation|dolichol-linked oligosaccharide biosynthetic process|membrane|integral component of membrane|dol-P-Man:Man(7)GlcNAc(2)-PP-Dol alpha-1,6-mannosyltransferase activity	hsa00510	N-Glycan biosynthesis
ALG13	1011	1024	1931	788	818	1081	1472	1477	828	818	1770	915	1110	931	1391	1233	GeneID:79868,Genbank:XM_006724698.3,HGNC:HGNC:30881,MIM:300776	ALG13, UDP-N-acetylglucosaminyltransferase subunit	GO:0003723,GO:0004577,GO:0006488,GO:0043541	RNA binding|N-acetylglucosaminyldiphosphodolichol N-acetylglucosaminyltransferase activity|dolichol-linked oligosaccharide biosynthetic process|UDP-N-acetylglucosamine transferase complex	hsa00510	N-Glycan biosynthesis
ALG14	314	393	275	354	273	380	357	327	266	316	333	453	294	353	288	283	GeneID:199857,Genbank:NM_144988.3,HGNC:HGNC:28287,MIM:612866	ALG14, UDP-N-acetylglucosaminyltransferase subunit	GO:0004577,GO:0005789,GO:0006488,GO:0016021,GO:0031965	N-acetylglucosaminyldiphosphodolichol N-acetylglucosaminyltransferase activity|endoplasmic reticulum membrane|dolichol-linked oligosaccharide biosynthetic process|integral component of membrane|nuclear membrane	hsa00510	N-Glycan biosynthesis
ALG1L	21	6	12	21	19	16	13	24	11	21	15	5	25	17	37	5	GeneID:200810,Genbank:XM_017005846.2,HGNC:HGNC:33721	ALG1, chitobiosyldiphosphodolichol beta-mannosyltransferase like	GO:0000030,GO:0005783,GO:0006486	mannosyltransferase activity|endoplasmic reticulum|protein glycosylation
ALG1L2	10	16	24	4	6	17	17	14	7	20	16	15	19	14	10	4	GeneID:644974,Genbank:NM_001136152.1,HGNC:HGNC:37258	ALG1, chitobiosyldiphosphodolichol beta-mannosyltransferase like 2	GO:0000030,GO:0005783,GO:0006486	mannosyltransferase activity|endoplasmic reticulum|protein glycosylation
ALG2	2416	2906	2640	2745	2393	3060	3000	2905	2242	2834	2721	2895	3142	2901	2574	3113	GeneID:85365,Genbank:NM_033087.3,HGNC:HGNC:23159,MIM:607905	ALG2, alpha-1,3/1,6-mannosyltransferase	GO:0000033,GO:0004378,GO:0005634,GO:0005737,GO:0005789,GO:0005829,GO:0006488,GO:0015629,GO:0016020,GO:0016021,GO:0033577,GO:0046982,GO:0047485,GO:0048306,GO:0048471,GO:0051592,GO:0102704	alpha-1,3-mannosyltransferase activity|GDP-Man:Man1GlcNAc2-PP-Dol alpha-1,3-mannosyltransferase activity|nucleus|cytoplasm|endoplasmic reticulum membrane|cytosol|dolichol-linked oligosaccharide biosynthetic process|actin cytoskeleton|membrane|integral component of membrane|protein glycosylation in endoplasmic reticulum|protein heterodimerization activity|protein N-terminus binding|calcium-depende…	hsa00510	N-Glycan biosynthesis
ALG3	1744	2074	1629	1720	1554	2256	1957	1535	1622	2500	1719	2008	1908	2218	1665	1736	GeneID:10195,Genbank:NM_001006941.2,HGNC:HGNC:23056,MIM:608750	ALG3, alpha-1,3- mannosyltransferase	GO:0000033,GO:0005789,GO:0006486,GO:0006488,GO:0016021,GO:0052925	alpha-1,3-mannosyltransferase activity|endoplasmic reticulum membrane|protein glycosylation|dolichol-linked oligosaccharide biosynthetic process|integral component of membrane|dol-P-Man:Man(5)GlcNAc(2)-PP-Dol alpha-1,3-mannosyltransferase activity	hsa00510	N-Glycan biosynthesis
ALG5	759	698	711	712	704	649	687	599	617	591	766	744	705	655	652	777	GeneID:29880,Genbank:NM_001142364.1,HGNC:HGNC:20266,MIM:604565	ALG5, dolichyl-phosphate beta-glucosyltransferase	GO:0004576,GO:0004581,GO:0005789,GO:0006486,GO:0006487,GO:0007368,GO:0016020,GO:0016021,GO:0018279	oligosaccharyl transferase activity|dolichyl-phosphate beta-glucosyltransferase activity|endoplasmic reticulum membrane|protein glycosylation|protein N-linked glycosylation|determination of left/right symmetry|membrane|integral component of membrane|protein N-linked glycosylation via asparagine	hsa00510	N-Glycan biosynthesis
ALG6	464	460	439	307	382	419	330	426	364	356	429	400	500	430	363	403	GeneID:29929,Genbank:NM_013339.3,HGNC:HGNC:23157,MIM:604566	ALG6, alpha-1,3-glucosyltransferase	GO:0004583,GO:0005789,GO:0006487,GO:0006488,GO:0006490,GO:0016020,GO:0016021,GO:0042281,GO:0046527	dolichyl-phosphate-glucose-glycolipid alpha-glucosyltransferase activity|endoplasmic reticulum membrane|protein N-linked glycosylation|dolichol-linked oligosaccharide biosynthetic process|oligosaccharide-lipid intermediate biosynthetic process|membrane|integral component of membrane|dolichyl pyrophosphate Man9GlcNAc2 alpha-1,3-glucosyltransferase activity|glucosyltransferase activity	hsa00510	N-Glycan biosynthesis
ALG8	1028	1111	1352	1188	1038	1108	1219	1113	1070	960	1244	1193	1250	1044	1059	1079	GeneID:79053,Genbank:NM_024079.4,HGNC:HGNC:23161,MIM:608103	ALG8, alpha-1,3-glucosyltransferase	GO:0000033,GO:0004583,GO:0005789,GO:0006487,GO:0006488,GO:0006490,GO:0016021,GO:0042281	alpha-1,3-mannosyltransferase activity|dolichyl-phosphate-glucose-glycolipid alpha-glucosyltransferase activity|endoplasmic reticulum membrane|protein N-linked glycosylation|dolichol-linked oligosaccharide biosynthetic process|oligosaccharide-lipid intermediate biosynthetic process|integral component of membrane|dolichyl pyrophosphate Man9GlcNAc2 alpha-1,3-glucosyltransferase activity	hsa00510	N-Glycan biosynthesis
ALG9	1119	1146	1397	877	1191	1329	1495	1309	1112	1263	1408	1032	1376	1339	1190	1304	GeneID:79796,Genbank:NM_001352409.1,HGNC:HGNC:15672,MIM:606941	ALG9, alpha-1,2-mannosyltransferase	GO:0000026,GO:0000030,GO:0005783,GO:0005789,GO:0006486,GO:0006488,GO:0016020,GO:0016021,GO:0052918,GO:0052926	alpha-1,2-mannosyltransferase activity|mannosyltransferase activity|endoplasmic reticulum|endoplasmic reticulum membrane|protein glycosylation|dolichol-linked oligosaccharide biosynthetic process|membrane|integral component of membrane|dol-P-Man:Man(8)GlcNAc(2)-PP-Dol alpha-1,2-mannosyltransferase activity|dol-P-Man:Man(6)GlcNAc(2)-PP-Dol alpha-1,2-mannosyltransferase activity	hsa00510	N-Glycan biosynthesis
ALK	56	61	160	23	45	59	78	185	62	51	144	19	68	87	131	86	GeneID:238,Genbank:XM_024452778.1,HGNC:HGNC:427,MIM:105590	ALK receptor tyrosine kinase			hsa05200,hsa05223	Pathways in cancer|Non-small cell lung cancer
ALKAL1	0	0	0	0	0	0	0	0	0	0	0	0	0	0	0	0	GeneID:389658,Genbank:NM_207413.3,HGNC:HGNC:33775	ALK and LTK ligand 1	GO:0005576,GO:0010976,GO:0030298,GO:0030971,GO:0070374,GO:0070378	extracellular region|positive regulation of neuron projection development|receptor signaling protein tyrosine kinase activator activity|receptor tyrosine kinase binding|positive regulation of ERK1 and ERK2 cascade|positive regulation of ERK5 cascade
ALKAL2	25	12	29	9	15	23	12	24	22	15	34	13	19	10	14	53	GeneID:285016,Genbank:XM_011510342.3,HGNC:HGNC:27683	ALK and LTK ligand 2	GO:0005576,GO:0010976,GO:0030298,GO:0030971,GO:0070374,GO:0070378	extracellular region|positive regulation of neuron projection development|receptor signaling protein tyrosine kinase activator activity|receptor tyrosine kinase binding|positive regulation of ERK1 and ERK2 cascade|positive regulation of ERK5 cascade
ALKBH1	603	613	851	538	721	598	829	733	669	687	707	625	860	673	734	768	GeneID:8846,Genbank:NM_006020.2,HGNC:HGNC:17911,MIM:605345	alkB homolog 1, histone H2A dioxygenase	GO:0000049,GO:0001701,GO:0001764,GO:0001890,GO:0002101,GO:0003906,GO:0005719,GO:0005739,GO:0006281,GO:0006307,GO:0006446,GO:0006448,GO:0008198,GO:0016706,GO:0031175,GO:0035552,GO:0042056,GO:0042245,GO:0043524,GO:0043734,GO:0048589,GO:0070129,GO:0070579,GO:0070989,GO:0080111,GO:0103053,GO:0140078,GO:0140080,GO:1990983,GO:1990984	tRNA binding|in utero embryonic development|neuron migration|placenta development|tRNA wobble cytosine modification|DNA-(apurinic or apyrimidinic site) lyase activity|nuclear euchromatin|mitochondrion|DNA repair|DNA dealkylation involved in DNA repair|regulation of translational initiation|regulation of translational elongation|ferrous iron binding|oxidoreductase activity, acting on paired donors…
ALKBH2	224	205	276	305	197	261	274	196	163	191	197	271	276	205	161	207	GeneID:121642,Genbank:NM_001145375.1,HGNC:HGNC:32487,MIM:610602	alkB homolog 2, alpha-ketoglutarate dependent dioxygenase	GO:0005634,GO:0005654,GO:0006307,GO:0008198,GO:0015630,GO:0035511,GO:0043734,GO:0051747,GO:0070989,GO:0080111,GO:0103053	nucleus|nucleoplasm|DNA dealkylation involved in DNA repair|ferrous iron binding|microtubule cytoskeleton|oxidative DNA demethylation|DNA-N1-methyladenine dioxygenase activity|cytosine C-5 DNA demethylase activity|oxidative demethylation|DNA demethylation|1-ethyladenine demethylase activity
ALKBH3	978	932	1138	1180	1077	1170	1223	950	761	1066	1274	1194	1144	1075	1017	1226	GeneID:221120,Genbank:NM_139178.3,HGNC:HGNC:30141,MIM:610603	alkB homolog 3, alpha-ketoglutaratedependent dioxygenase
ALKBH4	447	537	471	629	413	461	544	459	455	584	535	582	537	552	565	649	GeneID:54784,Genbank:NM_017621.3,HGNC:HGNC:21900,MIM:613302	alkB homolog 4, lysine demethylase	GO:0003779,GO:0005634,GO:0005737,GO:0006351,GO:0006355,GO:0006482,GO:0016706,GO:0030496,GO:0031032,GO:0032451,GO:0036090,GO:0046872,GO:0070938	actin binding|nucleus|cytoplasm|transcription, DNA-templated|regulation of transcription, DNA-templated|protein demethylation|oxidoreductase activity, acting on paired donors, with incorporation or reduction of molecular oxygen, 2-oxoglutarate as one donor, and incorporation of one atom each of oxygen into both donors|midbody|actomyosin structure organization|demethylase activity|cleavage furrow …
ALKBH5	8749	8662	9510	8155	8901	10801	10645	9634	8660	10586	9284	9962	10855	10293	9683	11047	GeneID:54890,Genbank:NM_017758.3,HGNC:HGNC:25996,MIM:613303	alkB homolog 5, RNA demethylase	GO:0001666,GO:0003723,GO:0005634,GO:0005654,GO:0005794,GO:0005829,GO:0006307,GO:0006397,GO:0006406,GO:0007283,GO:0016607,GO:0016706,GO:0030154,GO:0035515,GO:0035553,GO:0046872	response to hypoxia|RNA binding|nucleus|nucleoplasm|Golgi apparatus|cytosol|DNA dealkylation involved in DNA repair|mRNA processing|mRNA export from nucleus|spermatogenesis|nuclear speck|oxidoreductase activity, acting on paired donors, with incorporation or reduction of molecular oxygen, 2-oxoglutarate as one donor, and incorporation of one atom each of oxygen into both donors|cell differentiati…
ALKBH6	488	573	367	556	435	689	489	383	458	704	443	677	587	649	465	538	GeneID:84964,Genbank:NM_001297701.1,HGNC:HGNC:28243,MIM:613304	alkB homolog 6	GO:0005634,GO:0005654,GO:0005737,GO:0005925,GO:0008198,GO:0051213	nucleus|nucleoplasm|cytoplasm|focal adhesion|ferrous iron binding|dioxygenase activity
ALKBH7	1155	1863	1350	2495	1147	1913	1825	1042	1218	2331	1457	2801	1410	1853	1597	1496	GeneID:84266,Genbank:NM_032306.3,HGNC:HGNC:21306,MIM:613305	alkB homolog 7	GO:0005759,GO:0006631,GO:0006974,GO:0010883,GO:0046872,GO:0051213,GO:1902445	mitochondrial matrix|fatty acid metabolic process|cellular response to DNA damage stimulus|regulation of lipid storage|metal ion binding|dioxygenase activity|regulation of mitochondrial membrane permeability involved in programmed necrotic cell death
ALKBH8	280	283	340	171	200	251	308	326	249	208	325	215	286	245	224	297	GeneID:91801,Genbank:XM_017018555.1,HGNC:HGNC:25189,MIM:613306	alkB homolog 8, tRNA methyltransferase	GO:0000049,GO:0002098,GO:0005506,GO:0005634,GO:0005654,GO:0005829,GO:0006974,GO:0008198,GO:0008270,GO:0016300,GO:0016604,GO:0016706,GO:0030488,GO:0055114	tRNA binding|tRNA wobble uridine modification|iron ion binding|nucleus|nucleoplasm|cytosol|cellular response to DNA damage stimulus|ferrous iron binding|zinc ion binding|tRNA (uracil) methyltransferase activity|nuclear body|oxidoreductase activity, acting on paired donors, with incorporation or reduction of molecular oxygen, 2-oxoglutarate as one donor, and incorporation of one atom each of oxyge…
ALLC	0	0	0	0	0	0	0	0	0	0	0	0	0	0	0	0	GeneID:55821,Genbank:XM_017004495.1,HGNC:HGNC:17377,MIM:612396	allantoicase	GO:0000256,GO:0004037	allantoin catabolic process|allantoicase activity	hsa00230	Purine metabolism
ALMS1	1209	1030	1694	651	992	1151	1382	1352	887	780	1681	812	1228	1065	1459	1173	GeneID:7840,Genbank:NM_015120.4,HGNC:HGNC:428,MIM:606844	ALMS1, centrosome and basal body associated protein	GO:0000086,GO:0000922,GO:0005813,GO:0005829,GO:0005929,GO:0010389,GO:0016197,GO:0051393,GO:0051492,GO:0097711	G2/M transition of mitotic cell cycle|spindle pole|centrosome|cytosol|cilium|regulation of G2/M transition of mitotic cell cycle|endosomal transport|alpha-actinin binding|regulation of stress fiber assembly|ciliary basal body-plasma membrane docking
ALOX12	439	693	759	280	530	816	725	472	499	698	845	284	663	709	634	554	GeneID:239,Genbank:XM_011523780.2,HGNC:HGNC:429,MIM:152391	arachidonate 12-lipoxygenase, 12S type			hsa00590,hsa01523,hsa04726,hsa04750	Arachidonic acid metabolism|Antifolate resistance|Serotonergic synapse|Inflammatory mediator regulation of TRP channels
ALOX12B	0	0	0	0	0	0	0	0	0	0	0	0	0	0	0	0	GeneID:242,Genbank:NM_001139.2,HGNC:HGNC:430,MIM:603741	arachidonate 12-lipoxygenase, 12R type			hsa00590,hsa04726	Arachidonic acid metabolism|Serotonergic synapse
ALOX15	0	0	0	0	0	0	0	0	0	0	0	1	4	0	0	6	GeneID:246,Genbank:NM_001140.4,HGNC:HGNC:433,MIM:152392	arachidonate 15-lipoxygenase			hsa00590,hsa00591,hsa04216,hsa04217,hsa04726	Arachidonic acid metabolism|Linoleic acid metabolism|Ferroptosis|Necroptosis|Serotonergic synapse
ALOX15B	0	0	0	0	0	0	0	0	0	0	0	0	0	0	0	4	GeneID:247,Genbank:NM_001141.2,HGNC:HGNC:434,MIM:603697	arachidonate 15-lipoxygenase, type B	GO:0005506,GO:0005509,GO:0005622,GO:0005634,GO:0005829,GO:0005856,GO:0005886,GO:0006629,GO:0006915,GO:0008285,GO:0008289,GO:0010744,GO:0016020,GO:0016165,GO:0019369,GO:0019372,GO:0019898,GO:0030336,GO:0030850,GO:0030856,GO:0035360,GO:0036403,GO:0043651,GO:0045618,GO:0045786,GO:0045926,GO:0050473,GO:0051122,GO:0070062,GO:0090197	iron ion binding|calcium ion binding|intracellular|nucleus|cytosol|cytoskeleton|plasma membrane|lipid metabolic process|apoptotic process|negative regulation of cell proliferation|lipid binding|positive regulation of macrophage derived foam cell differentiation|membrane|linoleate 13S-lipoxygenase activity|arachidonic acid metabolic process|lipoxygenase pathway|extrinsic component of membrane|nega…	hsa00590,hsa04726	Arachidonic acid metabolism|Serotonergic synapse
ALOX5	8	1	34	2	7	7	9	5	1	7	25	5	9	6	28	14	GeneID:240,Genbank:NM_001320862.1,HGNC:HGNC:435,MIM:152390	arachidonate 5-lipoxygenase			hsa00590,hsa04664,hsa04726,hsa04913,hsa05145	Arachidonic acid metabolism|Fc epsilon RI signaling pathway|Serotonergic synapse|Ovarian steroidogenesis|Toxoplasmosis
ALOX5AP	6	6	8	24	21	4	9	3	25	29	11	38	24	2	5	23	GeneID:241,Genbank:NM_001204406.1,HGNC:HGNC:436,MIM:603700	arachidonate 5-lipoxygenase activating protein			hsa04664	Fc epsilon RI signaling pathway
ALOXE3	5	8	12	1	0	5	3	8	2	11	0	3	1	3	7	12	GeneID:59344,Genbank:NM_001165960.1,HGNC:HGNC:13743,MIM:607206	arachidonate lipoxygenase 3
ALPI	0	0	0	0	0	0	0	0	0	0	0	0	0	0	0	0	GeneID:248,Genbank:NM_001631.4,HGNC:HGNC:437,MIM:171740	alkaline phosphatase, intestinal			hsa00730,hsa00790	Thiamine metabolism|Folate biosynthesis
ALPK1	709	657	809	321	599	617	603	620	590	470	795	295	827	581	606	599	GeneID:80216,Genbank:XM_017008638.2,HGNC:HGNC:20917,MIM:607347	alpha kinase 1	GO:0004674,GO:0005524,GO:0005737	protein serine/threonine kinase activity|ATP binding|cytoplasm
ALPK2	7	280	21	4	1	244	53	8	3	176	27	1	2	280	19	6	GeneID:115701,Genbank:NM_052947.3,HGNC:HGNC:20565	alpha kinase 2	GO:0004674,GO:0005524,GO:0005737	protein serine/threonine kinase activity|ATP binding|cytoplasm
ALPK3	4395	1874	9443	1812	3628	2100	9036	4867	3860	1901	9159	1874	4940	1953	8740	5331	GeneID:57538,Genbank:NM_020778.4,HGNC:HGNC:17574,MIM:617608	alpha kinase 3	GO:0004674,GO:0005524,GO:0005634,GO:0007507	protein serine/threonine kinase activity|ATP binding|nucleus|heart development
ALPL	4	7	4	1	0	1	1	0	4	15	1	8	4	6	1	1	GeneID:249,Genbank:XM_005245818.1,HGNC:HGNC:438,MIM:171760	alkaline phosphatase, liver/bone/kidney			hsa00730,hsa00790	Thiamine metabolism|Folate biosynthesis
ALPP	0	0	1	0	0	0	0	0	0	4	0	0	0	0	0	0	GeneID:250,Genbank:NM_001632.4,HGNC:HGNC:439,MIM:171800	alkaline phosphatase, placental			hsa00730,hsa00790	Thiamine metabolism|Folate biosynthesis
ALPPL2	0	0	0	0	0	0	0	0	0	0	0	0	0	0	0	0	GeneID:251,Genbank:NM_031313.2,HGNC:HGNC:441,MIM:171810	alkaline phosphatase, placental like 2	GO:0004035,GO:0005576,GO:0005886,GO:0006501,GO:0031225,GO:0046872	alkaline phosphatase activity|extracellular region|plasma membrane|C-terminal protein lipidation|anchored component of membrane|metal ion binding	hsa00730,hsa00790	Thiamine metabolism|Folate biosynthesis
ALS2	3067	2928	4607	2087	2888	3374	4025	3398	2856	2460	4676	2371	3852	2992	3968	3678	GeneID:57679,Genbank:NM_020919.3,HGNC:HGNC:443,MIM:606352	ALS2, alsin Rho guanine nucleotide exchange factor			hsa05014	Amyotrophic lateral sclerosis (ALS)
ALS2CL	496	1067	864	579	628	1256	630	861	633	959	590	605	792	1272	567	895	GeneID:259173,Genbank:NM_147129.4,HGNC:HGNC:20605,MIM:612402	ALS2 C-terminal like	GO:0005096,GO:0005829,GO:0007032,GO:0017112,GO:0042802	GTPase activator activity|cytosol|endosome organization|Rab guanyl-nucleotide exchange factor activity|identical protein binding
ALS2CR12	10	28	39	6	9	39	25	24	22	16	47	10	35	22	27	26	GeneID:130540,Genbank:NM_001289993.1,HGNC:HGNC:14439	amyotrophic lateral sclerosis 2 chromosome region 12	GO:0005737,GO:0042995	cytoplasm|cell projection
ALX1	121	169	134	234	65	202	109	174	87	219	148	271	144	210	99	142	GeneID:8092,Genbank:NM_006982.2,HGNC:HGNC:1494,MIM:601527	ALX homeobox 1
ALX3	71	78	120	51	87	112	83	61	88	64	122	31	79	106	77	101	GeneID:257,Genbank:NM_006492.2,HGNC:HGNC:449,MIM:606014	ALX homeobox 3	GO:0005634,GO:0006351,GO:0006355,GO:0007389,GO:0035115,GO:0035116,GO:0042981,GO:0043565,GO:0048701	nucleus|transcription, DNA-templated|regulation of transcription, DNA-templated|pattern specification process|embryonic forelimb morphogenesis|embryonic hindlimb morphogenesis|regulation of apoptotic process|sequence-specific DNA binding|embryonic cranial skeleton morphogenesis
ALX4	9	10	12	0	1	16	3	9	6	3	9	2	6	26	23	10	GeneID:60529,Genbank:NM_021926.3,HGNC:HGNC:450,MIM:605420	ALX homeobox 4	GO:0000977,GO:0001228,GO:0001501,GO:0001942,GO:0003677,GO:0005634,GO:0005667,GO:0007517,GO:0009791,GO:0009952,GO:0035115,GO:0035116,GO:0042733,GO:0042981,GO:0046982,GO:0048565,GO:0048704,GO:0060021,GO:0071837	RNA polymerase II regulatory region sequence-specific DNA binding|transcriptional activator activity, RNA polymerase II transcription regulatory region sequence-specific DNA binding|skeletal system development|hair follicle development|DNA binding|nucleus|transcription factor complex|muscle organ development|post-embryonic development|anterior/posterior pattern specification|embryonic forelimb mo…
ALYREF	1559	1663	1260	1628	1659	1860	1768	1150	1449	1906	1703	1754	1831	1766	1439	1567	GeneID:10189,Genbank:NM_005782.3,HGNC:HGNC:19071,MIM:604171	Aly/REF export factor	GO:0000018,GO:0000346,GO:0000398,GO:0001649,GO:0003723,GO:0005654,GO:0005829,GO:0006369,GO:0006405,GO:0006406,GO:0016020,GO:0016032,GO:0016607,GO:0031124,GO:0031297,GO:0032786,GO:0046784,GO:0070062,GO:0071013	regulation of DNA recombination|transcription export complex|mRNA splicing, via spliceosome|osteoblast differentiation|RNA binding|nucleoplasm|cytosol|termination of RNA polymerase II transcription|RNA export from nucleus|mRNA export from nucleus|membrane|viral process|nuclear speck|mRNA 3'-end processing|replication fork processing|positive regulation of DNA-templated transcription, elongation|v…	hsa03013,hsa03015,hsa03040,hsa05168	RNA transport|mRNA surveillance pathway|Spliceosome|Herpes simplex infection
AMACR	411	207	407	419	316	270	309	460	333	262	371	490	489	205	379	491	GeneID:23600,Genbank:NM_203382.2,HGNC:HGNC:451,MIM:604489	alpha-methylacyl-CoA racemase	GO:0005102,GO:0005737,GO:0005739,GO:0005777,GO:0005782,GO:0005886,GO:0006699,GO:0008111,GO:0008206,GO:0033540,GO:0043231	receptor binding|cytoplasm|mitochondrion|peroxisome|peroxisomal matrix|plasma membrane|bile acid biosynthetic process|alpha-methylacyl-CoA racemase activity|bile acid metabolic process|fatty acid beta-oxidation using acyl-CoA oxidase|intracellular membrane-bounded organelle	hsa00120,hsa04146	Primary bile acid biosynthesis|Peroxisome
AMBN	0	0	0	0	0	0	0	0	0	0	0	0	0	0	0	0	GeneID:258,Genbank:NM_016519.5,HGNC:HGNC:452,MIM:601259	ameloblastin
AMBP	2	2	21	9	9	17	13	19	14	10	16	18	11	6	18	11	GeneID:259,Genbank:NM_001633.3,HGNC:HGNC:453,MIM:176870	alpha-1-microglobulin/bikunin precursor	GO:0004867,GO:0005576,GO:0005615,GO:0005886,GO:0006898,GO:0007155,GO:0007565,GO:0009986,GO:0016032,GO:0018298,GO:0019855,GO:0019862,GO:0020037,GO:0030163,GO:0031012,GO:0042167,GO:0042803,GO:0043231,GO:0046329,GO:0046904,GO:0050777,GO:0070062,GO:0072562	serine-type endopeptidase inhibitor activity|extracellular region|extracellular space|plasma membrane|receptor-mediated endocytosis|cell adhesion|female pregnancy|cell surface|viral process|protein-chromophore linkage|calcium channel inhibitor activity|IgA binding|heme binding|protein catabolic process|extracellular matrix|heme catabolic process|protein homodimerization activity|intracellular mem…
AMBRA1	3071	3144	3494	2206	3302	3610	3803	2998	3463	3475	3869	2777	3948	3718	3459	3317	GeneID:55626,Genbank:NM_001267783.1,HGNC:HGNC:25990,MIM:611359	autophagy and beclin 1 regulator 1	GO:0000045,GO:0000422,GO:0000423,GO:0005737,GO:0005739,GO:0005741,GO:0005776,GO:0005829,GO:0005930,GO:0008285,GO:0009267,GO:0010508,GO:0010667,GO:0016236,GO:0021915,GO:0030154,GO:0031625,GO:0043524,GO:0043552,GO:0045335,GO:0048471,GO:0051020,GO:0098780	autophagosome assembly|autophagy of mitochondrion|mitophagy|cytoplasm|mitochondrion|mitochondrial outer membrane|autophagosome|cytosol|axoneme|negative regulation of cell proliferation|cellular response to starvation|positive regulation of autophagy|negative regulation of cardiac muscle cell apoptotic process|macroautophagy|neural tube development|cell differentiation|ubiquitin protein ligase bin…	hsa04137,hsa04140	Mitophagy - animal|Autophagy - animal
AMD1	2194	3073	2373	2772	2434	2865	2926	3011	1963	2388	2731	2835	2635	2563	2645	2423	GeneID:262,Genbank:NM_001287215.1,HGNC:HGNC:457,MIM:180980	adenosylmethionine decarboxylase 1	GO:0004014,GO:0005829,GO:0006557,GO:0006595,GO:0006597,GO:0008295,GO:0019810	adenosylmethionine decarboxylase activity|cytosol|S-adenosylmethioninamine biosynthetic process|polyamine metabolic process|spermine biosynthetic process|spermidine biosynthetic process|putrescine binding	hsa00270,hsa00330	Cysteine and methionine metabolism|Arginine and proline metabolism
AMDHD1	14	0	11	1	5	4	0	0	0	0	4	4	7	0	0	0	GeneID:144193,Genbank:NM_152435.2,HGNC:HGNC:28577	amidohydrolase domain containing 1	GO:0005829,GO:0006548,GO:0016812,GO:0019556,GO:0019557,GO:0046872,GO:0050480	cytosol|histidine catabolic process|hydrolase activity, acting on carbon-nitrogen (but not peptide) bonds, in cyclic amides|histidine catabolic process to glutamate and formamide|histidine catabolic process to glutamate and formate|metal ion binding|imidazolonepropionase activity	hsa00340	Histidine metabolism
AMDHD2	765	648	818	758	827	800	911	595	760	813	855	871	870	699	779	713	GeneID:51005,Genbank:NM_001330449.1,HGNC:HGNC:24262	amidohydrolase domain containing 2	GO:0005634,GO:0005829,GO:0005975,GO:0006046,GO:0006048,GO:0008448,GO:0019262,GO:0046872	nucleus|cytosol|carbohydrate metabolic process|N-acetylglucosamine catabolic process|UDP-N-acetylglucosamine biosynthetic process|N-acetylglucosamine-6-phosphate deacetylase activity|N-acetylneuraminate catabolic process|metal ion binding	hsa00520	Amino sugar and nucleotide sugar metabolism
AMELX	0	0	4	0	0	0	5	0	1	5	1	0	0	1	3	0	GeneID:265,Genbank:NM_182680.1,HGNC:HGNC:461,MIM:300391	amelogenin, X-linked	GO:0001649,GO:0001837,GO:0002062,GO:0005578,GO:0005788,GO:0007155,GO:0007165,GO:0008083,GO:0009986,GO:0030345,GO:0031214,GO:0032967,GO:0034505,GO:0042127,GO:0042475,GO:0042802,GO:0043687,GO:0044267,GO:0046848,GO:0070166,GO:0070172	osteoblast differentiation|epithelial to mesenchymal transition|chondrocyte differentiation|proteinaceous extracellular matrix|endoplasmic reticulum lumen|cell adhesion|signal transduction|growth factor activity|cell surface|structural constituent of tooth enamel|biomineral tissue development|positive regulation of collagen biosynthetic process|tooth mineralization|regulation of cell proliferatio…
AMELY	0	0	0	0	0	0	0	0	0	0	0	0	0	0	0	0	GeneID:266,Genbank:NM_001143.1,HGNC:HGNC:462,MIM:410000	amelogenin, Y-linked	GO:0005578,GO:0030345,GO:0031012,GO:0034505	proteinaceous extracellular matrix|structural constituent of tooth enamel|extracellular matrix|tooth mineralization
AMER1	379	296	459	225	384	362	624	382	406	284	647	217	504	321	552	403	GeneID:139285,Genbank:NM_152424.3,HGNC:HGNC:26837,MIM:300647	APC membrane recruitment protein 1
AMER2	0	0	0	0	0	0	0	0	0	0	0	0	0	6	1	0	GeneID:219287,Genbank:NM_152704.3,HGNC:HGNC:26360,MIM:614659	APC membrane recruitment protein 2	GO:0005546,GO:0005886,GO:0007398,GO:0008013,GO:0016055,GO:0048856,GO:0090090	phosphatidylinositol-4,5-bisphosphate binding|plasma membrane|ectoderm development|beta-catenin binding|Wnt signaling pathway|anatomical structure development|negative regulation of canonical Wnt signaling pathway
AMER3	0	0	0	0	0	0	0	0	0	0	0	0	0	0	0	0	GeneID:205147,Genbank:XM_011510793.2,HGNC:HGNC:26771	APC membrane recruitment protein 3	GO:0005546,GO:0005886,GO:0008013,GO:0016055,GO:0048856,GO:0060828	phosphatidylinositol-4,5-bisphosphate binding|plasma membrane|beta-catenin binding|Wnt signaling pathway|anatomical structure development|regulation of canonical Wnt signaling pathway
AMFR	8989	8964	8375	7150	9232	10963	9864	9109	8819	9878	8956	9167	11328	9307	8963	10384	GeneID:267,Genbank:NM_001144.5,HGNC:HGNC:463,MIM:603243	autocrine motility factor receptor			hsa04141	Protein processing in endoplasmic reticulum
AMH	24	128	32	16	45	164	30	15	25	172	19	14	68	149	27	39	GeneID:268,Genbank:NM_000479.4,HGNC:HGNC:464,MIM:600957	anti-Mullerian hormone			hsa04024,hsa04060,hsa04350,hsa04390	cAMP signaling pathway|Cytokine-cytokine receptor interaction|TGF-beta signaling pathway|Hippo signaling pathway
AMHR2	0	0	0	0	1	0	1	0	0	1	0	0	0	4	1	0	GeneID:269,Genbank:XM_011538184.2,HGNC:HGNC:465,MIM:600956	anti-Mullerian hormone receptor type 2			hsa04060,hsa04350	Cytokine-cytokine receptor interaction|TGF-beta signaling pathway
AMIGO1	127	34	20	49	97	62	55	71	77	32	19	55	109	58	16	78	GeneID:57463,Genbank:NM_020703.3,HGNC:HGNC:20824,MIM:615689	adhesion molecule with Ig like domain 1	GO:0007156,GO:0007157,GO:0007409,GO:0007413,GO:0008076,GO:0015459,GO:0030424,GO:0030425,GO:0032809,GO:0042552,GO:0043204,GO:0050772,GO:0051965,GO:1901381	homophilic cell adhesion via plasma membrane adhesion molecules|heterophilic cell-cell adhesion via plasma membrane cell adhesion molecules|axonogenesis|axonal fasciculation|voltage-gated potassium channel complex|potassium channel regulator activity|axon|dendrite|neuronal cell body membrane|myelination|perikaryon|positive regulation of axonogenesis|positive regulation of synapse assembly|positiv…
AMIGO2	651	1808	781	864	582	2046	883	1492	439	1849	984	1216	690	2185	863	1505	GeneID:347902,Genbank:NM_181847.4,HGNC:HGNC:24073,MIM:615690	adhesion molecule with Ig like domain 2	GO:0005634,GO:0005886,GO:0007156,GO:0007157,GO:0016021,GO:0043066,GO:0043069,GO:0051965	nucleus|plasma membrane|homophilic cell adhesion via plasma membrane adhesion molecules|heterophilic cell-cell adhesion via plasma membrane cell adhesion molecules|integral component of membrane|negative regulation of apoptotic process|negative regulation of programmed cell death|positive regulation of synapse assembly
AMIGO3	180	401	360	235	289	457	465	358	268	459	464	400	286	382	500	485	GeneID:386724,Genbank:NM_198722.2,HGNC:HGNC:24075,MIM:615691	adhesion molecule with Ig like domain 3	GO:0007157,GO:0016021,GO:0051965	heterophilic cell-cell adhesion via plasma membrane cell adhesion molecules|integral component of membrane|positive regulation of synapse assembly
AMMECR1	713	797	771	415	588	934	778	907	617	733	780	460	804	868	689	801	GeneID:9949,Genbank:NM_001171689.1,HGNC:HGNC:467,MIM:300195	Alport syndrome, mental retardation, midface hypoplasia and elliptocytosis chromosomal region gene 1	GO:0005634	nucleus
AMMECR1L	2193	1876	2759	1669	2043	2226	2872	2556	2048	1612	2887	1833	2613	2120	2416	2725	GeneID:83607,Genbank:XM_011511952.3,HGNC:HGNC:28658	AMMECR1 like
AMN	15	34	34	20	11	25	42	28	5	17	47	19	8	28	23	20	GeneID:81693,Genbank:XM_011537202.3,HGNC:HGNC:14604,MIM:605799	amnion associated transmembrane protein	GO:0005102,GO:0005615,GO:0005886,GO:0005905,GO:0006898,GO:0007275,GO:0007588,GO:0009235,GO:0010008,GO:0015889,GO:0016021,GO:0016324,GO:0030139,GO:0031526,GO:0034384,GO:0043001,GO:0043234,GO:0070062	receptor binding|extracellular space|plasma membrane|clathrin-coated pit|receptor-mediated endocytosis|multicellular organism development|excretion|cobalamin metabolic process|endosome membrane|cobalamin transport|integral component of membrane|apical plasma membrane|endocytic vesicle|brush border membrane|high-density lipoprotein particle clearance|Golgi to plasma membrane protein transport|prot…
AMN1	258	169	323	295	266	200	271	272	218	162	291	336	272	182	251	297	GeneID:196394,Genbank:NM_001278411.1,HGNC:HGNC:27281	antagonist of mitotic exit network 1 homolog
AMOT	1031	985	1639	436	982	1053	2115	1166	1160	992	1969	803	1507	1093	1810	1158	GeneID:154796,Genbank:XM_011530875.2,HGNC:HGNC:17810,MIM:300410	angiomotin			hsa04390,hsa04530	Hippo signaling pathway|Tight junction
AMOTL1	5234	5966	6924	3559	4977	6390	6854	6334	4767	5453	7114	3972	6166	6042	6220	6654	GeneID:154810,Genbank:XM_006718772.3,HGNC:HGNC:17811,MIM:614657	angiomotin like 1	GO:0003365,GO:0005829,GO:0005923,GO:0016055,GO:0016324,GO:0030027,GO:0031410,GO:0035329,GO:0042802,GO:0043536	establishment of cell polarity involved in ameboidal cell migration|cytosol|bicellular tight junction|Wnt signaling pathway|apical plasma membrane|lamellipodium|cytoplasmic vesicle|hippo signaling|identical protein binding|positive regulation of blood vessel endothelial cell migration	hsa04530	Tight junction
AMOTL2	16623	17972	20163	8993	16801	21755	24161	17852	17877	19458	22172	11654	21034	20084	21306	19239	GeneID:51421,Genbank:NM_001278683.1,HGNC:HGNC:17812,MIM:614658	angiomotin like 2	GO:0005829,GO:0005923,GO:0016055,GO:0016324,GO:0035329,GO:0042802,GO:0055037	cytosol|bicellular tight junction|Wnt signaling pathway|apical plasma membrane|hippo signaling|identical protein binding|recycling endosome	hsa04530	Tight junction
AMPD1	0	0	0	0	0	0	0	1	0	0	0	0	0	0	0	0	GeneID:270,Genbank:NM_001172626.1,HGNC:HGNC:468,MIM:102770	adenosine monophosphate deaminase 1	GO:0003876,GO:0005829,GO:0010033,GO:0032036,GO:0032264,GO:0043101,GO:0046872	AMP deaminase activity|cytosol|response to organic substance|myosin heavy chain binding|IMP salvage|purine-containing compound salvage|metal ion binding	hsa00230	Purine metabolism
AMPD2	4540	6427	5423	3649	4825	7834	6216	5340	4631	8232	5527	5215	5637	7597	6157	6183	GeneID:271,Genbank:NM_001257360.1,HGNC:HGNC:469,MIM:102771	adenosine monophosphate deaminase 2	GO:0003876,GO:0005829,GO:0006188,GO:0032264,GO:0043101,GO:0046872,GO:0052652,GO:0097009	AMP deaminase activity|cytosol|IMP biosynthetic process|IMP salvage|purine-containing compound salvage|metal ion binding|cyclic purine nucleotide metabolic process|energy homeostasis	hsa00230	Purine metabolism
AMPD3	46	89	75	40	25	80	74	89	37	53	62	49	56	63	38	60	GeneID:272,Genbank:NM_001172431.1,HGNC:HGNC:470,MIM:102772	adenosine monophosphate deaminase 3	GO:0003876,GO:0005576,GO:0005829,GO:0006196,GO:0032264,GO:0034101,GO:0034774,GO:0043101,GO:0043312,GO:0046031,GO:0046034,GO:0046039,GO:0046872,GO:0097009,GO:1904813	AMP deaminase activity|extracellular region|cytosol|AMP catabolic process|IMP salvage|erythrocyte homeostasis|secretory granule lumen|purine-containing compound salvage|neutrophil degranulation|ADP metabolic process|ATP metabolic process|GTP metabolic process|metal ion binding|energy homeostasis|ficolin-1-rich granule lumen	hsa00230	Purine metabolism
AMPH	336	286	623	697	316	309	740	836	242	331	817	863	379	428	670	1149	GeneID:273,Genbank:XM_006715690.4,HGNC:HGNC:471,MIM:600418	amphiphysin	GO:0005543,GO:0005829,GO:0006897,GO:0007268,GO:0008021,GO:0015629,GO:0030054,GO:0030672,GO:0031256,GO:0061024	phospholipid binding|cytosol|endocytosis|chemical synaptic transmission|synaptic vesicle|actin cytoskeleton|cell junction|synaptic vesicle membrane|leading edge membrane|membrane organization	hsa04144,hsa04666	Endocytosis|Fc gamma R-mediated phagocytosis
AMT	114	117	252	52	127	139	148	194	150	92	177	68	199	113	117	126	GeneID:275,Genbank:NM_001164711.1,HGNC:HGNC:473,MIM:238310	aminomethyltransferase	GO:0004047,GO:0005654,GO:0005739,GO:0005759,GO:0006546,GO:0008483,GO:0019464	aminomethyltransferase activity|nucleoplasm|mitochondrion|mitochondrial matrix|glycine catabolic process|transaminase activity|glycine decarboxylation via glycine cleavage system	hsa00260,hsa00630,hsa00670	Glycine, serine and threonine metabolism|Glyoxylate and dicarboxylate metabolism|One carbon pool by folate
AMTN	0	0	10	24	1	0	2	23	1	0	5	20	1	0	12	41	GeneID:401138,Genbank:NM_212557.3,HGNC:HGNC:33188,MIM:610912	amelotin	GO:0005578,GO:0005605,GO:0005788,GO:0005911,GO:0007155,GO:0031214,GO:0042475,GO:0043687,GO:0044267,GO:0070169,GO:0070175	proteinaceous extracellular matrix|basal lamina|endoplasmic reticulum lumen|cell-cell junction|cell adhesion|biomineral tissue development|odontogenesis of dentin-containing tooth|post-translational protein modification|cellular protein metabolic process|positive regulation of biomineral tissue development|positive regulation of enamel mineralization
AMY1A	0	0	0	0	0	0	0	0	0	0	0	0	0	0	0	0	GeneID:276,Genbank:NM_001008221.1,HGNC:HGNC:474,MIM:104700	amylase, alpha 1A (salivary)			hsa00500,hsa04970,hsa04973	Starch and sucrose metabolism|Salivary secretion|Carbohydrate digestion and absorption
AMY1B	0	0	0	0	0	0	0	0	0	0	0	0	0	0	0	0	GeneID:277,Genbank:XM_011541262.1,HGNC:HGNC:475,MIM:104701	amylase, alpha 1B (salivary)			hsa00500,hsa04970,hsa04973	Starch and sucrose metabolism|Salivary secretion|Carbohydrate digestion and absorption
AMY1C	0	0	0	0	0	0	0	0	0	0	0	0	0	0	0	0	GeneID:278,Genbank:XM_017001058.1,HGNC:HGNC:476,MIM:104702	amylase, alpha 1C (salivary)			hsa00500,hsa04970,hsa04973	Starch and sucrose metabolism|Salivary secretion|Carbohydrate digestion and absorption
AMY2A	0	1	0	0	0	0	0	0	0	0	0	0	0	0	0	0	GeneID:279,Genbank:NM_000699.3,HGNC:HGNC:477,MIM:104650	amylase, alpha 2A (pancreatic)			hsa00500,hsa04972,hsa04973	Starch and sucrose metabolism|Pancreatic secretion|Carbohydrate digestion and absorption
AMY2B	23	30	64	43	35	25	52	53	20	23	72	66	35	33	58	65	GeneID:280,Genbank:NM_020978.4,HGNC:HGNC:478,MIM:104660	amylase, alpha 2B (pancreatic)	GO:0004556,GO:0005975,GO:0007586,GO:0046872,GO:0070062,GO:0103025	alpha-amylase activity|carbohydrate metabolic process|digestion|metal ion binding|extracellular exosome|alpha-amylase activity (releasing maltohexaose)	hsa00500,hsa04972,hsa04973	Starch and sucrose metabolism|Pancreatic secretion|Carbohydrate digestion and absorption
AMZ1	120	159	171	38	106	169	166	123	114	146	180	28	99	150	153	171	GeneID:155185,Genbank:XM_011515151.3,HGNC:HGNC:22231,MIM:615168	archaelysin family metallopeptidase 1	GO:0006508,GO:0008233,GO:0008237,GO:0008270	proteolysis|peptidase activity|metallopeptidase activity|zinc ion binding
AMZ2	1748	1795	2141	1789	1836	1982	2020	1927	1620	1749	2157	1815	2061	1860	1869	1889	GeneID:51321,Genbank:XM_005257432.4,HGNC:HGNC:28041,MIM:615169	archaelysin family metallopeptidase 2	GO:0006508,GO:0008233,GO:0008237,GO:0008270	proteolysis|peptidase activity|metallopeptidase activity|zinc ion binding
ANAPC1	2954	2217	3779	1718	2776	2428	3417	3136	2462	2010	3574	2130	3273	2279	3047	2920	GeneID:64682,Genbank:XM_017004710.2,HGNC:HGNC:19988,MIM:608473	anaphase promoting complex subunit 1	GO:0005654,GO:0005680,GO:0005829,GO:0031145,GO:0042787,GO:0043161,GO:0051301,GO:0051436,GO:0051437,GO:0051439,GO:0070979	nucleoplasm|anaphase-promoting complex|cytosol|anaphase-promoting complex-dependent catabolic process|protein ubiquitination involved in ubiquitin-dependent protein catabolic process|proteasome-mediated ubiquitin-dependent protein catabolic process|cell division|negative regulation of ubiquitin-protein ligase activity involved in mitotic cell cycle|positive regulation of ubiquitin-protein ligase …	hsa04110,hsa04114,hsa04120,hsa04914,hsa05166	Cell cycle|Oocyte meiosis|Ubiquitin mediated proteolysis|Progesterone-mediated oocyte maturation|Human T-cell leukemia virus 1 infection
ANAPC10	372	365	551	613	400	418	441	472	380	370	522	592	497	370	440	451	GeneID:10393,Genbank:XM_011531532.2,HGNC:HGNC:24077,MIM:613745	anaphase promoting complex subunit 10	GO:0005680,GO:0005737,GO:0007049,GO:0031145,GO:0051301,GO:0070979,GO:1904668	anaphase-promoting complex|cytoplasm|cell cycle|anaphase-promoting complex-dependent catabolic process|cell division|protein K11-linked ubiquitination|positive regulation of ubiquitin protein ligase activity	hsa04110,hsa04114,hsa04120,hsa04914,hsa05166	Cell cycle|Oocyte meiosis|Ubiquitin mediated proteolysis|Progesterone-mediated oocyte maturation|Human T-cell leukemia virus 1 infection
ANAPC11	1553	1959	1613	3307	1579	1811	1887	1253	1702	2190	1673	3416	1959	1905	1317	1812	GeneID:51529,Genbank:NM_001289414.1,HGNC:HGNC:14452,MIM:614534	anaphase promoting complex subunit 11	GO:0000278,GO:0005654,GO:0005680,GO:0005730,GO:0005829,GO:0016567,GO:0031145,GO:0034450,GO:0042787,GO:0043161,GO:0045842,GO:0046872,GO:0051301,GO:0051436,GO:0051437,GO:0051439,GO:0061630,GO:0070979,GO:0097602	mitotic cell cycle|nucleoplasm|anaphase-promoting complex|nucleolus|cytosol|protein ubiquitination|anaphase-promoting complex-dependent catabolic process|ubiquitin-ubiquitin ligase activity|protein ubiquitination involved in ubiquitin-dependent protein catabolic process|proteasome-mediated ubiquitin-dependent protein catabolic process|positive regulation of mitotic metaphase/anaphase transition|m…	hsa04110,hsa04114,hsa04120,hsa04914,hsa05166	Cell cycle|Oocyte meiosis|Ubiquitin mediated proteolysis|Progesterone-mediated oocyte maturation|Human T-cell leukemia virus 1 infection
ANAPC13	2024	2060	1837	2659	1852	1983	2208	1858	2022	1841	2079	2232	2200	1812	1685	1928	GeneID:25847,Genbank:NM_001242374.1,HGNC:HGNC:24540,MIM:614484	anaphase promoting complex subunit 13	GO:0005680,GO:0007049,GO:0051301,GO:0070979	anaphase-promoting complex|cell cycle|cell division|protein K11-linked ubiquitination	hsa04110,hsa04114,hsa04120,hsa04914	Cell cycle|Oocyte meiosis|Ubiquitin mediated proteolysis|Progesterone-mediated oocyte maturation
ANAPC15	115	183	150	279	132	258	176	132	172	272	192	234	121	197	155	157	GeneID:25906,Genbank:NM_001330321.1,HGNC:HGNC:24531,MIM:614717	anaphase promoting complex subunit 15	GO:0005680,GO:0007049,GO:0051301,GO:0090266	anaphase-promoting complex|cell cycle|cell division|regulation of mitotic cell cycle spindle assembly checkpoint
ANAPC16	1364	2240	2273	2411	1399	2510	2185	1914	1575	2240	2254	2016	1624	2251	1871	2088	GeneID:119504,Genbank:NM_001242546.1,HGNC:HGNC:26976,MIM:613427	anaphase promoting complex subunit 16	GO:0000776,GO:0000777,GO:0005654,GO:0005680,GO:0005829,GO:0016567,GO:0031145,GO:0042787,GO:0043161,GO:0051301,GO:0051436,GO:0051437,GO:0051439	kinetochore|condensed chromosome kinetochore|nucleoplasm|anaphase-promoting complex|cytosol|protein ubiquitination|anaphase-promoting complex-dependent catabolic process|protein ubiquitination involved in ubiquitin-dependent protein catabolic process|proteasome-mediated ubiquitin-dependent protein catabolic process|cell division|negative regulation of ubiquitin-protein ligase activity involved in…
ANAPC2	2347	2761	2339	1574	2294	3158	2737	1926	2412	3447	2319	2448	2874	2789	2660	2295	GeneID:29882,Genbank:NM_013366.3,HGNC:HGNC:19989,MIM:606946	anaphase promoting complex subunit 2	GO:0005654,GO:0005680,GO:0005829,GO:0031145,GO:0031625,GO:0031915,GO:0042787,GO:0043161,GO:0045773,GO:0050775,GO:0051301,GO:0051436,GO:0051437,GO:0051439,GO:0070979,GO:0090129	nucleoplasm|anaphase-promoting complex|cytosol|anaphase-promoting complex-dependent catabolic process|ubiquitin protein ligase binding|positive regulation of synaptic plasticity|protein ubiquitination involved in ubiquitin-dependent protein catabolic process|proteasome-mediated ubiquitin-dependent protein catabolic process|positive regulation of axon extension|positive regulation of dendrite morp…	hsa04110,hsa04114,hsa04120,hsa04914,hsa05166	Cell cycle|Oocyte meiosis|Ubiquitin mediated proteolysis|Progesterone-mediated oocyte maturation|Human T-cell leukemia virus 1 infection
ANAPC4	564	568	795	391	496	586	650	728	566	422	862	428	695	501	722	518	GeneID:29945,Genbank:NM_001286756.1,HGNC:HGNC:19990,MIM:606947	anaphase promoting complex subunit 4	GO:0005680,GO:0007049,GO:0030071,GO:0031145,GO:0051301,GO:0070979	anaphase-promoting complex|cell cycle|regulation of mitotic metaphase/anaphase transition|anaphase-promoting complex-dependent catabolic process|cell division|protein K11-linked ubiquitination	hsa04110,hsa04114,hsa04120,hsa04914,hsa05166	Cell cycle|Oocyte meiosis|Ubiquitin mediated proteolysis|Progesterone-mediated oocyte maturation|Human T-cell leukemia virus 1 infection
ANAPC5	6743	7449	7727	8796	7427	7853	8476	6874	6177	7753	8347	8715	8025	7503	7744	7480	GeneID:51433,Genbank:NM_001137559.1,HGNC:HGNC:15713,MIM:606948	anaphase promoting complex subunit 5	GO:0005634,GO:0005654,GO:0005680,GO:0005829,GO:0019903,GO:0031145,GO:0042787,GO:0043161,GO:0051301,GO:0051436,GO:0051437,GO:0051439,GO:0070979	nucleus|nucleoplasm|anaphase-promoting complex|cytosol|protein phosphatase binding|anaphase-promoting complex-dependent catabolic process|protein ubiquitination involved in ubiquitin-dependent protein catabolic process|proteasome-mediated ubiquitin-dependent protein catabolic process|cell division|negative regulation of ubiquitin-protein ligase activity involved in mitotic cell cycle|positive reg…	hsa04110,hsa04114,hsa04120,hsa04657,hsa04914,hsa05166	Cell cycle|Oocyte meiosis|Ubiquitin mediated proteolysis|IL-17 signaling pathway|Progesterone-mediated oocyte maturation|Human T-cell leukemia virus 1 infection
ANAPC7	2472	2461	2977	1877	2685	2692	2890	2275	2385	2335	2951	2069	3023	2562	2503	2697	GeneID:51434,Genbank:NM_016238.2,HGNC:HGNC:17380,MIM:606949	anaphase promoting complex subunit 7	GO:0005634,GO:0005654,GO:0005680,GO:0005829,GO:0019903,GO:0031145,GO:0042787,GO:0043161,GO:0051301,GO:0051436,GO:0051437,GO:0051439,GO:0070979	nucleus|nucleoplasm|anaphase-promoting complex|cytosol|protein phosphatase binding|anaphase-promoting complex-dependent catabolic process|protein ubiquitination involved in ubiquitin-dependent protein catabolic process|proteasome-mediated ubiquitin-dependent protein catabolic process|cell division|negative regulation of ubiquitin-protein ligase activity involved in mitotic cell cycle|positive reg…	hsa04110,hsa04114,hsa04120,hsa04914,hsa05166	Cell cycle|Oocyte meiosis|Ubiquitin mediated proteolysis|Progesterone-mediated oocyte maturation|Human T-cell leukemia virus 1 infection
ANG	71	74	95	171	81	102	122	96	73	93	120	166	83	77	111	144	GeneID:283,Genbank:NM_001145.4,HGNC:HGNC:483,MIM:105850	angiogenin
ANGEL1	1950	1661	1669	1498	2062	2068	1594	1866	2257	1997	1611	1803	2675	1973	1551	2101	GeneID:23357,Genbank:XM_017021115.2,HGNC:HGNC:19961	angel homolog 1	GO:0005634,GO:0005783,GO:0005801,GO:0005829,GO:0008190,GO:0019904,GO:0048471	nucleus|endoplasmic reticulum|cis-Golgi network|cytosol|eukaryotic initiation factor 4E binding|protein domain specific binding|perinuclear region of cytoplasm
ANGEL2	1203	1145	1785	1051	1103	961	1378	1540	1055	855	1540	1119	1374	969	1248	1500	GeneID:90806,Genbank:NM_001300758.1,HGNC:HGNC:30534	angel homolog 2	GO:0003730,GO:0005737,GO:0015030,GO:0045930,GO:0070935	mRNA 3'-UTR binding|cytoplasm|Cajal body|negative regulation of mitotic cell cycle|3'-UTR-mediated mRNA stabilization
ANGPT1	16	31	29	14	10	12	41	25	17	21	12	16	16	18	12	11	GeneID:284,Genbank:NM_001199859.2,HGNC:HGNC:484,MIM:601667	angiopoietin 1	GO:0001525,GO:0005576,GO:0030154,GO:0030971,GO:0048014	angiogenesis|extracellular region|cell differentiation|receptor tyrosine kinase binding|Tie signaling pathway	hsa04010,hsa04014,hsa04015,hsa04066,hsa04151,hsa05323	MAPK signaling pathway|Ras signaling pathway|Rap1 signaling pathway|HIF-1 signaling pathway|PI3K-Akt signaling pathway|Rheumatoid arthritis
ANGPT2	4010	271	936	845	4049	352	1194	1462	3569	213	1039	1029	3988	259	910	1150	GeneID:285,Genbank:NM_001118888.1,HGNC:HGNC:485,MIM:601922	angiopoietin 2			hsa04010,hsa04014,hsa04015,hsa04066,hsa04151,hsa05167	MAPK signaling pathway|Ras signaling pathway|Rap1 signaling pathway|HIF-1 signaling pathway|PI3K-Akt signaling pathway|Kaposi sarcoma-associated herpesvirus infection
ANGPT4	6	4	8	0	0	2	2	1	3	0	8	3	3	10	1	10	GeneID:51378,Genbank:NM_001322809.1,HGNC:HGNC:487,MIM:603705	angiopoietin 4	GO:0001525,GO:0005576,GO:0005615,GO:0007219,GO:0010595,GO:0016525,GO:0030297,GO:0030971,GO:0043066,GO:0043536,GO:0043537,GO:0045766,GO:0050731,GO:0050900,GO:0071456	angiogenesis|extracellular region|extracellular space|Notch signaling pathway|positive regulation of endothelial cell migration|negative regulation of angiogenesis|transmembrane receptor protein tyrosine kinase activator activity|receptor tyrosine kinase binding|negative regulation of apoptotic process|positive regulation of blood vessel endothelial cell migration|negative regulation of blood ves…	hsa04010,hsa04014,hsa04015,hsa04066,hsa04151	MAPK signaling pathway|Ras signaling pathway|Rap1 signaling pathway|HIF-1 signaling pathway|PI3K-Akt signaling pathway
ANGPTL1	314	116	376	151	195	113	285	314	223	44	400	110	335	54	357	281	GeneID:9068,Genbank:NM_004673.3,HGNC:HGNC:489,MIM:603874	angiopoietin like 1	GO:0005102,GO:0005615,GO:0007169,GO:0070062	receptor binding|extracellular space|transmembrane receptor protein tyrosine kinase signaling pathway|extracellular exosome
ANGPTL2	1492	1262	1508	1095	1429	1528	1458	1835	1276	1094	1583	1260	1627	1308	1269	1804	GeneID:23452,Genbank:NM_012098.2,HGNC:HGNC:490,MIM:605001	angiopoietin like 2	GO:0005102,GO:0005615,GO:0007275,GO:0070062	receptor binding|extracellular space|multicellular organism development|extracellular exosome
ANGPTL3	55	35	85	34	37	39	77	125	44	41	106	38	76	26	107	53	GeneID:27329,Genbank:NM_014495.3,HGNC:HGNC:491,MIM:604774	angiopoietin like 3	GO:0001525,GO:0004857,GO:0004859,GO:0005178,GO:0005576,GO:0005615,GO:0005769,GO:0005794,GO:0006071,GO:0006631,GO:0006644,GO:0007160,GO:0007165,GO:0007229,GO:0008083,GO:0008201,GO:0008203,GO:0009395,GO:0009725,GO:0009986,GO:0010519,GO:0019915,GO:0030027,GO:0030335,GO:0042632,GO:0045766,GO:0048844,GO:0050996,GO:0051004,GO:0051005,GO:0055088,GO:0055090,GO:0055091,GO:0070328	angiogenesis|enzyme inhibitor activity|phospholipase inhibitor activity|integrin binding|extracellular region|extracellular space|early endosome|Golgi apparatus|glycerol metabolic process|fatty acid metabolic process|phospholipid metabolic process|cell-matrix adhesion|signal transduction|integrin-mediated signaling pathway|growth factor activity|heparin binding|cholesterol metabolic process|phosp…	hsa04979	Cholesterol metabolism
ANGPTL4	7187	13480	5467	7740	6253	18144	5805	9145	5514	17734	4754	8099	8826	19652	6630	10725	GeneID:51129,Genbank:NM_139314.2,HGNC:HGNC:16039,MIM:605910	angiopoietin like 4	GO:0001525,GO:0001666,GO:0004857,GO:0005576,GO:0005578,GO:0005615,GO:0019216,GO:0030154,GO:0042802,GO:0043066,GO:0045766,GO:0051005,GO:0051260,GO:0070328,GO:0072562,GO:2000352	angiogenesis|response to hypoxia|enzyme inhibitor activity|extracellular region|proteinaceous extracellular matrix|extracellular space|regulation of lipid metabolic process|cell differentiation|identical protein binding|negative regulation of apoptotic process|positive regulation of angiogenesis|negative regulation of lipoprotein lipase activity|protein homooligomerization|triglyceride homeostasi…	hsa03320,hsa04979	PPAR signaling pathway|Cholesterol metabolism
ANGPTL5	5	42	38	109	7	49	42	103	10	71	36	161	21	47	57	114	GeneID:253935,Genbank:NM_178127.4,HGNC:HGNC:19705,MIM:607666	angiopoietin like 5	GO:0005576	extracellular region
ANGPTL6	14	13	16	9	5	10	25	24	12	4	19	26	24	10	24	15	GeneID:83854,Genbank:NM_031917.2,HGNC:HGNC:23140,MIM:609336	angiopoietin like 6	GO:0001525,GO:0030141,GO:0030154,GO:0070062	angiogenesis|secretory granule|cell differentiation|extracellular exosome
ANGPTL7	67	71	114	15	53	60	71	57	50	22	102	24	101	59	110	87	GeneID:10218,Genbank:NM_021146.3,HGNC:HGNC:24078	angiopoietin like 7
ANGPTL8	33	40	75	13	50	23	42	70	52	28	44	48	92	26	38	103	GeneID:55908,Genbank:NM_018687.6,HGNC:HGNC:24933,MIM:616223	angiopoietin like 8	GO:0005179,GO:0005576,GO:0010954,GO:0019216,GO:0044255,GO:0045444,GO:0048469,GO:0050746,GO:0051004,GO:0070328	hormone activity|extracellular region|positive regulation of protein processing|regulation of lipid metabolic process|cellular lipid metabolic process|fat cell differentiation|cell maturation|regulation of lipoprotein metabolic process|regulation of lipoprotein lipase activity|triglyceride homeostasis	hsa04979	Cholesterol metabolism
ANHX	0	0	0	0	0	0	0	0	0	0	0	0	0	0	0	0	GeneID:647589,Genbank:NM_001191054.1,HGNC:HGNC:40024	anomalous homeobox	GO:0005634,GO:0006355,GO:0043565	nucleus|regulation of transcription, DNA-templated|sequence-specific DNA binding
ANK1	33	104	109	69	42	103	66	102	57	156	93	85	71	123	84	102	GeneID:286,Genbank:NM_001142446.1,HGNC:HGNC:492,MIM:612641	ankyrin 1	GO:0005886,GO:0006779,GO:0006888,GO:0007165,GO:0008093,GO:0014731,GO:0015672,GO:0016020,GO:0016529,GO:0019899,GO:0030507,GO:0030863,GO:0048821,GO:0051117,GO:0055072,GO:0072659	plasma membrane|porphyrin-containing compound biosynthetic process|ER to Golgi vesicle-mediated transport|signal transduction|cytoskeletal adaptor activity|spectrin-associated cytoskeleton|monovalent inorganic cation transport|membrane|sarcoplasmic reticulum|enzyme binding|spectrin binding|cortical cytoskeleton|erythrocyte development|ATPase binding|iron ion homeostasis|protein localization to pl…	hsa05205	Proteoglycans in cancer
ANK2	173	54	85	55	142	80	57	70	224	64	50	76	303	93	52	115	GeneID:287,Genbank:NM_001354269.1,HGNC:HGNC:493,MIM:106410	ankyrin 2	GO:0002027,GO:0005622,GO:0005737,GO:0005739,GO:0005764,GO:0005769,GO:0005856,GO:0005886,GO:0005887,GO:0006874,GO:0006897,GO:0008104,GO:0010628,GO:0010881,GO:0010882,GO:0014069,GO:0014704,GO:0015031,GO:0015459,GO:0016324,GO:0030018,GO:0030315,GO:0030507,GO:0030674,GO:0031430,GO:0031647,GO:0031672,GO:0033292,GO:0034394,GO:0034613,GO:0036309,GO:0036371,GO:0042383,GO:0043034,GO:0043268,GO:0044325,GO:…	regulation of heart rate|intracellular|cytoplasm|mitochondrion|lysosome|early endosome|cytoskeleton|plasma membrane|integral component of plasma membrane|cellular calcium ion homeostasis|endocytosis|protein localization|positive regulation of gene expression|regulation of cardiac muscle contraction by regulation of the release of sequestered calcium ion|regulation of cardiac muscle contraction by…	hsa05205	Proteoglycans in cancer
ANK3	125	72	92	101	107	115	36	214	74	58	113	39	154	116	42	165	GeneID:288,Genbank:NM_001204403.1,HGNC:HGNC:494,MIM:600465	ankyrin 3	GO:0000281,GO:0005200,GO:0005764,GO:0005886,GO:0007009,GO:0007165,GO:0007409,GO:0007411,GO:0007528,GO:0008092,GO:0009986,GO:0010628,GO:0010650,GO:0010765,GO:0010960,GO:0014704,GO:0014731,GO:0016020,GO:0016323,GO:0016328,GO:0016529,GO:0019228,GO:0030018,GO:0030315,GO:0030424,GO:0030425,GO:0030507,GO:0030674,GO:0031594,GO:0033268,GO:0033270,GO:0034112,GO:0042383,GO:0043001,GO:0043034,GO:0043194,GO:…	mitotic cytokinesis|structural constituent of cytoskeleton|lysosome|plasma membrane|plasma membrane organization|signal transduction|axonogenesis|axon guidance|neuromuscular junction development|cytoskeletal protein binding|cell surface|positive regulation of gene expression|positive regulation of cell communication by electrical coupling|positive regulation of sodium ion transport|magnesium ion …	hsa05205	Proteoglycans in cancer
ANKAR	122	112	260	125	177	160	182	215	177	95	183	66	191	182	191	173	GeneID:150709,Genbank:XM_011510676.2,HGNC:HGNC:26350,MIM:609803	ankyrin and armadillo repeat containing	GO:0005634,GO:0005737,GO:0016021	nucleus|cytoplasm|integral component of membrane
ANKDD1A	118	92	205	42	101	95	120	120	112	55	182	63	127	69	142	98	GeneID:348094,Genbank:NM_182703.5,HGNC:HGNC:28002	ankyrin repeat and death domain containing 1A	GO:0007165	signal transduction
ANKDD1B	15	5	29	21	20	6	17	87	30	14	51	13	38	14	28	55	GeneID:728780,Genbank:XM_017009814.1,HGNC:HGNC:32525	ankyrin repeat and death domain containing 1B	GO:0007165	signal transduction
ANKEF1	285	236	252	166	202	261	240	322	210	160	243	174	240	158	224	268	GeneID:63926,Genbank:NM_022096.5,HGNC:HGNC:15803	ankyrin repeat and EF-hand domain containing 1	GO:0005509	calcium ion binding
ANKFN1	11	13	277	219	2	6	129	491	14	2	235	280	7	9	101	517	GeneID:162282,Genbank:XM_017024263.1,HGNC:HGNC:26766	ankyrin repeat and fibronectin type III domain containing 1
ANKFY1	5393	5487	5617	3079	5209	5619	5824	5470	5334	5020	5802	3656	6575	5554	5434	5653	GeneID:51479,Genbank:NM_001330063.1,HGNC:HGNC:20763,MIM:607927	ankyrin repeat and FYVE domain containing 1	GO:0005765,GO:0005768,GO:0005769,GO:0005829,GO:0006897,GO:0010008,GO:0016020,GO:0017137,GO:0032439,GO:0034058,GO:0042147,GO:0043231,GO:0044354,GO:0046872,GO:0048549,GO:0070062,GO:0090160,GO:1901981	lysosomal membrane|endosome|early endosome|cytosol|endocytosis|endosome membrane|membrane|Rab GTPase binding|endosome localization|endosomal vesicle fusion|retrograde transport, endosome to Golgi|intracellular membrane-bounded organelle|macropinosome|metal ion binding|positive regulation of pinocytosis|extracellular exosome|Golgi to lysosome transport|phosphatidylinositol phosphate binding
ANKH	1072	1389	1875	761	1058	1650	1724	1418	1215	1276	1732	1018	1373	1614	1472	1434	GeneID:56172,Genbank:NM_054027.5,HGNC:HGNC:15492,MIM:605145	ANKH inorganic pyrophosphate transport regulator	GO:0001501,GO:0005315,GO:0005886,GO:0005887,GO:0007626,GO:0015114,GO:0016021,GO:0019867,GO:0030500,GO:0030504,GO:0055085	skeletal system development|inorganic phosphate transmembrane transporter activity|plasma membrane|integral component of plasma membrane|locomotory behavior|phosphate ion transmembrane transporter activity|integral component of membrane|outer membrane|regulation of bone mineralization|inorganic diphosphate transmembrane transporter activity|transmembrane transport
ANKHD1	70	75	155	44	70	91	141	109	71	55	136	38	77	115	115	90	GeneID:54882,Genbank:NM_017747.2,HGNC:HGNC:24714,MIM:610500	ankyrin repeat and KH domain containing 1	GO:0003723,GO:0005737,GO:0045087	RNA binding|cytoplasm|innate immune response
ANKHD1-EIF4EBP3	5	2	11	7	0	15	11	5	4	8	14	2	6	5	7	10	GeneID:404734,Genbank:NM_020690.5,HGNC:HGNC:33530	ANKHD1-EIF4EBP3 readthrough	GO:0003723,GO:0005737,GO:0045087	RNA binding|cytoplasm|innate immune response
ANKIB1	3655	3107	4085	2398	2835	3231	3863	4350	3022	2382	4160	2687	4024	3081	3580	3890	GeneID:54467,Genbank:XM_005250458.4,HGNC:HGNC:22215	ankyrin repeat and IBR domain containing 1	GO:0000151,GO:0000209,GO:0005737,GO:0031624,GO:0032436,GO:0042787,GO:0046872,GO:0061630	ubiquitin ligase complex|protein polyubiquitination|cytoplasm|ubiquitin conjugating enzyme binding|positive regulation of proteasomal ubiquitin-dependent protein catabolic process|protein ubiquitination involved in ubiquitin-dependent protein catabolic process|metal ion binding|ubiquitin protein ligase activity
ANKK1	43	7	14	24	20	9	2	18	35	5	14	13	31	13	4	39	GeneID:255239,Genbank:XM_011542736.2,HGNC:HGNC:21027,MIM:608774	ankyrin repeat and kinase domain containing 1	GO:0004674,GO:0005524	protein serine/threonine kinase activity|ATP binding
ANKLE1	43	24	81	23	50	28	61	73	41	22	85	33	57	33	46	36	GeneID:126549,Genbank:NM_152363.5,HGNC:HGNC:26812	ankyrin repeat and LEM domain containing 1	GO:0004519,GO:0005639,GO:0005737,GO:0006281,GO:0006611,GO:0006998,GO:0031490,GO:0070197,GO:0090305,GO:2001022	endonuclease activity|integral component of nuclear inner membrane|cytoplasm|DNA repair|protein export from nucleus|nuclear envelope organization|chromatin DNA binding|meiotic attachment of telomere to nuclear envelope|nucleic acid phosphodiester bond hydrolysis|positive regulation of response to DNA damage stimulus
ANKLE2	4403	3696	4848	3038	4491	4203	5184	5163	4348	3541	5138	3356	5568	3851	4499	5460	GeneID:23141,Genbank:NM_015114.2,HGNC:HGNC:29101,MIM:616062	ankyrin repeat and LEM domain containing 2	GO:0005789,GO:0007084,GO:0007417,GO:0016020,GO:0019888,GO:0030176,GO:0035307,GO:0042326,GO:0043066,GO:0050790,GO:0051301,GO:0051721	endoplasmic reticulum membrane|mitotic nuclear envelope reassembly|central nervous system development|membrane|protein phosphatase regulator activity|integral component of endoplasmic reticulum membrane|positive regulation of protein dephosphorylation|negative regulation of phosphorylation|negative regulation of apoptotic process|regulation of catalytic activity|cell division|protein phosphatase …
ANKMY1	438	414	823	445	425	620	671	576	418	415	774	401	553	459	699	674	GeneID:51281,Genbank:XM_024452954.1,HGNC:HGNC:20987	ankyrin repeat and MYND domain containing 1	GO:0046872	metal ion binding
ANKMY2	523	430	537	482	468	474	417	488	452	333	624	383	553	429	438	491	GeneID:57037,Genbank:NM_020319.2,HGNC:HGNC:25370	ankyrin repeat and MYND domain containing 2	GO:0005929,GO:0008589,GO:0019899,GO:0046872	cilium|regulation of smoothened signaling pathway|enzyme binding|metal ion binding
ANKRA2	371	369	420	473	348	368	491	495	279	343	534	492	491	374	452	490	GeneID:57763,Genbank:NM_023039.4,HGNC:HGNC:13208,MIM:605787	ankyrin repeat family A member 2	GO:0003712,GO:0005634,GO:0005829,GO:0005856,GO:0006357,GO:0016020,GO:0019901,GO:0031625,GO:0042826,GO:0043234,GO:0043254,GO:0050750	transcription cofactor activity|nucleus|cytosol|cytoskeleton|regulation of transcription from RNA polymerase II promoter|membrane|protein kinase binding|ubiquitin protein ligase binding|histone deacetylase binding|protein complex|regulation of protein complex assembly|low-density lipoprotein particle receptor binding
ANKRD1	60301	63601	73864	59234	57503	65264	80073	50420	54262	55515	76957	54544	71216	59604	72074	54117	GeneID:27063,Genbank:NM_014391.2,HGNC:HGNC:15819,MIM:609599	ankyrin repeat domain 1	GO:0000122,GO:0001085,GO:0001105,GO:0001650,GO:0002039,GO:0003677,GO:0003714,GO:0005634,GO:0005654,GO:0005667,GO:0005737,GO:0005829,GO:0010976,GO:0019216,GO:0031432,GO:0031674,GO:0035690,GO:0035914,GO:0035994,GO:0042826,GO:0043065,GO:0043517,GO:0045214,GO:0045445,GO:0050714,GO:0055008,GO:0061629,GO:0070412,GO:0071222,GO:0071260,GO:0071347,GO:0071356,GO:0071407,GO:0071456,GO:0071560,GO:2000279	negative regulation of transcription from RNA polymerase II promoter|RNA polymerase II transcription factor binding|RNA polymerase II transcription coactivator activity|fibrillar center|p53 binding|DNA binding|transcription corepressor activity|nucleus|nucleoplasm|transcription factor complex|cytoplasm|cytosol|positive regulation of neuron projection development|regulation of lipid metabolic proc…
ANKRD10	4561	3379	8112	2881	4352	3520	7125	6922	4087	2720	8942	3781	6084	3372	6889	6702	GeneID:55608,Genbank:NM_017664.3,HGNC:HGNC:20265	ankyrin repeat domain 10	GO:0060828	regulation of canonical Wnt signaling pathway
ANKRD11	9838	7086	13879	3143	8358	9308	11389	12155	9097	6918	13114	3868	12425	8744	10695	13338	GeneID:29123,Genbank:XM_017023182.2,HGNC:HGNC:21316,MIM:611192	ankyrin repeat domain 11	GO:0001701,GO:0001894,GO:0005634,GO:0005654,GO:0005829,GO:0005886,GO:0035264,GO:0042475,GO:0048705,GO:0060325,GO:0060348	in utero embryonic development|tissue homeostasis|nucleus|nucleoplasm|cytosol|plasma membrane|multicellular organism growth|odontogenesis of dentin-containing tooth|skeletal system morphogenesis|face morphogenesis|bone development
ANKRD12	1505	983	1463	1214	1070	1110	1537	1638	1295	748	1745	1337	1779	959	1426	1462	GeneID:23253,Genbank:NM_015208.4,HGNC:HGNC:29135,MIM:610616	ankyrin repeat domain 12	GO:0005654,GO:0005829	nucleoplasm|cytosol
ANKRD13A	2590	2637	3540	3310	2663	3009	3774	3382	2531	2778	3527	3531	3204	3061	3431	3675	GeneID:88455,Genbank:XM_005253984.1,HGNC:HGNC:21268,MIM:615123	ankyrin repeat domain 13A	GO:0005737,GO:0005770,GO:0005886	cytoplasm|late endosome|plasma membrane
ANKRD13B	2071	2614	2058	1084	1785	3133	2214	1630	1940	3101	2103	1223	2566	2897	2028	1855	GeneID:124930,Genbank:XM_017024174.2,HGNC:HGNC:26363,MIM:615124	ankyrin repeat domain 13B	GO:0005737,GO:0005769,GO:0005770,GO:0005886,GO:0043231	cytoplasm|early endosome|late endosome|plasma membrane|intracellular membrane-bounded organelle
ANKRD13C	863	861	1149	848	941	974	1067	1291	823	700	1124	683	1044	892	1079	1098	GeneID:81573,Genbank:NM_030816.4,HGNC:HGNC:25374,MIM:615125	ankyrin repeat domain 13C	GO:0005102,GO:0005783,GO:0005789,GO:0006621,GO:0010869,GO:0048471,GO:2000209	receptor binding|endoplasmic reticulum|endoplasmic reticulum membrane|protein retention in ER lumen|regulation of receptor biosynthetic process|perinuclear region of cytoplasm|regulation of anoikis
ANKRD13D	1168	1057	1299	993	1506	1329	1455	1099	1201	1099	1306	1167	1454	1086	1365	1302	GeneID:338692,Genbank:NM_001347901.1,HGNC:HGNC:27880,MIM:615126	ankyrin repeat domain 13D	GO:0005737,GO:0005770,GO:0005886	cytoplasm|late endosome|plasma membrane
ANKRD16	229	229	342	196	243	273	351	320	267	259	316	271	249	241	282	305	GeneID:54522,Genbank:NM_019046.2,HGNC:HGNC:23471	ankyrin repeat domain 16
ANKRD17	10377	9379	11840	4783	9349	10895	11867	12749	8933	7656	13569	5474	11803	10331	11428	11172	GeneID:26057,Genbank:NM_198889.2,HGNC:HGNC:23575,MIM:615929	ankyrin repeat domain 17	GO:0000785,GO:0001955,GO:0003682,GO:0003723,GO:0005634,GO:0005737,GO:0006275,GO:0016020,GO:0016032,GO:0031965,GO:0042742,GO:0043123,GO:0045087,GO:0045787,GO:0051151,GO:1900087,GO:1900245,GO:1900246	chromatin|blood vessel maturation|chromatin binding|RNA binding|nucleus|cytoplasm|regulation of DNA replication|membrane|viral process|nuclear membrane|defense response to bacterium|positive regulation of I-kappaB kinase/NF-kappaB signaling|innate immune response|positive regulation of cell cycle|negative regulation of smooth muscle cell differentiation|positive regulation of G1/S transition of m…
ANKRD18A	28	8	56	18	39	27	35	43	15	6	44	10	24	20	51	47	GeneID:253650,Genbank:XM_024447483.1,HGNC:HGNC:23643	ankyrin repeat domain 18A
ANKRD18B	482	469	613	148	432	525	453	640	396	339	865	179	556	516	557	596	GeneID:441459,Genbank:NM_001353432.1,HGNC:HGNC:23644	ankyrin repeat domain 18B
ANKRD2	14	20	11	16	6	24	32	3	9	5	21	20	25	25	29	40	GeneID:26287,Genbank:NM_001346793.1,HGNC:HGNC:495,MIM:610734	ankyrin repeat domain 2	GO:0000122,GO:0000791,GO:0001817,GO:0003682,GO:0003712,GO:0005634,GO:0005829,GO:0006936,GO:0007517,GO:0008307,GO:0010832,GO:0016605,GO:0031432,GO:0031674,GO:0035914,GO:0043231,GO:0043422,GO:0043619,GO:0045662,GO:0061629,GO:1902253,GO:2000291	negative regulation of transcription from RNA polymerase II promoter|euchromatin|regulation of cytokine production|chromatin binding|transcription cofactor activity|nucleus|cytosol|muscle contraction|muscle organ development|structural constituent of muscle|negative regulation of myotube differentiation|PML body|titin binding|I band|skeletal muscle cell differentiation|intracellular membrane-boun…
ANKRD20A1	21	1	63	0	22	0	23	36	33	1	52	30	50	7	20	33	GeneID:84210,Genbank:NM_032250.3,HGNC:HGNC:23665	ankyrin repeat domain 20 family member A1	GO:0005886	plasma membrane
ANKRD20A2	12	0	5	4	1	0	25	14	18	4	20	1	4	8	5	14	GeneID:441430,Genbank:XM_011517877.3,HGNC:HGNC:31979	ankyrin repeat domain 20 family member A2
ANKRD20A3	3	0	3	2	0	1	1	2	10	0	19	0	6	0	1	8	GeneID:441425,Genbank:XM_011543860.3,HGNC:HGNC:31981	ankyrin repeat domain 20 family member A3
ANKRD20A4	6	17	34	8	3	38	14	14	3	31	18	14	7	10	27	26	GeneID:728747,Genbank:NM_001098805.1,HGNC:HGNC:31982	ankyrin repeat domain 20 family member A4
ANKRD22	0	0	0	0	0	0	0	0	0	0	0	0	0	0	0	0	GeneID:118932,Genbank:NM_144590.2,HGNC:HGNC:28321	ankyrin repeat domain 22
ANKRD23	97	96	188	35	49	107	191	124	84	113	194	62	124	139	129	127	GeneID:200539,Genbank:NM_144994.7,HGNC:HGNC:24470,MIM:610736	ankyrin repeat domain 23	GO:0005654,GO:0005829,GO:0009612,GO:0014704,GO:0015629,GO:0030016,GO:0031432	nucleoplasm|cytosol|response to mechanical stimulus|intercalated disc|actin cytoskeleton|myofibril|titin binding
ANKRD24	9	7	23	20	13	19	8	12	17	25	6	12	26	32	13	13	GeneID:170961,Genbank:XM_011527756.2,HGNC:HGNC:29424	ankyrin repeat domain 24
ANKRD26	623	570	900	428	477	540	640	881	539	343	876	511	746	513	792	584	GeneID:22852,Genbank:XM_017015929.1,HGNC:HGNC:29186,MIM:610855	ankyrin repeat domain 26	GO:0005813,GO:0045599	centrosome|negative regulation of fat cell differentiation
ANKRD27	2106	2040	2720	1918	1935	2437	2626	2524	2029	1965	2843	2146	2456	2323	2414	2719	GeneID:84079,Genbank:NM_032139.2,HGNC:HGNC:25310	ankyrin repeat domain 27	GO:0000149,GO:0005085,GO:0005096,GO:0005764,GO:0005769,GO:0005770,GO:0005829,GO:0005886,GO:0015031,GO:0016020,GO:0017112,GO:0017137,GO:0030133,GO:0030659,GO:0035544,GO:0035646,GO:0042470,GO:0043005,GO:0045022,GO:0048812,GO:0050775,GO:0097422,GO:1990126	SNARE binding|guanyl-nucleotide exchange factor activity|GTPase activator activity|lysosome|early endosome|late endosome|cytosol|plasma membrane|protein transport|membrane|Rab guanyl-nucleotide exchange factor activity|Rab GTPase binding|transport vesicle|cytoplasmic vesicle membrane|negative regulation of SNARE complex assembly|endosome to melanosome transport|melanosome|neuron projection|early …
ANKRD28	3157	2749	6113	4052	2498	3009	5867	6311	2618	2240	7297	5033	3317	2874	5585	5871	GeneID:23243,Genbank:XM_024453418.1,HGNC:HGNC:29024,MIM:611122	ankyrin repeat domain 28	GO:0000139,GO:0005654,GO:0005829,GO:0048208	Golgi membrane|nucleoplasm|cytosol|COPII vesicle coating
ANKRD29	20	19	15	15	29	21	8	24	26	26	12	18	24	15	14	11	GeneID:147463,Genbank:XM_017025561.1,HGNC:HGNC:27110	ankyrin repeat domain 29
ANKRD30A	0	0	0	0	0	0	0	0	0	0	0	0	0	0	0	0	GeneID:91074,Genbank:XM_011519757.3,HGNC:HGNC:17234,MIM:610856	ankyrin repeat domain 30A	GO:0003677,GO:0003700,GO:0005634,GO:0006355	DNA binding|DNA binding transcription factor activity|nucleus|regulation of transcription, DNA-templated
ANKRD30B	0	0	0	0	0	0	0	0	0	0	0	0	0	0	0	0	GeneID:374860,Genbank:NM_001145029.1,HGNC:HGNC:24165,MIM:616565	ankyrin repeat domain 30B
ANKRD30BL	0	0	0	0	0	0	0	0	0	0	0	0	0	0	0	0	GeneID:554226,Genbank:NM_001358416.1,HGNC:HGNC:35167	ankyrin repeat domain 30B like
ANKRD31	1	1	6	3	0	2	1	5	5	2	0	0	7	0	0	9	GeneID:256006,Genbank:XM_011543301.3,HGNC:HGNC:26853	ankyrin repeat domain 31
ANKRD33	7	10	11	4	19	4	11	6	6	1	17	17	1	5	12	20	GeneID:341405,Genbank:NM_182608.3,HGNC:HGNC:13788	ankyrin repeat domain 33	GO:0000122,GO:0005634,GO:0005829,GO:0035914,GO:2000678	negative regulation of transcription from RNA polymerase II promoter|nucleus|cytosol|skeletal muscle cell differentiation|negative regulation of transcription regulatory region DNA binding
ANKRD33B	1619	3159	1992	744	1577	3463	1873	2518	1595	2851	2259	946	2111	3536	1647	2661	GeneID:651746,Genbank:NM_001164440.1,HGNC:HGNC:35240	ankyrin repeat domain 33B
ANKRD34A	65	62	74	63	34	61	50	43	26	119	74	37	38	106	68	58	GeneID:284615,Genbank:NM_001039888.3,HGNC:HGNC:27639	ankyrin repeat domain 34A
ANKRD34B	0	1	0	0	0	0	0	0	0	1	0	0	0	0	0	1	GeneID:340120,Genbank:NM_001004441.2,HGNC:HGNC:33736	ankyrin repeat domain 34B	GO:0005634,GO:0005737	nucleus|cytoplasm
ANKRD34C	0	0	0	0	0	0	0	0	0	0	0	0	0	0	0	0	GeneID:390616,Genbank:NM_001146341.1,HGNC:HGNC:33888	ankyrin repeat domain 34C
ANKRD35	0	30	12	8	6	53	5	11	1	53	10	2	6	46	10	1	GeneID:148741,Genbank:NM_001280799.1,HGNC:HGNC:26323	ankyrin repeat domain 35
ANKRD36	1317	807	2624	708	1096	926	1670	2024	1144	503	2571	769	1746	725	2069	1516	GeneID:375248,Genbank:NM_001354587.1,HGNC:HGNC:24079	ankyrin repeat domain 36
ANKRD36B	753	553	1197	303	614	757	750	854	760	400	1126	276	890	530	842	649	GeneID:57730,Genbank:XM_006712661.2,HGNC:HGNC:29333	ankyrin repeat domain 36B
ANKRD36C	1192	648	2168	553	1032	865	1425	1610	1135	508	1899	670	1796	755	1617	1040	GeneID:400986,Genbank:NM_001310154.1,HGNC:HGNC:32946	ankyrin repeat domain 36C	GO:0008200	ion channel inhibitor activity
ANKRD37	1	3	3	8	23	10	12	18	6	10	13	9	3	11	14	11	GeneID:353322,Genbank:NM_181726.3,HGNC:HGNC:29593	ankyrin repeat domain 37	GO:0005634,GO:0005739,GO:0005829	nucleus|mitochondrion|cytosol
ANKRD39	392	527	402	529	434	479	513	347	360	480	418	585	457	486	374	376	GeneID:51239,Genbank:NM_016466.5,HGNC:HGNC:28640	ankyrin repeat domain 39
ANKRD40	3107	2570	3909	2614	3023	2754	3931	4220	3051	2346	4097	2551	3941	2614	3502	4057	GeneID:91369,Genbank:NM_052855.3,HGNC:HGNC:28233	ankyrin repeat domain 40
ANKRD42	485	455	479	344	404	374	533	452	393	328	551	408	542	422	494	495	GeneID:338699,Genbank:NM_001300972.1,HGNC:HGNC:26752	ankyrin repeat domain 42	GO:0005634,GO:0051059,GO:0051091,GO:0051092,GO:1900017	nucleus|NF-kappaB binding|positive regulation of DNA binding transcription factor activity|positive regulation of NF-kappaB transcription factor activity|positive regulation of cytokine production involved in inflammatory response
ANKRD44	136	295	368	165	133	317	237	313	127	290	267	230	163	331	214	296	GeneID:91526,Genbank:XM_005246948.2,HGNC:HGNC:25259	ankyrin repeat domain 44
ANKRD45	110	26	84	25	61	29	44	55	79	11	40	40	113	22	52	86	GeneID:339416,Genbank:NM_198493.2,HGNC:HGNC:24786	ankyrin repeat domain 45
ANKRD46	354	427	486	537	297	497	514	442	302	400	503	569	390	368	404	512	GeneID:157567,Genbank:NM_001270379.1,HGNC:HGNC:27229	ankyrin repeat domain 46	GO:0016021	integral component of membrane
ANKRD49	370	344	351	415	343	325	412	326	289	296	361	420	382	311	329	341	GeneID:54851,Genbank:NM_017704.2,HGNC:HGNC:25970	ankyrin repeat domain 49	GO:0005634,GO:0007283,GO:0030154,GO:0045893	nucleus|spermatogenesis|cell differentiation|positive regulation of transcription, DNA-templated
ANKRD50	11391	12938	15391	6627	9653	14051	13287	16202	10000	9290	15569	7507	13675	12791	13730	13341	GeneID:57182,Genbank:NM_020337.2,HGNC:HGNC:29223	ankyrin repeat domain 50	GO:0005768,GO:0015031,GO:1990126	endosome|protein transport|retrograde transport, endosome to plasma membrane
ANKRD52	10042	12193	10766	6169	10217	14038	12472	10031	9950	13874	11927	6623	12438	14552	11749	11230	GeneID:283373,Genbank:NM_173595.3,HGNC:HGNC:26614	ankyrin repeat domain 52
ANKRD53	65	23	65	32	86	21	69	81	97	20	68	79	103	27	80	107	GeneID:79998,Genbank:XM_005264569.5,HGNC:HGNC:25691,MIM:617009	ankyrin repeat domain 53	GO:0000922,GO:0005737,GO:0005819,GO:0007080,GO:0031116,GO:0051301,GO:0060236,GO:1902412	spindle pole|cytoplasm|spindle|mitotic metaphase plate congression|positive regulation of microtubule polymerization|cell division|regulation of mitotic spindle organization|regulation of mitotic cytokinesis
ANKRD54	1559	1773	1608	2172	1796	2081	2067	1812	1611	2093	1543	2161	2008	1795	1803	1801	GeneID:129138,Genbank:XM_011529877.2,HGNC:HGNC:25185,MIM:613383	ankyrin repeat domain 54	GO:0005634,GO:0005737,GO:0006913,GO:0019887,GO:0030496,GO:0032403,GO:0045648,GO:1902531	nucleus|cytoplasm|nucleocytoplasmic transport|protein kinase regulator activity|midbody|protein complex binding|positive regulation of erythrocyte differentiation|regulation of intracellular signal transduction
ANKRD55	473	611	255	330	382	610	206	429	290	482	243	233	466	599	218	372	GeneID:79722,Genbank:NM_024669.2,HGNC:HGNC:25681,MIM:615189	ankyrin repeat domain 55
ANKRD6	541	507	783	544	558	606	692	932	573	483	776	619	632	535	620	830	GeneID:22881,Genbank:NM_001242809.1,HGNC:HGNC:17280,MIM:610583	ankyrin repeat domain 6	GO:0005634,GO:0005737,GO:0043231,GO:0046330,GO:0090090,GO:2000096	nucleus|cytoplasm|intracellular membrane-bounded organelle|positive regulation of JNK cascade|negative regulation of canonical Wnt signaling pathway|positive regulation of Wnt signaling pathway, planar cell polarity pathway
ANKRD60	0	6	0	6	0	4	2	1	5	1	1	0	0	2	1	0	GeneID:140731,Genbank:NM_001304369.1,HGNC:HGNC:16217	ankyrin repeat domain 60
ANKRD61	46	55	104	22	50	72	80	78	44	50	83	22	70	59	84	62	GeneID:100310846,Genbank:NM_001271700.1,HGNC:HGNC:22467	ankyrin repeat domain 61
ANKRD62	0	2	0	0	0	0	0	0	0	0	0	0	0	0	0	0	GeneID:342850,Genbank:NM_001277333.1,HGNC:HGNC:35241	ankyrin repeat domain 62
ANKRD63	5	0	0	1	5	2	1	2	0	1	0	6	1	0	0	6	GeneID:100131244,Genbank:NM_001190479.2,HGNC:HGNC:40027	ankyrin repeat domain 63
ANKRD65	11	0	3	5	11	0	1	1	2	0	3	0	1	0	0	2	GeneID:441869,Genbank:XM_017001324.2,HGNC:HGNC:42950	ankyrin repeat domain 65
ANKRD66	0	0	0	0	0	0	0	0	0	0	0	0	0	0	0	0	GeneID:100287718,Genbank:NM_001162435.2,HGNC:HGNC:44669	ankyrin repeat domain 66	GO:0005622	intracellular
ANKRD7	23	17	9	28	6	24	4	17	8	10	2	7	12	23	4	7	GeneID:56311,Genbank:NM_019644.3,HGNC:HGNC:18588,MIM:610731	ankyrin repeat domain 7	GO:0008584	male gonad development
ANKRD9	918	849	1207	1121	987	1225	1323	1249	808	1199	1044	1282	1136	1051	1253	1362	GeneID:122416,Genbank:NM_001348652.1,HGNC:HGNC:20096	ankyrin repeat domain 9	GO:0005829,GO:0043687	cytosol|post-translational protein modification
ANKS1A	2265	2609	2697	1449	2488	3009	2683	2602	2394	2694	2820	1808	2955	2760	2288	2654	GeneID:23294,Genbank:NM_015245.2,HGNC:HGNC:20961,MIM:608994	ankyrin repeat and sterile alpha motif domain containing 1A	GO:0005654,GO:0005829,GO:0006929,GO:0016322,GO:0043005,GO:0046875,GO:0048013,GO:1901187	nucleoplasm|cytosol|substrate-dependent cell migration|neuron remodeling|neuron projection|ephrin receptor binding|ephrin receptor signaling pathway|regulation of ephrin receptor signaling pathway
ANKS1B	32	23	88	19	39	22	63	53	24	28	75	16	59	37	48	64	GeneID:56899,Genbank:XM_006719507.4,HGNC:HGNC:24600,MIM:607815	ankyrin repeat and sterile alpha motif domain containing 1B	GO:0005634,GO:0005829,GO:0005886,GO:0014069,GO:0030054,GO:0043197,GO:0043231,GO:0045211,GO:0046875,GO:0097120,GO:1900383	nucleus|cytosol|plasma membrane|postsynaptic density|cell junction|dendritic spine|intracellular membrane-bounded organelle|postsynaptic membrane|ephrin receptor binding|receptor localization to synapse|regulation of synaptic plasticity by receptor localization to synapse
ANKS3	438	529	701	407	532	668	821	474	483	586	664	567	622	575	620	651	GeneID:124401,Genbank:NM_001324129.1,HGNC:HGNC:29422,MIM:617310	ankyrin repeat and sterile alpha motif domain containing 3
ANKS4B	0	0	0	0	0	0	0	0	0	0	0	0	0	0	0	0	GeneID:257629,Genbank:NM_145865.2,HGNC:HGNC:26795,MIM:609901	ankyrin repeat and sterile alpha motif domain containing 4B	GO:0005789,GO:0005886,GO:0005902,GO:0005903,GO:0030154,GO:0034976,GO:0043623,GO:1904106,GO:1904970	endoplasmic reticulum membrane|plasma membrane|microvillus|brush border|cell differentiation|response to endoplasmic reticulum stress|cellular protein complex assembly|protein localization to microvillus|brush border assembly
ANKS6	1293	1848	2200	1344	1476	2240	2303	2076	1418	1858	2385	1536	1722	1887	1855	2048	GeneID:203286,Genbank:NM_173551.4,HGNC:HGNC:26724,MIM:615370	ankyrin repeat and sterile alpha motif domain containing 6	GO:0005737,GO:0005929	cytoplasm|cilium
ANKUB1	0	0	0	2	0	0	1	0	0	0	0	0	0	1	1	0	GeneID:389161,Genbank:XM_011512798.1,HGNC:HGNC:29642	ankyrin repeat and ubiquitin domain containing 1
ANKZF1	826	915	1129	837	951	898	1110	983	866	902	1196	884	1080	917	1037	1036	GeneID:55139,Genbank:NM_018089.2,HGNC:HGNC:25527,MIM:617541	ankyrin repeat and zinc finger domain containing 1	GO:0003676,GO:0005737,GO:0016020,GO:0030433,GO:0036266,GO:0046872,GO:0070301,GO:0071630,GO:0072671	nucleic acid binding|cytoplasm|membrane|ubiquitin-dependent ERAD pathway|Cdc48p-Npl4p-Vms1p AAA ATPase complex|metal ion binding|cellular response to hydrogen peroxide|nuclear protein quality control by the ubiquitin-proteasome system|mitochondria-associated ubiquitin-dependent protein catabolic process
ANLN	3153	1416	2286	1082	2592	1032	2242	1886	1526	1051	2431	1063	2884	1124	2103	1782	GeneID:54443,Genbank:NM_018685.4,HGNC:HGNC:14082,MIM:616027	anillin actin binding protein
ANO1	6	5	1	4	5	9	2	1	8	7	2	4	1	0	1	6	GeneID:55107,Genbank:NM_018043.5,HGNC:HGNC:21625,MIM:610108	anoctamin 1	GO:0005227,GO:0005229,GO:0005247,GO:0005254,GO:0005737,GO:0005886,GO:0006812,GO:0006821,GO:0007200,GO:0007275,GO:0015111,GO:0015705,GO:0016324,GO:0034220,GO:0034605,GO:0034707,GO:0035774,GO:0046983,GO:0050965,GO:0070062,GO:1902476	calcium activated cation channel activity|intracellular calcium activated chloride channel activity|voltage-gated chloride channel activity|chloride channel activity|cytoplasm|plasma membrane|cation transport|chloride transport|phospholipase C-activating G-protein coupled receptor signaling pathway|multicellular organism development|iodide transmembrane transporter activity|iodide transport|apica…
ANO10	2468	3346	2945	2789	2247	3855	2803	3379	2318	3073	2603	2908	3170	3753	2577	3536	GeneID:55129,Genbank:NM_001346469.1,HGNC:HGNC:25519,MIM:613726	anoctamin 10	GO:0005227,GO:0005229,GO:0005622,GO:0005886,GO:0006812,GO:0006821,GO:0016020,GO:0016021,GO:0034220	calcium activated cation channel activity|intracellular calcium activated chloride channel activity|intracellular|plasma membrane|cation transport|chloride transport|membrane|integral component of membrane|ion transmembrane transport
ANO2	4941	4728	10407	4583	5134	5376	7290	8074	4902	3527	9570	5163	7335	4673	7635	8665	GeneID:57101,Genbank:XM_011520975.2,HGNC:HGNC:1183,MIM:610109	anoctamin 2	GO:0005229,GO:0005654,GO:0005886,GO:0034220,GO:0034707,GO:0042803,GO:0046982,GO:0097730	intracellular calcium activated chloride channel activity|nucleoplasm|plasma membrane|ion transmembrane transport|chloride channel complex|protein homodimerization activity|protein heterodimerization activity|non-motile cilium	hsa04740	Olfactory transduction
ANO3	0	1	0	0	0	7	0	0	0	7	0	1	0	7	0	3	GeneID:63982,Genbank:NM_001313726.1,HGNC:HGNC:14004,MIM:610110	anoctamin 3	GO:0005229,GO:0005886,GO:0016021,GO:0016048,GO:0017128,GO:0034220,GO:0046983,GO:0050982,GO:0061590,GO:0061591	intracellular calcium activated chloride channel activity|plasma membrane|integral component of membrane|detection of temperature stimulus|phospholipid scramblase activity|ion transmembrane transport|protein dimerization activity|detection of mechanical stimulus|calcium activated phosphatidylcholine scrambling|calcium activated galactosylceramide scrambling
ANO4	24	44	18	11	21	69	25	47	13	59	16	31	9	49	12	25	GeneID:121601,Genbank:XM_011537912.2,HGNC:HGNC:23837,MIM:610111	anoctamin 4	GO:0005229,GO:0005622,GO:0005886,GO:0006821,GO:0016021,GO:0017128,GO:0034220,GO:0046983,GO:0061589,GO:0061590,GO:0061591	intracellular calcium activated chloride channel activity|intracellular|plasma membrane|chloride transport|integral component of membrane|phospholipid scramblase activity|ion transmembrane transport|protein dimerization activity|calcium activated phosphatidylserine scrambling|calcium activated phosphatidylcholine scrambling|calcium activated galactosylceramide scrambling
ANO5	504	187	405	150	374	226	311	271	357	152	398	179	544	200	319	231	GeneID:203859,Genbank:XM_005252822.4,HGNC:HGNC:27337,MIM:608662	anoctamin 5	GO:0005229,GO:0005622,GO:0005789,GO:0005886,GO:0006821,GO:0016021,GO:0031982,GO:0034220,GO:0046983	intracellular calcium activated chloride channel activity|intracellular|endoplasmic reticulum membrane|plasma membrane|chloride transport|integral component of membrane|vesicle|ion transmembrane transport|protein dimerization activity
ANO6	7010	6799	9210	5665	5814	7538	9601	10542	6457	5870	9651	7056	8173	7447	7898	9952	GeneID:196527,Genbank:NM_001142679.1,HGNC:HGNC:25240,MIM:608663	anoctamin 6	GO:0002407,GO:0002543,GO:0005227,GO:0005229,GO:0005244,GO:0005247,GO:0005622,GO:0005829,GO:0005886,GO:0006812,GO:0006821,GO:0007596,GO:0009986,GO:0016020,GO:0017121,GO:0017128,GO:0030501,GO:0032060,GO:0034220,GO:0034707,GO:0034767,GO:0035579,GO:0035590,GO:0035630,GO:0035725,GO:0042803,GO:0043065,GO:0043312,GO:0045794,GO:0046931,GO:0060100,GO:0061589,GO:0061590,GO:0061591,GO:0070062,GO:0070588,GO:…	dendritic cell chemotaxis|activation of blood coagulation via clotting cascade|calcium activated cation channel activity|intracellular calcium activated chloride channel activity|voltage-gated ion channel activity|voltage-gated chloride channel activity|intracellular|cytosol|plasma membrane|cation transport|chloride transport|blood coagulation|cell surface|membrane|phospholipid scrambling|phospho…
ANO7	137	116	296	140	118	122	286	276	97	96	194	171	141	120	211	266	GeneID:50636,Genbank:NM_001001891.3,HGNC:HGNC:31677,MIM:605096	anoctamin 7	GO:0005229,GO:0005622,GO:0005634,GO:0005783,GO:0005829,GO:0005886,GO:0006821,GO:0016021,GO:0017128,GO:0030054,GO:0034220,GO:0046983,GO:0061589,GO:0061590,GO:0061591	intracellular calcium activated chloride channel activity|intracellular|nucleus|endoplasmic reticulum|cytosol|plasma membrane|chloride transport|integral component of membrane|phospholipid scramblase activity|cell junction|ion transmembrane transport|protein dimerization activity|calcium activated phosphatidylserine scrambling|calcium activated phosphatidylcholine scrambling|calcium activated gal…
ANO8	622	572	542	335	627	650	507	736	651	638	522	319	773	731	461	758	GeneID:57719,Genbank:XM_017027048.1,HGNC:HGNC:29329,MIM:610216	anoctamin 8	GO:0005229,GO:0005788,GO:0005886,GO:0006821,GO:0016021,GO:0034220,GO:0043687,GO:0044267	intracellular calcium activated chloride channel activity|endoplasmic reticulum lumen|plasma membrane|chloride transport|integral component of membrane|ion transmembrane transport|post-translational protein modification|cellular protein metabolic process
ANO9	29	43	38	28	28	43	41	62	73	33	28	83	26	35	49	67	GeneID:338440,Genbank:NM_001012302.2,HGNC:HGNC:20679	anoctamin 9	GO:0005229,GO:0005622,GO:0005886,GO:0006821,GO:0016021,GO:0017128,GO:0034220,GO:0061589,GO:0061590,GO:0061591,GO:1902939	intracellular calcium activated chloride channel activity|intracellular|plasma membrane|chloride transport|integral component of membrane|phospholipid scramblase activity|ion transmembrane transport|calcium activated phosphatidylserine scrambling|calcium activated phosphatidylcholine scrambling|calcium activated galactosylceramide scrambling|negative regulation of intracellular calcium activated …
ANOS1	164	146	301	135	153	120	323	163	105	128	326	114	195	85	341	128	GeneID:3730,Genbank:NM_000216.3,HGNC:HGNC:6211,MIM:300836	anosmin 1	GO:0004867,GO:0005201,GO:0005576,GO:0005578,GO:0005615,GO:0005886,GO:0006928,GO:0006935,GO:0007155,GO:0007411,GO:0008201,GO:0008543	serine-type endopeptidase inhibitor activity|extracellular matrix structural constituent|extracellular region|proteinaceous extracellular matrix|extracellular space|plasma membrane|movement of cell or subcellular component|chemotaxis|cell adhesion|axon guidance|heparin binding|fibroblast growth factor receptor signaling pathway
ANP32A	3375	3892	3781	3262	3478	3902	4259	4226	3477	3379	4519	3886	4319	3825	3987	4146	GeneID:8125,Genbank:NM_006305.3,HGNC:HGNC:13233,MIM:600832	acidic nuclear phosphoprotein 32 family member A	GO:0003723,GO:0005634,GO:0005654,GO:0005737,GO:0005783,GO:0006351,GO:0006355,GO:0006913,GO:0035556,GO:0042393,GO:0042981,GO:0043488,GO:0048471	RNA binding|nucleus|nucleoplasm|cytoplasm|endoplasmic reticulum|transcription, DNA-templated|regulation of transcription, DNA-templated|nucleocytoplasmic transport|intracellular signal transduction|histone binding|regulation of apoptotic process|regulation of mRNA stability|perinuclear region of cytoplasm
ANP32B	2691	2120	3365	1985	2620	2254	3393	2773	2556	2130	3360	1727	3211	2461	2795	3034	GeneID:10541,Genbank:NM_006401.2,HGNC:HGNC:16677	acidic nuclear phosphoprotein 32 family member B	GO:0001944,GO:0005634,GO:0005737,GO:0006334,GO:0006919,GO:0021591,GO:0042393,GO:0043486,GO:0045596,GO:0046827,GO:0048839,GO:0060021,GO:0070062,GO:0070063	vasculature development|nucleus|cytoplasm|nucleosome assembly|activation of cysteine-type endopeptidase activity involved in apoptotic process|ventricular system development|histone binding|histone exchange|negative regulation of cell differentiation|positive regulation of protein export from nucleus|inner ear development|palate development|extracellular exosome|RNA polymerase binding
ANP32C	25	11	1	7	10	12	11	19	9	15	11	3	16	2	9	17	GeneID:23520,Genbank:NM_012403.1,HGNC:HGNC:16675,MIM:606877	acidic nuclear phosphoprotein 32 family member C	GO:0005634,GO:0006913,GO:0042393,GO:0042981	nucleus|nucleocytoplasmic transport|histone binding|regulation of apoptotic process
ANP32D	0	1	0	0	0	0	0	0	0	0	1	0	0	0	0	4	GeneID:23519,Genbank:NM_012404.2,HGNC:HGNC:16676,MIM:606878	acidic nuclear phosphoprotein 32 family member D	GO:0005634,GO:0006913,GO:0042393,GO:0042981	nucleus|nucleocytoplasmic transport|histone binding|regulation of apoptotic process
ANP32E	1855	1562	1570	1431	1639	1366	1671	1728	1325	1086	1802	1066	1932	1361	1449	1560	GeneID:81611,Genbank:NM_001136478.3,HGNC:HGNC:16673,MIM:609611	acidic nuclear phosphoprotein 32 family member E	GO:0000812,GO:0005634,GO:0006334,GO:0006913,GO:0016569,GO:0019212,GO:0031410,GO:0042393,GO:0042981,GO:0043486	Swr1 complex|nucleus|nucleosome assembly|nucleocytoplasmic transport|covalent chromatin modification|phosphatase inhibitor activity|cytoplasmic vesicle|histone binding|regulation of apoptotic process|histone exchange
ANPEP	24006	27940	14369	7751	21556	36108	15090	19420	22369	30745	15095	8665	27024	37196	14160	20049	GeneID:290,Genbank:XM_011521473.1,HGNC:HGNC:500,MIM:151530	alanyl aminopeptidase, membrane	GO:0001525,GO:0001618,GO:0004177,GO:0004872,GO:0005615,GO:0005765,GO:0005793,GO:0005886,GO:0007165,GO:0007267,GO:0008217,GO:0008237,GO:0008270,GO:0009897,GO:0016021,GO:0030154,GO:0030667,GO:0042277,GO:0043171,GO:0043312,GO:0070006,GO:0070062	angiogenesis|virus receptor activity|aminopeptidase activity|receptor activity|extracellular space|lysosomal membrane|endoplasmic reticulum-Golgi intermediate compartment|plasma membrane|signal transduction|cell-cell signaling|regulation of blood pressure|metallopeptidase activity|zinc ion binding|external side of plasma membrane|integral component of membrane|cell differentiation|secretory granu…	hsa00480,hsa04614,hsa04640	Glutathione metabolism|Renin-angiotensin system|Hematopoietic cell lineage
ANTXR1	1137	1297	1777	1548	966	1578	1964	3326	1034	1110	2071	1366	1249	1523	1470	3082	GeneID:84168,Genbank:NM_032208.2,HGNC:HGNC:21014,MIM:606410	anthrax toxin receptor 1	GO:0001568,GO:0004888,GO:0005518,GO:0005886,GO:0009897,GO:0009986,GO:0010008,GO:0016021,GO:0022414,GO:0031258,GO:0031527,GO:0031532,GO:0034446,GO:0046872,GO:0051015,GO:0070062,GO:1901202,GO:1905050	blood vessel development|transmembrane signaling receptor activity|collagen binding|plasma membrane|external side of plasma membrane|cell surface|endosome membrane|integral component of membrane|reproductive process|lamellipodium membrane|filopodium membrane|actin cytoskeleton reorganization|substrate adhesion-dependent cell spreading|metal ion binding|actin filament binding|extracellular exosome…	hsa04621	NOD-like receptor signaling pathway
ANTXR2	5042	3044	6574	2933	3819	3805	5455	6039	4281	2825	6046	3529	5493	3481	5267	5715	GeneID:118429,Genbank:NM_001286780.1,HGNC:HGNC:21732,MIM:608041	anthrax toxin receptor 2	GO:0004872,GO:0005576,GO:0005789,GO:0005886,GO:0009897,GO:0010008,GO:0016021,GO:0022414,GO:0046872,GO:1901998	receptor activity|extracellular region|endoplasmic reticulum membrane|plasma membrane|external side of plasma membrane|endosome membrane|integral component of membrane|reproductive process|metal ion binding|toxin transport	hsa04621	NOD-like receptor signaling pathway
ANTXRL	0	0	0	0	0	0	0	0	0	0	0	0	0	0	0	0	GeneID:195977,Genbank:XM_011539430.2,HGNC:HGNC:27277	anthrax toxin receptor like	GO:0004872,GO:0016021,GO:0046872	receptor activity|integral component of membrane|metal ion binding
ANXA1	19895	12981	23411	26951	19496	13321	24215	19156	20671	11362	22350	25377	23894	11868	20969	19527	GeneID:301,Genbank:NM_000700.2,HGNC:HGNC:533,MIM:151690	annexin A1
ANXA10	7	3	2	0	14	14	0	5	9	2	7	5	17	7	2	3	GeneID:11199,Genbank:XM_011531571.2,HGNC:HGNC:534,MIM:608008	annexin A10	GO:0005509,GO:0005544,GO:0005739	calcium ion binding|calcium-dependent phospholipid binding|mitochondrion
ANXA11	5001	6046	5371	4928	5093	7150	5252	5451	5236	6982	5542	5509	6442	7037	4878	7119	GeneID:311,Genbank:XM_011539736.3,HGNC:HGNC:535,MIM:602572	annexin A11	GO:0003723,GO:0005509,GO:0005544,GO:0005635,GO:0005654,GO:0005737,GO:0005819,GO:0005829,GO:0006909,GO:0008429,GO:0016020,GO:0023026,GO:0030496,GO:0032506,GO:0042470,GO:0042581,GO:0042582,GO:0044548,GO:0045335,GO:0048306,GO:0051592,GO:0070062	RNA binding|calcium ion binding|calcium-dependent phospholipid binding|nuclear envelope|nucleoplasm|cytoplasm|spindle|cytosol|phagocytosis|phosphatidylethanolamine binding|membrane|MHC class II protein complex binding|midbody|cytokinetic process|melanosome|specific granule|azurophil granule|S100 protein binding|phagocytic vesicle|calcium-dependent protein binding|response to calcium ion|extracell…
ANXA13	4	0	4	1	5	1	2	0	2	5	1	4	1	0	2	8	GeneID:312,Genbank:NM_004306.3,HGNC:HGNC:536,MIM:602573	annexin A13	GO:0001786,GO:0005509,GO:0005544,GO:0005615,GO:0005654,GO:0005886,GO:0016323,GO:0016324,GO:0030154,GO:0042997,GO:0042998,GO:0045121,GO:0070062,GO:0070382,GO:1901611	phosphatidylserine binding|calcium ion binding|calcium-dependent phospholipid binding|extracellular space|nucleoplasm|plasma membrane|basolateral plasma membrane|apical plasma membrane|cell differentiation|negative regulation of Golgi to plasma membrane protein transport|positive regulation of Golgi to plasma membrane protein transport|membrane raft|extracellular exosome|exocytic vesicle|phosphat…
[truncated: 19,248 more rows]
