# Supplementary material for: Characterizing hub biomarkers for metabolic-induced endothelial dysfunction and unveiling their regulatory roles in EndMT through RNA sequencing and machine learning approaches
Source: Front Cardiovasc Med. 2025 May 15;12:1585030. doi: 10.3389/fcvm.2025.1585030 (PMC12119472; doi:10.3389/fcvm.2025.1585030)
Supplement: Supplementary file 1 [file Datasheet1.zip › Supplementary Material/Supplementary Table 6.csv]

symbol
MYB
PPARGC1A
HGF
FOXA1
IRS2
FST
CDK3
FOXC1
FSCN2
S100A2
TGFA
CD24
DUSP15
PRSS8
S100P
AGR2
CCL21
EPHB3
POU5F1
TWIST1
RUNX2
HSPB2
PITX2
GLI1
TNXB
CSPG4
ESRP2
ABCB1
FZD7
VTN
ETV4
ISG15
CXCL8
IL1B
FBP1
CA9
MSX2
NTRK2
CD36
CGN
AQP5
TXNIP
NRROS
BAMBI
TNC
CLDN1
SOD2
IL6
NLRP3
CSF2
PKP3
L1CAM
