# Supplementary material for: Characterizing hub biomarkers for metabolic-induced endothelial dysfunction and unveiling their regulatory roles in EndMT through RNA sequencing and machine learning approaches
Source: Front Cardiovasc Med. 2025 May 15;12:1585030. doi: 10.3389/fcvm.2025.1585030 (PMC12119472; doi:10.3389/fcvm.2025.1585030)
Supplement: Supplementary file 1 [file Datasheet1.zip › Supplementary Material/Supplementary Table 7.csv]

genes	p_val	avg_log2FC	pct.1	pct.2	p_val_adj
RPS26	0	-0.677451013	0.825	0.955	0
MTRNR2L1	1.83454963199926e-260	-0.446545352	0.023	0.207	6.71463510808051e-256
RPS18	1.54691689769075e-239	-0.391645006	0.973	0.99	5.66187053723792e-235
AL627171.2	3.77831618608192e-236	-0.680277019	0.213	0.444	1.38290150726784e-231
IGLC2	3.32520822943789e-217	0.619020098363401	0.195	0.044	1.21705946405656e-212
ACTB	3.61465890811595e-201	0.691924390224943	0.962	0.97	1.32300130695952e-196
RPS10	3.09506682816889e-189	-0.4703302	0.838	0.911	1.1328254097781e-184
IGHA1	1.13655294736384e-185	0.275738958504074	0.137	0.021	4.15989744264638e-181
RPL13	3.54290076128962e-185	-0.283177731	0.983	0.993	1.29673710763961e-180
RPS8	3.19443732088825e-178	-0.286188707	0.97	0.988	1.16919600381831e-173
RPS23	1.00251825994898e-173	-0.277167382	0.977	0.987	3.66931708323928e-169
RPL3	1.08735444118036e-159	-0.268172846	0.956	0.984	3.97982599016423e-155
IGKC	1.24801769724237e-158	0.42526862711978	0.311	0.144	4.56786957367679e-154
RTN1	2.06440177768083e-158	0.355857369553744	0.134	0.027	7.55591694648959e-154
RPS14	7.26988655195059e-142	-0.274965994	0.961	0.981	2.66085117687944e-137
RPL27A	7.77269349383096e-137	-0.323320923	0.895	0.955	2.84488354567707e-132
XIST	5.32925104656335e-136	-0.53690219	0	0.087	1.95055917555265e-131
RPS4X	1.79010612565437e-133	-0.265635562	0.941	0.978	6.55196743050756e-129
HIST1H4C	2.8017287307634e-131	-0.354033923	0.432	0.619	1.02546073274671e-126
RPS29	9.39500514470551e-130	0.404807532518303	0.933	0.953	3.43866583301366e-125
RPS19	4.23143832456517e-128	-0.300730789	0.96	0.984	1.5487487411741e-123
RPS3	9.98793346697731e-123	-0.273268048	0.939	0.977	3.65568352824836e-118
NME2	1.54584300202492e-122	-0.281209793	0.834	0.926	5.65793997171142e-118
RPL26	1.4134323301181e-121	-0.251544927	0.956	0.983	5.17330367146525e-117
RPS9	1.98577588650645e-121	-0.219009898	0.944	0.978	7.26813832220228e-117
HLA-B	4.9265332255343e-118	-0.42539495	0.738	0.873	1.80316042587781e-113
RPL18	1.01106714383638e-110	-0.233899391	0.943	0.973	3.70060685315554e-106
COL4A1	6.58440486549776e-110	-0.51556203	0.47	0.633	2.40995802482084e-105
PLCG2	5.65102132614035e-107	-0.035129144	0.735	0.905	2.06833031558063e-102
MTRNR2L8	1.26842492275626e-106	1.02252344697493	0.454	0.331	4.64256205978018e-102
HIST1H1C	6.07798060692829e-106	-0.311091017	0.14	0.279	2.22460168194182e-101
PSMA7	1.17279386715409e-105	-0.257434678	0.726	0.848	4.29254283317067e-101
RPL7A	1.28535195886597e-105	-0.220168312	0.957	0.979	4.70451670464533e-101
CALM1	1.03083571059908e-104	-0.290785255	0.88	0.949	3.77296178436368e-100
SOST	8.1557513460118e-103	0.628525766040552	0.192	0.081	2.98508655015378e-98
RPL11	1.00251076239071e-100	-0.185441981	0.961	0.985	3.66928964142624e-96
NACA	1.16493209718997e-100	-0.227973722	0.917	0.967	4.263767968925e-96
RPS24	5.98570977651114e-100	-0.198197817	0.961	0.984	2.19082963530084e-95
RPL24	6.4862386412609e-99	-0.204453122	0.941	0.977	2.3740282050879e-94
RPS12	2.87061487006435e-98	-0.209408228	0.975	0.988	1.05067374859225e-93
DEK	3.28025734529562e-98	-0.252928083	0.499	0.654	1.20060699095165e-93
CALCRL	6.71908717466773e-97	-0.318812836	0.288	0.465	2.45925309680014e-92
HIST1H1E	4.0291823399087e-95	-0.176999829	0.067	0.179	1.47472102822998e-90
MPHOSPH8	2.45119094886871e-92	-0.250920306	0.475	0.634	8.97160399195436e-88
RPS7	1.44736353746049e-88	-0.199556204	0.932	0.971	5.29749528345913e-84
FAU	2.06754266474119e-87	-0.198008451	0.945	0.974	7.56741290721922e-83
RPS15	1.65654820598875e-85	-0.167477153	0.958	0.981	6.06313208873944e-81
H3F3A	4.7257730294504e-85	-0.192418798	0.87	0.942	1.72968018650914e-80
PTMA	1.56678382831156e-84	-0.210287832	0.967	0.986	5.73458549000315e-80
RPL19	2.58082527198709e-83	-0.190523861	0.961	0.984	9.44607857799997e-79
SCARF2	1.26202963666337e-82	0.20109843547706	0.119	0.04	4.6191546731516e-78
RPL5	4.28867820311762e-81	-0.203117818	0.925	0.97	1.56969910912308e-76
RPL32	4.9434241871746e-81	-0.175409844	0.968	0.987	1.80934268674778e-76
BGN	5.19034822448364e-81	0.603047426368323	0.784	0.797	1.89971935364326e-76
RPS27A	9.76701107127865e-81	-0.17251216	0.974	0.989	3.5748237221987e-76
HLA-A	2.93069902949658e-77	-0.278078885	0.794	0.905	1.07266515178604e-72
CCN2	5.1439269924867e-75	0.989145629074967	0.695	0.662	1.88272871852006e-70
IGHM	5.63408449997967e-75	0.165935443618738	0.047	0.005	2.06213126783756e-70
FMOD	5.98615003909912e-75	0.764964256419853	0.44	0.341	2.19099077581067e-70
IFI27	2.1578585553287e-74	-0.688983609	0.336	0.466	7.89797809835856e-70
CYTL1	1.18954487849518e-73	1.75572575644835	0.197	0.103	4.35385320978021e-69
LAMB1	5.13336456541345e-73	-0.322079937	0.275	0.415	1.87886276458698e-68
IGHG3	1.24879219679563e-72	0.0844906004635541	0.069	0.015	4.5707043194917e-68
ARHGAP29	4.84074574836142e-72	-0.31494497	0.33	0.471	1.77176135135776e-67
HLA-DRB5	1.82629869021293e-71	0.741647512460075	0.156	0.072	6.68443583604834e-67
HIST2H2AC	3.04904299644387e-71	-0.162237217	0.08	0.176	1.11598022712842e-66
DYNC1I2	6.02458627734849e-71	-0.239517534	0.53	0.668	2.20505882337232e-66
SERBP1	1.53727352681026e-70	-0.186209273	0.62	0.752	5.62657483547822e-66
GADD45GIP1	2.01403120682623e-70	-0.187931338	0.572	0.692	7.37155562010469e-66
RPL36AL	1.49192644891233e-69	-0.182831138	0.847	0.927	5.46059999566401e-65
SRRM2	1.61741201126363e-69	-0.208385587	0.573	0.71	5.91988970242602e-65
EEF1B2	3.11555843130165e-69	-0.189665637	0.826	0.918	1.14032554144072e-64
COPRS	4.01209390502662e-69	-0.278350482	0.467	0.588	1.46846649017879e-64
DDT	5.94587349983287e-69	-0.192694168	0.48	0.604	2.17624915967383e-64
IGHG1	8.74775735740795e-69	0.204877101680634	0.075	0.019	3.20176667038488e-64
ITGB1	1.59447984677253e-68	-0.264681401	0.82	0.918	5.83595568717212e-64
IGHG4	3.02723999196283e-68	0.549120166198265	0.059	0.012	1.10800010945832e-63
RPL12	3.65375827513385e-68	-0.15421209	0.956	0.981	1.33731206628174e-63
IGLC3	5.82815125086619e-68	-0.248003584	0.099	0.033	2.13316163932953e-63
MT-ND4	9.85453825847359e-68	-0.257967217	0.961	0.972	3.60685954798392e-63
ARPC5	3.70130653465797e-67	-0.192037222	0.635	0.76	1.35471520475016e-62
GNG11	5.97757909980904e-67	-0.33663223	0.423	0.553	2.1878537263211e-62
SPINT2	1.27025605388793e-66	0.567729040438179	0.492	0.396	4.64926418283522e-62
RPL10	1.27410029393534e-66	-0.157927534	0.985	0.992	4.66333448583273e-62
EIF3K	1.05770563168048e-65	-0.169659179	0.724	0.832	3.87130838251371e-61
MRPL51	1.50785914700639e-65	-0.164397391	0.581	0.703	5.5189152639581e-61
EDF1	1.50846626959848e-65	-0.179592405	0.799	0.894	5.52113739335738e-61
COL4A2	7.35445479307748e-65	-0.292873153	0.554	0.682	2.69180399881429e-60
SPP1	1.22705528504489e-64	1.19310699265283	0.218	0.123	4.49114504879279e-60
EVA1B	1.76511454561638e-64	-0.200496728	0.477	0.596	6.46049574841049e-60
RACK1	8.44060951397903e-64	-0.195061554	0.901	0.96	3.08934748821146e-59
LAMA4	8.72713550009407e-64	-0.263534679	0.267	0.396	3.19421886438943e-59
NR2F2	3.10577545164372e-63	-0.250573776	0.438	0.573	1.13674487305612e-58
VAMP5	4.03091718410241e-62	-0.244232709	0.507	0.632	1.47535599855332e-57
XRCC5	4.53312582890588e-62	-0.163592245	0.541	0.668	1.65916938463784e-57
WASF2	5.23274701723007e-61	-0.198747369	0.547	0.678	1.91523773577638e-56
CTSD	5.58618190122138e-61	0.532218096078512	0.724	0.711	2.04459843766604e-56
CCN1	1.46810480244765e-60	0.845954277378083	0.617	0.566	5.37341038743864e-56
CHMP2A	2.16133786099356e-60	-0.171338337	0.577	0.702	7.91071270502254e-56
ACTC1	3.10448440689392e-60	0.828635406295343	0.2	0.112	1.13627233776725e-55
RPL30	3.20202913755715e-60	-0.128187085	0.971	0.983	1.17197468463729e-55
MFGE8	9.85461364152156e-60	0.919328385986833	0.672	0.715	3.60688713893331e-55
PPIC	1.37838275229254e-59	-0.229388199	0.463	0.583	5.04501871166592e-55
PSMB8	5.48892088912465e-59	-0.210170646	0.357	0.476	2.00899993462851e-54
ARGLU1	8.32828994126889e-59	-0.251742443	0.52	0.638	3.04823740140383e-54
NDUFB10	1.15811565337317e-58	-0.181152642	0.628	0.749	4.23881910291113e-54
NOL7	1.51256950128229e-58	-0.165607732	0.538	0.661	5.53615563164331e-54
SON	2.49322191686979e-58	-0.156893886	0.714	0.838	9.12544153793513e-54
CAST	1.48865637507339e-57	-0.172452845	0.617	0.736	5.44863119840613e-53
HSPA1B	1.59983970801716e-57	0.512176151481317	0.246	0.151	5.8555733153136e-53
PHPT1	1.75486916148761e-57	-0.189383798	0.63	0.745	6.42299661796079e-53
TGFBR2	2.45980789339044e-56	-0.307344759	0.449	0.567	9.00314287059834e-52
SRP14	2.85142554071724e-56	-0.203034473	0.878	0.945	1.04365026215792e-51
UTRN	3.87091254986218e-56	-0.251001189	0.41	0.528	1.41679270237506e-51
TSC22D1	4.90420887654027e-56	-0.286459046	0.537	0.663	1.7949894909025e-51
B2M	7.43900717353805e-56	-0.192448965	0.974	0.991	2.72275101558666e-51
TJP1	8.282682814194e-56	-0.202410257	0.363	0.481	3.03154473682314e-51
MTDH	1.84073984236936e-55	-0.16520529	0.606	0.734	6.73729189705608e-51
RPS15A	3.63618346378094e-55	-0.144552419	0.954	0.976	1.33087950957846e-50
ZFAS1	1.55777307728837e-54	-0.175479083	0.65	0.77	5.70160524018315e-50
DNASE1L3	1.9288005584042e-54	-1.124641348	0.043	0.108	7.0596029238152e-50
SPAG9	3.95358571969029e-54	-0.213250672	0.399	0.513	1.44705190926384e-49
RPL29	5.18269889749469e-54	-0.184442927	0.939	0.973	1.89691962347203e-49
HSPB1	6.02949452490942e-54	0.68840387844132	0.812	0.869	2.2068552910621e-49
HINT1	7.085715645553e-54	-0.182139169	0.752	0.858	2.59344278342885e-49
MT-CYB	7.32560289148633e-54	-0.18456975	0.967	0.976	2.68124391431291e-49
MTPN	2.04030088679307e-53	-0.092265872	0.451	0.571	7.4677052757513e-49
ELK3	2.84785181851127e-53	-0.282285452	0.263	0.374	1.04234224409331e-48
UBXN1	3.88876549146666e-53	-0.180783616	0.567	0.681	1.42332705753171e-48
NRP1	4.02332196703713e-53	-0.217559358	0.269	0.382	1.47257607315526e-48
PSMB9	4.02545283184029e-53	-0.197690394	0.26	0.368	1.47335599098187e-48
SSBP1	4.29115487038883e-53	-0.139547024	0.575	0.686	1.57060559411101e-48
C1QTNF8	4.76833175055682e-53	0.0823858787343235	0.041	0.007	1.7452571040213e-48
RPL14	5.41978223549448e-53	-0.172346407	0.932	0.97	1.98369449601334e-48
EID1	5.50192741720858e-53	-0.187414602	0.816	0.897	2.01376045397251e-48
RPS13	6.09643045308662e-53	-0.134521599	0.942	0.972	2.23135451013423e-48
RPL17	6.65816187348028e-53	-0.154439616	0.93	0.967	2.43695382731252e-48
RPL8	8.37387954476271e-53	-0.154807651	0.946	0.98	3.0649236521786e-48
CLTA	1.60412884718608e-52	-0.168683021	0.613	0.728	5.87127199358578e-48
C19orf53	2.29051856989242e-52	-0.132485348	0.633	0.748	8.38352701766326e-48
MT-ND4L	9.21294347757988e-52	-0.21445387	0.759	0.868	3.37202944222901e-47
SVIL	1.70710252712915e-51	-0.196587712	0.469	0.587	6.24816595954541e-47
TIMM8B	6.29335526999319e-51	-0.136591919	0.42	0.529	2.30343096237021e-46
DYNC1H1	7.17503720053046e-51	-0.180943057	0.444	0.559	2.62613536576615e-46
HSPB8	1.32293950551546e-50	0.406252570730113	0.247	0.161	4.84209088413713e-46
EPS8	1.39728095610597e-50	-0.199565425	0.423	0.536	5.11418802744346e-46
AP2S1	1.84046529092951e-50	-0.156028103	0.525	0.632	6.73628701133109e-46
SPTBN1	2.50394738821235e-50	-0.217973173	0.575	0.696	9.16469783559603e-46
DEPP1	3.9568752056952e-50	-0.342355199	0.258	0.366	1.4482558940365e-45
AC092069.1	4.58354687031533e-50	0.24687878753109	0.056	0.015	1.67762399000411e-45
DDX46	6.14046473422517e-50	-0.136779886	0.412	0.53	2.24747149737375e-45
HMGB1	7.31969502249078e-50	-0.149622969	0.855	0.933	2.67908157518185e-45
SELENOH	9.37311619723165e-50	-0.130738139	0.575	0.684	3.43065425934875e-45
PDLIM2	1.35259650005962e-49	-0.200786689	0.465	0.574	4.9506384498682e-45
MT-ND2	2.22960627998122e-49	-0.205996412	0.943	0.967	8.16058194535927e-45
NMT1	2.27457359083703e-49	-0.210303565	0.267	0.366	8.3251667998226e-45
ARF5	3.29459806652679e-49	0.327420544379136	0.443	0.344	1.20585583832947e-44
ISG15	3.91957614605353e-49	-0.389907474	0.31	0.417	1.43460406521705e-44
JAK1	6.1556467942058e-49	-0.157367969	0.418	0.533	2.25302828314727e-44
CAVIN3	8.61900345790761e-49	-0.235091231	0.658	0.778	3.15464145562876e-44
HP1BP3	2.2595169079878e-48	-0.142207171	0.492	0.61	8.27005783492616e-44
RFC1	2.37478712836103e-48	-0.153605778	0.314	0.423	8.6919583685142e-44
BORCS7	3.44932201333359e-48	-0.166333234	0.317	0.422	1.26248635010023e-43
VPS13C	5.63964679254733e-48	-0.126102347	0.35	0.461	2.06416712254025e-43
C9orf16	7.52203597742162e-48	-0.158023847	0.608	0.715	2.75314038809609e-43
ATP1B1	8.17569448159748e-48	0.30640856486311	0.185	0.107	2.9923859372095e-43
NDUFS6	1.31707884286646e-47	-0.114421791	0.589	0.705	4.82064027277554e-43
COL16A1	1.37066051788072e-47	0.289290627094844	0.258	0.169	5.01675456149522e-43
PRKDC	3.90800578794384e-47	-0.140580703	0.364	0.474	1.43036919844532e-42
CCDC85B	4.44512273599239e-47	-0.206241416	0.67	0.776	1.62695937260058e-42
PFN2	4.73203119716679e-47	0.451213144998067	0.37	0.29	1.73197073847502e-42
MRPL21	5.54091972307194e-47	-0.144124129	0.284	0.385	2.02803202784156e-42
NDUFA12	8.40045680224869e-47	-0.141473012	0.531	0.636	3.07465119419104e-42
IFI16	1.13815715924519e-46	-0.141807686	0.447	0.566	4.16576901855333e-42
RPL35	1.40284404024198e-46	-0.102625816	0.939	0.973	5.13454947168968e-42
ZNHIT1	1.47310755621724e-46	-0.154990081	0.529	0.639	5.39172096651073e-42
EIF2S2	2.22445396500592e-46	-0.128622419	0.516	0.625	8.14172395731818e-42
TCF25	2.4857452767649e-46	-0.145668391	0.514	0.628	9.09807628748721e-42
RSBN1L	2.69863209360803e-46	-0.156514437	0.292	0.396	9.87726332581475e-42
PFDN5	3.21203810021173e-46	-0.129577193	0.878	0.945	1.17563806505849e-41
MRPL57	3.90374857181503e-46	-0.118074242	0.457	0.564	1.42881101477002e-41
CFAP36	4.00817104524575e-46	-0.184847563	0.332	0.434	1.4670306842704e-41
PLAAT3	4.96183534595648e-46	-0.189404276	0.398	0.503	1.81608135497353e-41
GSTO1	5.0144003332671e-46	-0.129069455	0.591	0.7	1.83532066597909e-41
MTUS1	5.70165526173979e-46	-0.219752971	0.256	0.364	2.08686284234938e-41
LHFPL6	8.52110039847273e-46	-0.282068765	0.476	0.581	3.118807956845e-41
RPS6	1.14127401444354e-45	-0.12514745	0.951	0.978	4.17717702026479e-41
KLF15	1.17504869634043e-45	0.148763156441895	0.107	0.049	4.3007957334756e-41
ZFP36	1.19765865450358e-45	0.734758270375272	0.587	0.564	4.38355044134855e-41
LCN6	2.10952859110174e-45	-0.258090106	0.017	0.063	7.72108559629148e-41
TM9SF3	2.52788648224307e-45	-0.143148091	0.462	0.57	9.25231731365787e-41
IGLC1	6.23587668013746e-45	0.680419342732221	0.051	0.014	2.28239322369711e-40
PSMB6	6.51386277989173e-45	-0.159840065	0.573	0.678	2.38413891606817e-40
EEF1D	9.51860234028141e-45	-0.168956627	0.839	0.922	3.4839036425664e-40
DDX24	1.25856791902065e-44	-0.143105924	0.588	0.696	4.60648444040749e-40
RPL15	1.34828233098265e-44	-0.14382154	0.95	0.975	4.93484815962958e-40
PARK7	1.52385342508494e-44	-0.148792551	0.728	0.822	5.57745592115338e-40
RPL10A	1.57617758704822e-44	-0.156982905	0.917	0.959	5.76896758635518e-40
CD151	1.5883327622438e-44	0.444906645981515	0.77	0.808	5.81345674308852e-40
ATP5IF1	2.68944219398746e-44	-0.119586397	0.668	0.775	9.84362737421351e-40
ZC3H15	3.13552893184793e-44	-0.118473873	0.406	0.51	1.14763494434566e-39
NDUFB8	3.33137370941966e-44	-0.134993481	0.653	0.76	1.21931609138469e-39
TCF4	4.26762943588876e-44	-0.156814184	0.545	0.663	1.56199504982965e-39
PLAC9	4.36195734094669e-44	-0.270370162	0.511	0.612	1.5965200063599e-39
AGT	4.87764402382117e-44	-0.316571431	0.097	0.172	1.78526648915879e-39
TOMM20	7.21842610093914e-44	-0.142481277	0.649	0.762	2.64201613720473e-39
MZT2A	9.00656286092696e-44	-0.135456235	0.356	0.457	3.29649207272788e-39
NCL	9.60584353476315e-44	-0.118082791	0.639	0.751	3.51583479215866e-39
BLOC1S1	1.52177552211107e-43	-0.118167856	0.558	0.663	5.56985058847873e-39
ECE1	1.75193897968315e-43	-0.261550842	0.301	0.401	6.41227185953829e-39
SPARCL1	1.8595197733455e-43	-0.359948324	0.746	0.84	6.80602832242185e-39
PAK2	2.12195223550053e-43	-0.117188267	0.362	0.469	7.7665573771555e-39
RPS27L	2.73890657702459e-43	-0.201161175	0.791	0.878	1.00246719625677e-38
ATP5F1D	3.32042772212456e-43	-0.114194021	0.665	0.777	1.21530975057481e-38
CCDC50	3.53646998362004e-43	-0.170646973	0.371	0.473	1.29438337870477e-38
RALBP1	3.87527927139534e-43	-0.138740826	0.406	0.513	1.41839096612341e-38
TMOD3	5.37358126803605e-43	-0.119476959	0.374	0.483	1.96678447991387e-38
HEBP2	6.92065870142836e-43	-0.125634893	0.443	0.54	2.53303029130979e-38
FLT1	8.36639988932824e-43	-0.44067484	0.133	0.212	3.06218602349303e-38
IGFBP4	8.99026208241191e-43	-0.105881883	0.403	0.52	3.29052582478358e-38
RAB2A	9.12555075272873e-43	-0.128689197	0.582	0.691	3.34004283100624e-38
ETS1	1.08568742101772e-42	-0.223121028	0.248	0.346	3.97372452966696e-38
MT2A	1.1212021225723e-42	-0.208805329	0.643	0.74	4.10371188882686e-38
MACF1	1.30171838835636e-42	-0.181257714	0.553	0.673	4.76441947322313e-38
MUSTN1	2.55279431288448e-42	-0.508476741	0.128	0.207	9.34348246458847e-38
EPB41L2	2.71692306828747e-42	-0.160612457	0.335	0.435	9.94421012223895e-38
ETFB	2.78381065581435e-42	-0.138422813	0.45	0.549	1.01890253813461e-37
CLU	3.42621539273824e-42	1.04889521066398	0.733	0.71	1.25402909589612e-37
FERMT2	4.5497204684202e-42	-0.128615643	0.494	0.611	1.66524318864648e-37
CDV3	5.43912527184034e-42	-0.136471127	0.406	0.511	1.99077424074628e-37
S100A16	5.50343568985973e-42	-0.240594063	0.419	0.512	2.01431249684556e-37
PNRC1	5.87816011731348e-42	-0.134445736	0.64	0.752	2.15146538453791e-37
CEMIP2	5.87871050061714e-42	-0.369594313	0.129	0.206	2.15166683033088e-37
SYNE2	9.59964596977651e-42	-0.255093761	0.34	0.439	3.5135664213979e-37
METAP2	1.16034745409979e-41	-0.129694707	0.42	0.522	4.24698771675063e-37
FAM118A	1.16427390616928e-41	-0.202770179	0.09	0.16	4.26135892397016e-37
TOP1	1.17697671593467e-41	-0.147860195	0.355	0.457	4.30785247799248e-37
HIST1H2AC	1.28813707005415e-41	0.191376445594064	0.075	0.143	4.71471049010518e-37
HIST1H3D	1.36104115067928e-41	-0.053576868	0.015	0.056	4.98154671560123e-37
UXT	1.38139482288919e-41	-0.107096648	0.519	0.625	5.05604319125672e-37
SIVA1	1.38538532743667e-41	-0.147175167	0.577	0.679	5.07064883695097e-37
SDC4	1.39699874878107e-41	0.239398197597618	0.206	0.129	5.11315512041361e-37
STAT3	1.74561613280418e-41	-0.140769276	0.442	0.549	6.38912960767659e-37
ATP5PF	2.55490261868174e-41	-0.119776359	0.721	0.818	9.35119907463702e-37
MRPL36	2.665041825237e-41	-0.132341409	0.309	0.403	9.75431958454994e-37
SMDT1	2.75657553860543e-41	-0.146268423	0.533	0.635	1.00893421288497e-36
SNF8	3.05401906122164e-41	-0.116270095	0.393	0.488	1.11780151659773e-36
EIF1AX	3.43881149942673e-41	-0.124356245	0.471	0.576	1.25863939690518e-36
PPP1R14B	3.71937207829568e-41	-0.125001189	0.561	0.672	1.361327374377e-36
HES1	4.42084495964036e-41	-0.223863259	0.19	0.278	1.61807346367797e-36
PSMC5	6.43264691060323e-41	-0.125084232	0.494	0.598	2.35441309574989e-36
POMP	8.34779137696974e-41	-0.141099054	0.645	0.747	3.0553751218847e-36
MALAT1	9.79796726993842e-41	-0.142428957	0.906	0.955	3.58615400047016e-36
C2orf74	1.14107361277432e-40	0.238046987572668	0.228	0.149	4.17644353011528e-36
AKR1C3	1.42241277976017e-40	-0.206559563	0.338	0.431	5.20617301520022e-36
EIF3G	2.15258263576207e-40	-0.144766666	0.609	0.718	7.87866770515275e-36
YWHAB	2.44971456015417e-40	-0.128620562	0.68	0.792	8.96620026162026e-36
TACC1	2.46967383688798e-40	-0.147702167	0.486	0.595	9.03925321039371e-36
ADCYAP1	2.57189283994424e-40	0.997624098819873	0.064	0.023	9.41338498347993e-36
CHD9	3.4183392463061e-40	-0.139807863	0.421	0.521	1.2511463475405e-35
CFH	3.68016265740546e-40	-0.226012079	0.469	0.581	1.34697633423697e-35
TCEA1	4.95132294025845e-40	-0.098165172	0.474	0.58	1.812233709364e-35
IFI6	5.17063369061463e-40	-0.36946356	0.381	0.469	1.89250363710186e-35
FZD1	5.41791704447235e-40	0.241353222531682	0.228	0.151	1.98301181744733e-35
ITGB1BP1	1.09536221911091e-39	-0.163258147	0.387	0.483	4.00913525816785e-35
PRPF4B	1.19466289944115e-39	-0.164818546	0.37	0.467	4.37258567824454e-35
FRG1	2.0023716437562e-39	-0.132622298	0.314	0.404	7.32888045331206e-35
EEA1	2.24138751602547e-39	-0.138794002	0.389	0.488	8.20370244740483e-35
PSIP1	3.0534382762902e-39	-0.128788801	0.434	0.535	1.11758894350497e-34
EMCN	3.17709748051861e-39	-0.340876071	0.099	0.169	1.16284944884461e-34
IER5L	3.20831299227659e-39	-0.147364949	0.215	0.303	1.17427463830315e-34
HNRNPAB	3.51837534241195e-39	-0.095961883	0.343	0.442	1.2877605590762e-34
MRPS24	3.95728999974626e-39	-0.139421314	0.497	0.596	1.44840771280713e-34
GOPC	8.34281114935003e-39	-0.121949626	0.271	0.362	3.0535523087736e-34
NDUFAB1	1.10805941291388e-38	-0.11801261	0.533	0.628	4.05560825720608e-34
NKAP	1.23899836358179e-38	-0.125080134	0.212	0.298	4.53485791054569e-34
MPG	1.30389728426274e-38	-0.160646931	0.495	0.589	4.77239445013006e-34
OLFML2A	1.61974620878266e-38	-0.151526681	0.04	0.093	5.92843309876543e-34
NDUFA13	2.09736233754246e-38	-0.114861332	0.789	0.887	7.67655589163915e-34
UQCRH	3.25010095653266e-38	-0.088403736	0.682	0.785	1.18956945110052e-33
CNPY2	5.38625707513027e-38	-0.099806412	0.518	0.618	1.97142395206843e-33
MT1E	5.72667418147856e-38	-0.282772399	0.418	0.518	2.09602001716297e-33
MRAP2	7.96487509467531e-38	0.24053659879194	0.203	0.132	2.91522393340211e-33
SH3GLB1	8.72793432347079e-38	-0.104653601	0.476	0.575	3.19451124173355e-33
CFDP1	8.77961117838601e-38	-0.145914864	0.355	0.447	3.21342548740106e-33
PDGFRB	1.04884783707816e-37	-0.25754729	0.303	0.388	3.83888796848976e-33
DDX21	1.12558990014462e-37	-0.098626957	0.369	0.468	4.11977159351932e-33
POSTN	1.15150900835429e-37	-0.316855995	0.298	0.393	4.21463812147754e-33
RAB12	1.4313684966833e-37	-0.126901841	0.12	0.192	5.23895183471055e-33
RPL18A	1.44951723480873e-37	-0.110970742	0.961	0.98	5.30537803112342e-33
DNAJC15	1.54890733780611e-37	-0.116294715	0.428	0.518	5.66915574710415e-33
EEF1G	1.92884052396015e-37	-0.135719921	0.834	0.919	7.05974920174654e-33
PPA1	2.01005303698844e-37	-0.144702299	0.421	0.519	7.35699512068137e-33
MT1M	2.20637416868002e-37	-0.254353034	0.303	0.397	8.07555009478574e-33
HIST1H1D	2.21362695070505e-37	-0.09299606	0.038	0.09	8.10209600227557e-33
AC093627.6	2.5428292360397e-37	-0.067138302	0.009	0.042	9.30700928682892e-33
LIMA1	2.74188617910151e-37	-0.141384149	0.418	0.524	1.00355776041294e-32
ODF3B	2.76767044828903e-37	-0.10750033	0.109	0.18	1.01299506077827e-32
PCDH12	3.30304766376067e-37	-0.200744979	0.04	0.092	1.20894847541304e-32
LUZP1	3.59306907867051e-37	-0.17264114	0.286	0.377	1.31509921348419e-32
PLAT	3.79550031541143e-37	-0.41948125	0.157	0.234	1.38919107044374e-32
RWDD1	4.33315969183211e-37	-0.099185018	0.557	0.661	1.58597977880747e-32
RPS2	4.47750534297726e-37	-0.12938682	0.922	0.97	1.63881173058311e-32
SPCS2	4.60085755335816e-37	-0.06628704	0.596	0.702	1.68395987310462e-32
WASL	5.13814495294074e-37	-0.135684416	0.346	0.441	1.88061243422584e-32
YBX3	5.44791973030924e-37	-0.115809169	0.665	0.783	1.99399310049049e-32
ASPH	5.74612641784552e-37	-0.134633513	0.413	0.508	2.10313973019564e-32
PDCD7	5.87537202277495e-37	-0.15463432	0.229	0.313	2.15044491405586e-32
EEF1A1	6.40392150097301e-37	0.214368518045925	0.985	0.994	2.34389930857113e-32
LINC01197	6.91688951194411e-37	-0.166851058	0.107	0.176	2.53165073026667e-32
NUCKS1	7.13171610351615e-37	-0.118512549	0.706	0.812	2.61027941104795e-32
RNASEH2C	8.38950122811519e-37	-0.112910997	0.494	0.595	3.07064134450244e-32
RNF213	9.19418442744936e-37	-0.128279518	0.311	0.41	3.36516344229074e-32
SMC3	9.62260807104582e-37	-0.120331836	0.347	0.44	3.52197078008348e-32
CRIM1	9.89290309357645e-37	0.444949443382801	0.545	0.5	3.62090146127992e-32
COL9A2	1.22107620379191e-36	0.103659344069281	0.073	0.03	4.46926101349877e-32
AP2B1	1.31023970207356e-36	-0.169568279	0.287	0.375	4.79560833355944e-32
SEC11A	1.61243950617757e-36	-0.110744014	0.646	0.737	5.90168983656052e-32
FXYD6	2.29118165309054e-36	-0.230749179	0.092	0.158	8.38595396847668e-32
RBMX	2.6637468051557e-36	-0.138337319	0.443	0.541	9.74957968155037e-32
NDUFV2	2.95053836621302e-36	-0.094488943	0.542	0.637	1.07992654741763e-31
PGLS	3.21855461457435e-36	-0.102403011	0.416	0.515	1.17802317448036e-31
FOXS1	3.83894578639055e-36	-0.204461431	0.094	0.158	1.4050925472768e-31
FIS1	5.35897600262031e-36	-0.117668588	0.704	0.802	1.96143880671906e-31
GSG1L	7.32333723711021e-36	0.115468775187453	0.075	0.032	2.68041466215471e-31
WAC-AS1	7.8594039478877e-36	-0.105872463	0.144	0.22	2.87662043896638e-31
RAB13	7.88249689401481e-36	-0.059232608	0.604	0.716	2.88507268817836e-31
MICOS10	9.03657132997552e-36	-0.081530892	0.669	0.762	3.30747547248434e-31
SNHG7	9.24248612785475e-36	-0.184769289	0.439	0.53	3.38284234765612e-31
SYF2	1.01233057399333e-35	-0.090456647	0.532	0.641	3.70523113387298e-31
LARS	1.23922038839664e-35	-0.100125308	0.33	0.424	4.53567054357056e-31
TPR	1.2934900302081e-35	-0.096170228	0.483	0.587	4.73430285956467e-31
RAC1	1.433399415051e-35	-0.142757146	0.753	0.852	5.24638519902815e-31
RBP7	1.74689631174687e-35	-0.380421923	0.106	0.171	6.39381519062471e-31
DNAJC8	2.18833681117986e-35	-0.081353083	0.504	0.605	8.0095315625994e-31
PTPN12	2.24563443645953e-35	-0.146520152	0.285	0.377	8.21924660088553e-31
NDUFS2	2.35261115559924e-35	-0.124336667	0.311	0.397	8.61079209060879e-31
EAPP	2.37710569756329e-35	-0.114059339	0.339	0.427	8.70044456365139e-31
ZFAT	3.92366596183167e-35	0.0915582654301159	0.056	0.02	1.43610097869001e-30
ARPC1B	3.93081091258208e-35	-0.147673421	0.67	0.759	1.43871610211417e-30
COX5B	4.07994696435553e-35	-0.085211003	0.738	0.838	1.49330138842377e-30
SLC9A3R2	5.22305780268849e-35	-0.399348442	0.354	0.439	1.91169138636201e-30
SASH1	7.14910765805147e-35	-0.211306918	0.215	0.296	2.61664489392342e-30
NDUFS5	1.21561950500264e-34	-0.087929654	0.768	0.852	4.44928895026017e-30
PPM1G	1.24705717252753e-34	-0.119128288	0.336	0.424	4.56435395716803e-30
MIER1	1.41598298072404e-34	-0.101826815	0.404	0.497	5.18263930774807e-30
BDNF	1.60687378051136e-34	0.160141347518397	0.052	0.018	5.88131872404962e-30
GRIA2	1.62170954191371e-34	0.270670633922799	0.177	0.112	5.93561909435838e-30
HLA-DRA	1.66555494629924e-34	0.664423258149184	0.312	0.23	6.09609765894987e-30
F2R	1.83345966275714e-34	-0.150484019	0.27	0.362	6.71064571165742e-30
CWC15	2.19762976671868e-34	-0.083686525	0.362	0.452	8.04354470916703e-30
HLA-F	2.6911372250927e-34	-0.166899667	0.272	0.357	9.84983135756181e-30
PART1	3.34644168876283e-34	0.130729243712834	0.088	0.042	1.22483112250408e-29
APPL1	4.18384690518027e-34	-0.111180796	0.348	0.437	1.53132980576503e-29
VASN	4.43634729489943e-34	0.24137457237758	0.277	0.2	1.62374747340614e-29
A1BG	4.68439432549385e-34	-0.084544622	0.144	0.219	1.714535167074e-29
NME1	5.19350209633273e-34	-0.087640275	0.278	0.365	1.90087370227874e-29
RPL9	5.25301949961345e-34	-0.138612932	0.947	0.975	1.92265766705352e-29
RGS1	5.3955669970985e-34	0.475279619218946	0.113	0.06	1.97483147660802e-29
IL34	7.65659297304451e-34	-0.167091481	0.158	0.232	2.80238959406402e-29
BAG1	7.7629413656443e-34	-0.076806408	0.404	0.495	2.84131416923947e-29
FBN1	8.12096172607571e-34	-0.114231147	0.399	0.492	2.97235320136097e-29
IQGAP1	8.81184256088567e-34	-0.073663632	0.527	0.625	3.22522249570977e-29
CHMP3	9.79622102300389e-34	-0.078554412	0.494	0.59	3.58551485662965e-29
SCAND1	1.0509682138119e-33	-0.103944542	0.516	0.608	3.84664875937295e-29
PAXX	1.07833286300894e-33	-0.164046501	0.316	0.399	3.94680611189902e-29
NCOA7	1.08069602578248e-33	-0.088016282	0.29	0.384	3.95545552396645e-29
GSTM3	1.29508569702269e-33	-0.129545283	0.291	0.376	4.74014315967274e-29
PSMA6	1.36473901013067e-33	-0.107376982	0.48	0.567	4.99508125097927e-29
COX4I1	1.6615272496515e-33	-0.094322908	0.805	0.89	6.08135588644946e-29
APRT	1.74908099169866e-33	-0.099376826	0.537	0.634	6.40181133771628e-29
CFAP97	2.23977522602715e-33	-0.138153392	0.391	0.478	8.19780130478197e-29
KRT17	2.27087007790363e-33	-0.500982345	0.148	0.218	8.31161157213508e-29
CCL14	2.42798977384059e-33	-0.73898251	0.123	0.189	8.88668537123395e-29
SNHG5	2.70248116788451e-33	-0.112902838	0.599	0.682	9.8913513225741e-29
GIMAP7	2.70298102726594e-33	-0.349368912	0.164	0.238	9.89318085789608e-29
VPS36	3.16361950547767e-33	-0.133268167	0.276	0.361	1.15791637519988e-28
RPL28	3.41117679315592e-33	-0.10851247	0.961	0.981	1.248524818063e-28
MRPS26	3.68285904377851e-33	-0.112511032	0.327	0.412	1.34796323861337e-28
PHB	3.9446026039256e-33	-0.098852203	0.401	0.492	1.44376399906281e-28
ITM2B	4.3049524724626e-33	-0.191655239	0.89	0.954	1.57565565444604e-28
VPS4B	4.82647634327784e-33	-0.118014725	0.274	0.359	1.76653860640312e-28
CCDC25	5.7047683033673e-33	-0.086910046	0.308	0.395	2.08800224671547e-28
POLE4	7.41364123321885e-33	-0.118946176	0.358	0.442	2.71346682777043e-28
MMRN1	7.59786316989766e-33	-0.175796979	0.061	0.116	2.78089389881424e-28
ANP32B	8.25701010980639e-33	-0.073912032	0.521	0.621	3.02214827029024e-28
NOP53	9.54620793810607e-33	-0.112794626	0.65	0.764	3.4940075674262e-28
PDCD5	1.08026764479274e-32	-0.038157829	0.507	0.606	3.95388760670591e-28
BOD1L1	1.21941019746109e-32	-0.111444424	0.421	0.512	4.46316326372733e-28
RNF7	1.31746472867115e-32	-0.105595018	0.572	0.668	4.82205265340928e-28
HIST1H4E	1.39211757838708e-32	-0.059595437	0.028	0.07	5.09528954865457e-28
PENK	1.60802462067618e-32	0.650567367891587	0.02	0.002	5.88553091413689e-28
RAB14	2.11359545263323e-32	-0.095980573	0.437	0.526	7.73597071618289e-28
NDUFB2	2.14495060385781e-32	-0.060919277	0.704	0.796	7.85073370517999e-28
PSMC1	2.47766895510298e-32	-0.082824069	0.388	0.478	9.06851614257242e-28
CCDC102B	3.02708978463372e-32	-0.161985625	0.076	0.134	1.10794513207379e-27
IFITM1	3.06177644224083e-32	0.456356947867263	0.204	0.145	1.12064079562457e-27
CLEC14A	3.06554890033402e-32	-0.362012723	0.161	0.234	1.12202155301125e-27
ERLEC1	3.13355846500918e-32	-0.115983801	0.412	0.5	1.14691373377801e-27
EIF3J	3.30472925292323e-32	-0.135833855	0.34	0.426	1.20956395386243e-27
SNRPE	3.40268329234713e-32	-0.05909602	0.448	0.539	1.24541611183197e-27
METRN	3.53184988552981e-32	-0.135498532	0.278	0.359	1.29269237660277e-27
KLF13	3.91667955668886e-32	-0.149401875	0.251	0.329	1.43354388454369e-27
MRPL34	4.12327564467077e-32	-0.098364156	0.421	0.511	1.50916011870595e-27
H3F3B	4.66130432439426e-32	-0.0722088	0.875	0.941	1.70608399577154e-27
ALKBH7	4.90414055888545e-32	-0.1009493	0.473	0.556	1.79496448595766e-27
LSM7	5.4562760789693e-32	-0.092849306	0.525	0.617	1.99705160766355e-27
GLRX5	5.72104704747579e-32	-0.112670978	0.338	0.422	2.09396042984661e-27
ADCY4	6.00431587940774e-32	-0.216286171	0.105	0.169	2.19763965502203e-27
ARL4A	6.06283830229279e-32	-0.186618712	0.19	0.267	2.21905944702218e-27
FAM200B	6.41750766106522e-32	-0.109225918	0.272	0.353	2.34887197902648e-27
CEBPD	1.07945376196962e-31	-0.167676563	0.518	0.625	3.95090871418501e-27
RPLP2	1.11674886917683e-31	-0.084344032	0.937	0.972	4.08741253607412e-27
ERICH1	1.27647911794863e-31	-0.142960689	0.209	0.283	4.67204121960377e-27
DPYSL2	1.30274103190101e-31	-0.119140578	0.446	0.533	4.76816245086089e-27
QSOX1	1.35056773814393e-31	0.275014181403074	0.31	0.236	4.94321297838061e-27
RPS17	1.45664175196549e-31	-0.026775115	0.76	0.852	5.33145447636888e-27
CSRP2	1.59940476849762e-31	-0.336103652	0.295	0.378	5.85398139317813e-27
WASHC1	1.60844221119574e-31	0.153648629356133	0.181	0.115	5.88705933719753e-27
COPE	2.59407761369576e-31	-0.100169363	0.569	0.663	9.49458347388786e-27
PLEKHA3	2.61086130497266e-31	-0.093203388	0.285	0.369	9.55601346233043e-27
NPM1	2.85434122527674e-31	-0.079497422	0.799	0.889	1.04471743186354e-26
EIF5B	3.00494123534503e-31	-0.058921169	0.494	0.589	1.09983854154863e-26
CMA1	4.9107727905906e-31	0.598374190563958	0.033	0.008	1.79739194908407e-26
FCGRT	6.33752598427872e-31	-0.155518018	0.514	0.603	2.31959788550585e-26
TXNDC17	7.32926842839482e-31	-0.09044063	0.411	0.496	2.68258553747679e-26
PTTG1IP	8.58924971381127e-31	-0.122009877	0.546	0.639	3.14375128775206e-26
TFAM	9.56227002153009e-31	-0.091813456	0.201	0.276	3.49988645058023e-26
CHURC1	9.68518608543506e-31	-0.107557245	0.625	0.727	3.54487495913009e-26
FBXO2	9.84231787218508e-31	0.114134194755234	0.053	0.02	3.60238676439846e-26
UACA	1.00609911004281e-30	-0.13765107	0.464	0.558	3.68242335266771e-26
DESI2	1.0484273126587e-30	-0.129734197	0.269	0.345	3.8373488070621e-26
SPATS2L	1.20714335777856e-30	-0.120607313	0.333	0.415	4.4182654038053e-26
COX14	1.27393540709255e-30	-0.086252381	0.483	0.576	4.66273098349945e-26
S100A6	1.33014487133818e-30	-0.115300156	0.981	0.984	4.86846324358486e-26
DHRS4L2	1.39682647710475e-30	-0.10025944	0.214	0.292	5.1125245888511e-26
EPN2	1.42236613888157e-30	-0.152235798	0.194	0.265	5.20600230492043e-26
ARID5B	1.42609330853253e-30	-0.132595693	0.518	0.621	5.2196441185599e-26
TYROBP	1.44879096913531e-30	0.486876022475405	0.141	0.086	5.30271982613214e-26
DKK3	1.54138260991227e-30	0.489097256853652	0.559	0.547	5.64161449053992e-26
ZNF22	1.66625898223631e-30	-0.110353413	0.236	0.315	6.09867450088313e-26
GOLGB1	1.7302061872461e-30	-0.109123669	0.475	0.576	6.33272766593944e-26
HYAL2	1.78867509621578e-30	-0.570095131	0.237	0.304	6.54672971965936e-26
CST3	2.25325535183102e-30	0.224749227900474	0.919	0.93	8.24713991323671e-26
ARHGAP10	2.35409376975487e-30	-0.151018045	0.256	0.332	8.6162186066798e-26
NOSTRIN	2.38669788383748e-30	-0.195264856	0.066	0.12	8.73555292463357e-26
SPTAN1	2.61197877570398e-30	-0.133317522	0.423	0.518	9.56010351695415e-26
EFEMP1	3.13592539486145e-30	0.494313425784933	0.617	0.581	1.14778005377324e-25
HNRNPH1	3.15597320056812e-30	0.390774418171258	0.544	0.496	1.15511775113994e-25
RPL35A	3.2048961885427e-30	-0.103533777	0.954	0.977	1.17302405396851e-25
PPP1R10	3.52001205799507e-30	-0.127706939	0.245	0.323	1.28835961334677e-25
NUDC	4.36977268757588e-30	-0.076026661	0.47	0.561	1.59938050137965e-25
PGP	5.19670081553213e-30	-0.117373538	0.193	0.265	1.90204446549291e-25
MICOS13	5.58078721466455e-30	-0.088235063	0.553	0.646	2.04262392843937e-25
EIF3D	5.60211955004016e-30	-0.101685896	0.483	0.577	2.0504317765102e-25
FGFRL1	6.34743364467057e-30	0.136934697595653	0.123	0.071	2.32322418828587e-25
MRPS34	7.88965445003567e-30	-0.096730199	0.357	0.437	2.88769242525755e-25
PLAAT4	8.14667473804299e-30	-0.122282318	0.218	0.297	2.98176442087111e-25
YTHDC1	8.28842033456114e-30	-0.085016351	0.315	0.398	3.03364472665272e-25
AURKAIP1	8.64055505373906e-30	-0.083267764	0.498	0.59	3.16252955521903e-25
TBCA	9.31651969065076e-30	-0.087390949	0.615	0.704	3.40993937197508e-25
UBXN4	1.10714439786918e-29	-0.064215655	0.538	0.634	4.052259210641e-25
AKT3	1.27339376714462e-29	-0.146256647	0.264	0.34	4.66074852712602e-25
EIF2AK4	1.36996528038319e-29	-0.140895431	0.214	0.289	5.01420992273051e-25
ZRANB2	1.44662599174764e-29	-0.098045849	0.457	0.552	5.29479579239554e-25
RPL27	1.60692539114293e-29	-0.083038779	0.894	0.952	5.88150762412224e-25
GATD3A	1.65426862563406e-29	0.047943802592064	0.058	0.024	6.05478859668321e-25
ARID5A	1.66832079730899e-29	0.356168617303935	0.301	0.231	6.10622095023062e-25
CFI	1.70222965402758e-29	-0.100185995	0.193	0.271	6.23033075670634e-25
CSRNP1	1.89290692529419e-29	0.175293278593797	0.183	0.12	6.92822863726926e-25
ITGA6	1.90052601560245e-29	-0.339021548	0.126	0.188	6.95611526970652e-25
RGS16	2.09007890289511e-29	-0.12375882	0.114	0.179	7.64989779248639e-25
PHAX	2.10763883336729e-29	-0.103084316	0.253	0.328	7.71416889400761e-25
RPS19BP1	2.55460131619997e-29	-0.096346264	0.486	0.571	9.3500962774235e-25
OSBPL8	3.1626965428396e-29	-0.062421818	0.402	0.491	1.15757856164472e-24
PLXND1	3.79697307722924e-29	-0.218794313	0.237	0.309	1.38973011599667e-24
IFNAR1	3.86610248194665e-29	-0.062686976	0.294	0.372	1.41503216941729e-24
CDC5L	4.59301862521114e-29	-0.112004953	0.283	0.36	1.68109074701353e-24
ATP5MC2	6.01188009563697e-29	-0.080790462	0.749	0.839	2.20040823380409e-24
NDUFA2	6.74423524030062e-29	-0.071623756	0.525	0.615	2.46845754030243e-24
RPP21	6.80024759612385e-29	-0.118578846	0.342	0.421	2.48895862265729e-24
CPE	7.40596497817096e-29	0.440738626261619	0.549	0.523	2.71065724166035e-24
SRSF5	7.62700181039936e-29	-0.064833577	0.656	0.763	2.79155893262427e-24
SMARCE1	8.53322961976748e-29	-0.127793962	0.372	0.455	3.1232473731311e-24
RDX	8.56603343512579e-29	-0.213617133	0.444	0.529	3.13525389759039e-24
TLN1	9.7570150116284e-29	-0.072136404	0.615	0.719	3.57116506440611e-24
TRAPPC5	9.84398169884678e-29	-0.059448907	0.519	0.61	3.60299574159491e-24
MAML2	1.08914086431395e-28	-0.072882222	0.215	0.289	3.9863644774755e-24
TMEM14C	1.12223107131309e-28	-0.092473186	0.609	0.709	4.10747794411303e-24
SMOC2	1.1329223306962e-28	-0.175385735	0.348	0.435	4.14660902258115e-24
CCDC59	1.16633751614604e-28	-0.106496436	0.288	0.367	4.26891194284614e-24
DIAPH2	1.22453265950312e-28	-0.135172852	0.227	0.301	4.48191198704738e-24
TMEM160	1.26607584543564e-28	-0.082082033	0.414	0.498	4.63396420187897e-24
SAP18	1.31463439704917e-28	-0.064279765	0.693	0.787	4.81169335663965e-24
MRPL41	1.40749272211911e-28	-0.072864547	0.467	0.55	5.15156411222815e-24
ECI2	1.80580051500833e-28	-0.107133767	0.22	0.292	6.60941046498198e-24
CTSC	1.95284878590091e-28	-0.207366227	0.283	0.364	7.14762184127592e-24
HNRNPR	2.00048683377456e-28	-0.096405283	0.451	0.538	7.32198186029826e-24
BAX	2.02622306481131e-28	-0.137899341	0.424	0.504	7.41617903951587e-24
NDUFS4	2.51146945381072e-28	-0.09026682	0.457	0.545	9.19222934789263e-24
NNMT	2.52149305304742e-28	-0.126665315	0.709	0.797	9.22891672345888e-24
RPL6	2.71712340716011e-28	-0.092280275	0.933	0.97	9.94494338254673e-24
CD44	2.90534519821398e-28	0.412929494639632	0.469	0.416	1.0633853959983e-23
GGT5	3.10468969283295e-28	-0.15776262	0.164	0.235	1.13634747447379e-23
BTG1	3.77663278153011e-28	-0.028065298	0.589	0.697	1.38228536436784e-23
NDUFB7	4.22430095896639e-28	-0.086911958	0.685	0.782	1.54613639399129e-23
ARL16	4.46678451484331e-28	-0.106020407	0.222	0.294	1.6348878002778e-23
MMRN2	4.68593727989147e-28	-0.263681849	0.157	0.223	1.71509990381308e-23
EGFL7	4.71053681400208e-28	-0.388908351	0.211	0.281	1.7241035792929e-23
RBM17	5.16519744270102e-28	-0.106096446	0.314	0.391	1.890513916003e-23
PSMB1	5.5260485820721e-28	-0.094756873	0.696	0.79	2.02258904152421e-23
TPSB2	5.69146643944367e-28	0.422861632496794	0.081	0.04	2.08313363150078e-23
DNAJC1	6.15173755627249e-28	-0.08216509	0.273	0.352	2.25159746297129e-23
RSRC2	6.30620998031247e-28	-0.083601285	0.427	0.513	2.30813591489417e-23
SET	7.03428328095869e-28	-0.02580123	0.592	0.688	2.57461802366369e-23
PHLDA1	7.47612006890871e-28	-0.213938133	0.179	0.249	2.73633470642128e-23
PRDX2	8.16284101735444e-28	-0.09970293	0.616	0.713	2.9876814407619e-23
AC016747.1	1.06942129608361e-27	-0.0689796	0.041	0.084	3.91418888579562e-23
LAMTOR1	1.07550496129566e-27	-0.046587522	0.496	0.581	3.93645570883823e-23
PPFIBP1	1.09915326748787e-27	-0.077319178	0.415	0.505	4.02301087433234e-23
IGBP1	1.12403265689501e-27	-0.106564394	0.32	0.397	4.11407192750143e-23
NID1	1.14435483010756e-27	-0.167325226	0.144	0.209	4.18845311367668e-23
ADGRL4	1.1643604107772e-27	-0.219406454	0.148	0.215	4.26167553948564e-23
IFI44L	1.40108637944145e-27	-0.130548439	0.127	0.191	5.12811625739367e-23
ALDH1A2	1.48594606377803e-27	-0.148096501	0.057	0.103	5.43871118803397e-23
MT-ND5	1.53539771852245e-27	-0.132415341	0.864	0.934	5.61970918956403e-23
SEPTIN7	1.56027561838613e-27	-0.091581588	0.772	0.855	5.71076479085507e-23
TMEM141	1.62252064747968e-27	-0.098155904	0.295	0.371	5.93858782184039e-23
MPHOSPH10	1.64816738417044e-27	-0.112569169	0.263	0.337	6.03245744280224e-23
KCNE4	1.65567840220089e-27	-0.162162829	0.105	0.163	6.05994851989548e-23
MT-ATP8	1.85860154238454e-27	-0.118353326	0.446	0.536	6.80266750528167e-23
LGR6	1.91767941835894e-27	0.117651678617085	0.092	0.049	7.01889843913556e-23
ATXN7L3B	2.03327493255148e-27	-0.104346648	0.214	0.284	7.44198958063166e-23
MIA3	2.81945087032133e-27	-0.076331635	0.302	0.383	1.03194721304631e-22
LMAN1	3.20542140891398e-27	-0.047682293	0.455	0.546	1.17321628987661e-22
RAPGEF5	3.36006994801454e-27	-0.14605363	0.176	0.243	1.2298192016728e-22
MAP7D3	3.49108060134205e-27	-0.128077084	0.246	0.319	1.2777704108972e-22
POLR3GL	3.72645540354607e-27	-0.075437042	0.312	0.389	1.3639199422519e-22
KANK3	3.91503212955034e-27	-0.181762974	0.086	0.14	1.43294090973672e-22
AHCTF1	3.93451189701474e-27	-0.142877967	0.2	0.267	1.44007069942637e-22
FBLN5	3.95708893737079e-27	0.426753691143036	0.424	0.372	1.44833412196708e-22
COL18A1	4.8865043956727e-27	-0.136987665	0.538	0.643	1.78850947386017e-22
PECAM1	6.94243195327572e-27	-0.390483891	0.208	0.279	2.54099951921844e-22
MLEC	7.43085876358343e-27	-0.093389344	0.36	0.442	2.71976861605917e-22
SMAP1	7.48620256004515e-27	-0.103419835	0.265	0.336	2.74002499900213e-22
LPAR6	7.76435395465329e-27	-0.154095458	0.15	0.214	2.84183119094265e-22
RBM27	8.16363414270153e-27	-0.085224198	0.258	0.333	2.98797173257019e-22
MAP4K4	9.4227887845807e-27	-0.105645534	0.3	0.38	3.44883492304438e-22
NDUFB11	9.51780389292537e-27	-0.052531898	0.609	0.699	3.48361140284962e-22
TERF2IP	9.58776480963307e-27	-0.107135859	0.457	0.538	3.5092177979738e-22
NPDC1	9.83959285459845e-27	-0.228854182	0.451	0.534	3.60138938071158e-22
SULF2	1.01618936669656e-26	-0.162713517	0.202	0.275	3.71935470104607e-22
MFAP4	1.01944598590373e-26	0.763571344103481	0.475	0.459	3.73127425300623e-22
H2AFZ	1.0249281634935e-26	-0.060793598	0.594	0.687	3.75133957120254e-22
CREB5	1.03840526312502e-26	0.228385817459649	0.114	0.067	3.80066710356387e-22
NDUFB4	1.06083686217402e-26	-0.073842729	0.675	0.769	3.88276899924315e-22
SNX9	1.18425942893576e-26	-0.115703465	0.338	0.413	4.33450793584777e-22
APOLD1	1.18634662172308e-26	-0.136060082	0.069	0.121	4.34214727016866e-22
NSMF	1.21118177898247e-26	0.1929912105034	0.184	0.125	4.43304642925376e-22
U2SURP	1.33096163899478e-26	-0.072200008	0.412	0.499	4.87145269488478e-22
PIK3C2A	1.33710721424006e-26	-0.152825363	0.289	0.368	4.89394611484003e-22
CAV1	1.48465524513148e-26	-0.128488465	0.681	0.786	5.43398666270572e-22
GTF2I	1.54790509915661e-26	-0.10793903	0.443	0.526	5.66548745342312e-22
TTC1	1.6416778526733e-26	-0.063316567	0.321	0.398	6.00870510856956e-22
PXDC1	1.65998112837225e-26	0.370579310126953	0.428	0.376	6.07569692795528e-22
ASAP1	1.78060723341198e-26	-0.135846279	0.235	0.307	6.51720053501118e-22
NES	1.84615036384963e-26	-0.271031666	0.15	0.212	6.75709494672605e-22
GIMAP4	1.87565279175663e-26	-0.212427878	0.131	0.191	6.86507678310843e-22
CCL3	1.98023000750217e-26	0.333707016571281	0.061	0.027	7.24783985045869e-22
HLA-DQA1	2.68514593625738e-26	0.29495905361125	0.082	0.043	9.82790264129562e-22
SSR2	2.97810560738636e-26	-0.061867739	0.599	0.691	1.09001643335948e-21
MRPL20	3.12801457936891e-26	-0.067980825	0.53	0.618	1.14488461619481e-21
UFD1	3.15810477053461e-26	-0.071105862	0.35	0.424	1.15589792706337e-21
RASIP1	3.36986706457274e-26	-0.149086932	0.097	0.153	1.23340504430427e-21
BST2	3.42933399922963e-26	-0.18796034	0.456	0.548	1.25517053705804e-21
HLA-E	3.97308573461699e-26	-0.174160225	0.706	0.799	1.45418910972716e-21
GDF10	4.00140644240173e-26	0.127606904011896	0.07	0.034	1.46455477198346e-21
PRELP	4.51022114519391e-26	0.644493432172095	0.532	0.51	1.65078604135242e-21
NSD3	4.52147364401506e-26	-0.081271869	0.338	0.419	1.65490456844595e-21
GPATCH2	4.67960226262315e-26	-0.129270402	0.181	0.246	1.7127812241427e-21
ROCK1	4.80471499114825e-26	-0.085100743	0.468	0.559	1.75857373391017e-21
KRTCAP2	4.94873217447973e-26	-0.078064163	0.697	0.788	1.81128546318133e-21
DDX18	5.72344027793211e-26	-0.069093776	0.469	0.558	2.09483637612593e-21
SCRG1	6.00432050452521e-26	0.407213266082367	0.288	0.225	2.19764134786127e-21
DBI	6.06792202560361e-26	-0.031694796	0.596	0.686	2.22092014059118e-21
CHCHD10	6.59344844795109e-26	-0.114680531	0.453	0.529	2.41326806643458e-21
NDUFAF8	8.19276437074469e-26	-0.088433681	0.377	0.455	2.99863368733626e-21
IL13RA2	8.98059776592251e-26	0.222524141549861	0.131	0.082	3.2869885883053e-21
BLVRB	9.60147858931919e-26	-0.09649811	0.422	0.502	3.51423717847672e-21
PSMB5	9.61572647361157e-26	-0.112059564	0.487	0.565	3.51945204660657e-21
CLEC18A	9.678142027676e-26	0.0422358328908846	0.033	0.01	3.54229676354969e-21
BUD31	1.01999629587529e-25	-0.074344677	0.437	0.514	3.73328844253314e-21
TPSAB1	1.08029174850581e-25	1.35909497161246	0.074	0.038	3.95397582870611e-21
UBE2V1	1.13444385696815e-25	-0.063827504	0.442	0.521	4.15217796088911e-21
VGLL4	1.17641632190473e-25	-0.094747403	0.388	0.468	4.3058013798035e-21
SLC25A5	1.18835325641578e-25	-0.104106916	0.486	0.566	4.34949175380739e-21
HES4	1.2694741041652e-25	-0.178284628	0.257	0.328	4.64640216865505e-21
PSMD8	1.30179771463683e-25	-0.084769799	0.57	0.662	4.76470981534226e-21
SPATC1L	1.38447726819789e-25	-0.070627719	0.059	0.105	5.06732524933111e-21
RAMP2	1.4607142246541e-25	-0.477562944	0.19	0.252	5.34636013365647e-21
EIF3I	1.50472024949254e-25	-0.098428584	0.453	0.536	5.50742658516763e-21
JUND	1.51486253297656e-25	0.424078892414651	0.755	0.799	5.54454835694751e-21
SNCG	1.71945916192966e-25	-0.194831026	0.417	0.498	6.29339247857875e-21
SVBP	1.9455083836503e-25	-0.081896521	0.191	0.258	7.12075523499848e-21
LUC7L3	2.0793227642411e-25	-0.124722528	0.508	0.597	7.61052924939885e-21
RPL23	2.10367317524932e-25	-0.105547929	0.833	0.909	7.69965418873003e-21
APLNR	2.12011664429589e-25	-0.25144945	0.07	0.119	7.75983892978739e-21
KCNA5	3.25490259244577e-25	0.0927243114053474	0.102	0.058	1.19132689786108e-20
ANAPC16	3.36450390243645e-25	-0.095069174	0.617	0.715	1.23144207333077e-20
CCDC3	4.16352360359624e-25	0.433730053195057	0.379	0.322	1.52389127415226e-20
LRRFIP2	4.1941568626736e-25	-0.110020692	0.323	0.395	1.53510335330716e-20
SPRY1	4.25543398301847e-25	-0.125508429	0.351	0.433	1.55753139212459e-20
METTL5	4.26218499323154e-25	-0.072250695	0.397	0.478	1.56000232937268e-20
GADD45A	4.58897383430674e-25	-0.163404243	0.525	0.624	1.67961031309461e-20
LDB2	4.64162155312062e-25	-0.133366855	0.115	0.174	1.69887990465768e-20
CCL4L2	5.3350442633111e-25	0.415150231510147	0.051	0.022	1.9526795508145e-20
TDG	5.370905136224e-25	-0.108734758	0.176	0.24	1.96580498890935e-20
SURF2	6.09738691918985e-25	-0.109686916	0.143	0.202	2.23170458629268e-20
GIMAP1	6.86735306097704e-25	-0.176843305	0.115	0.172	2.51351989384821e-20
ATP5MC1	7.58224848060568e-25	-0.066087409	0.539	0.624	2.77517876638649e-20
SERPINE1	7.59201050189433e-25	0.777749902468935	0.382	0.327	2.77875176379834e-20
ADGRF5	8.21459813784991e-25	-0.164245458	0.122	0.182	3.00662506443444e-20
PRRC2C	9.0553832073769e-25	-0.05081963	0.562	0.664	3.31436080773202e-20
CRIP2	1.019784560155e-24	0.342089124006455	0.723	0.772	3.73251346862331e-20
GIMAP5	1.02041518610758e-24	-0.142773203	0.057	0.101	3.73482162267236e-20
DHX29	1.14005122541612e-24	-0.080287303	0.289	0.363	4.17270149014556e-20
PALMD	1.25457303049572e-24	-0.207520008	0.189	0.258	4.59186274891737e-20
IGHGP	1.27844223327502e-24	0.0352654156431646	0.012	0	4.67922641800992e-20
PSMB7	1.30845635695765e-24	-0.070766497	0.41	0.485	4.78908111210069e-20
UFC1	1.31597587302848e-24	-0.080451225	0.502	0.581	4.81660329287155e-20
RESF1	1.4586877830175e-24	-0.08392018	0.224	0.293	5.33894315462235e-20
UBE2L3	1.48473222710404e-24	-0.069379675	0.42	0.498	5.43426842442349e-20
SLFN5	1.59133186228535e-24	-0.072188992	0.225	0.299	5.82443374915062e-20
UBE2Q1	1.81340200984653e-24	-0.078170086	0.209	0.275	6.63723269623927e-20
PFDN2	2.06780098040145e-24	-0.048195325	0.488	0.566	7.56835836836734e-20
TMEM30A	2.08719296538219e-24	-0.082499003	0.433	0.512	7.63933497259536e-20
UQCC3	2.67274739549821e-24	-0.099883315	0.219	0.286	9.78252274226299e-20
LRPAP1	2.69499251785268e-24	-0.094732357	0.553	0.643	9.8639421145926e-20
FOS	2.77360098426806e-24	0.579934441501042	0.688	0.685	1.01516569625195e-19
ZNF428	2.80290403336236e-24	-0.079367436	0.42	0.5	1.02589090525096e-19
VDAC1	2.8583558668785e-24	-0.072843958	0.409	0.487	1.0461868308362e-19
SERTAD4-AS1	2.89232599658501e-24	-0.084726387	0.268	0.342	1.05862023801008e-19
MYCBP2	2.96018219664187e-24	-0.086837922	0.398	0.482	1.08345628579289e-19
CTSG	3.14705742019128e-24	1.32700418433974	0.063	0.031	1.15185448636421e-19
GSPT1	3.43854873704042e-24	-0.078888986	0.288	0.36	1.25854322324416e-19
TAFA5	3.64467699562717e-24	0.0908415290499851	0.072	0.037	1.3339882271695e-19
MRPL40	3.80719311113208e-24	-0.089120572	0.345	0.416	1.39347075060545e-19
UBA52	4.48741940994542e-24	-0.078269464	0.902	0.951	1.64244037823412e-19
ITGB4	4.56789556536599e-24	-0.170465224	0.097	0.149	1.67189545587961e-19
PLVAP	5.13438063502142e-24	-0.327117645	0.171	0.235	1.87923465622419e-19
CCDC80	6.01128545628362e-24	-0.142642473	0.474	0.551	2.20019058985437e-19
CAMLG	6.04791778217375e-24	-0.06760393	0.454	0.533	2.21359838745341e-19
TMPO	6.36177418702028e-24	-0.104706054	0.176	0.238	2.32847297019129e-19
FCER1G	7.03797685159114e-24	0.330063521657626	0.116	0.071	2.57596990745087e-19
FABP4	7.29178216360102e-24	-0.034024685	0.021	0.052	2.66886518969961e-19
C1orf56	7.5702862880437e-24	0.19755340060513	0.154	0.103	2.77080048428688e-19
SNX6	8.03590425465321e-24	-0.045130217	0.458	0.542	2.94122131624562e-19
TRIP12	9.31690900389004e-24	-0.104431111	0.278	0.346	3.41008186451379e-19
MRPL54	1.01870420055548e-23	-0.083352526	0.415	0.49	3.72855924445313e-19
TRAPPC2L	1.03228515448376e-23	-0.06205313	0.36	0.435	3.778266893926e-19
EBPL	1.11670840979766e-23	-0.095006743	0.334	0.403	4.08726445070042e-19
MAF	1.12339318124533e-23	-0.116035831	0.137	0.195	4.11173138267604e-19
PMEPA1	1.18838036968153e-23	-0.102929816	0.472	0.564	4.34959099107136e-19
SPCS3	1.21353506503958e-23	-0.064176572	0.43	0.509	4.44165969155136e-19
NRDC	1.26276698131772e-23	-0.079102222	0.265	0.337	4.62185342832098e-19
DHX36	1.33082824689795e-23	-0.064737957	0.388	0.464	4.87096446647118e-19
HIST4H4	1.36472440148224e-23	-0.051057622	0.016	0.044	4.99502778186516e-19
COX20	1.39600438381063e-23	-0.04840737	0.412	0.489	5.10951564518529e-19
MRPS18C	1.44078880635431e-23	-0.071474718	0.405	0.482	5.27343111013743e-19
LRRFIP1	1.44160776227979e-23	-0.101083695	0.555	0.648	5.27642857072027e-19
DAB2	1.60862014458291e-23	-0.081302132	0.309	0.387	5.8877105911879e-19
SNRPD1	1.66483599333096e-23	-0.059597323	0.421	0.494	6.09346621919064e-19
PURA	1.68674648021006e-23	-0.042679644	0.396	0.478	6.17366079221685e-19
RBM8A	1.70022890833053e-23	-0.053204313	0.493	0.571	6.22300782738058e-19
NEURL1B	1.95625006658243e-23	-0.11928778	0.059	0.102	7.16007086869834e-19
RPL22L1	2.10874580994526e-23	-0.052669838	0.401	0.478	7.71822053898063e-19
MICA	2.11376721153422e-23	0.11110313926873	0.19	0.132	7.73659937093642e-19
ARID4B	2.14421514518774e-23	-0.071181925	0.387	0.467	7.84804185290163e-19
EIF5	2.16104310491233e-23	-0.045760027	0.585	0.677	7.90963386828963e-19
PEBP1	2.29308068922166e-23	-0.121118459	0.755	0.839	8.39290463062019e-19
KANSL1-AS1	2.34348087212685e-23	-0.068397699	0.06	0.104	8.57737434007149e-19
POLR2F	2.35760616498979e-23	-0.056600596	0.423	0.496	8.62907432447914e-19
CPA3	2.61101333923511e-23	0.786065423504072	0.073	0.038	9.55656992293444e-19
LMO7-AS1	2.68631267498067e-23	0.0875323495035123	0.077	0.041	9.83217302169677e-19
HINT2	2.71417046161729e-23	-0.106545237	0.28	0.346	9.93413530656543e-19
TCEAL4	2.98574348230795e-23	-0.087554121	0.644	0.738	1.09281197195953e-18
DUSP1	3.18945440001356e-23	0.388826569234021	0.714	0.743	1.16737220494896e-18
FTH1	3.2557552460403e-23	0.280663487491178	0.969	0.976	1.19163897760321e-18
CYS1	3.61970331168649e-23	0.144769815597467	0.141	0.092	1.32484760911037e-18
FAM177A1	3.89146490600337e-23	-0.05491109	0.462	0.547	1.42431507024629e-18
CCL3L1	3.94663859679452e-23	0.33153786265062	0.033	0.011	1.44450919281276e-18
MDM2	4.08179799767262e-23	-0.06121745	0.218	0.285	1.49397888512815e-18
MZT2B	4.11224522413097e-23	-0.081598906	0.739	0.828	1.50512287448418e-18
H19	4.28446211081864e-23	-0.144716006	0.028	0.061	1.56815597718073e-18
PDK4	4.29787183957225e-23	-0.207634473	0.165	0.223	1.57306407200184e-18
PRMT2	4.43273601475431e-23	-0.073391259	0.443	0.521	1.62242570876023e-18
SLTM	4.78107337531846e-23	-0.070634093	0.363	0.439	1.74992066610031e-18
SUDS3	4.98223848045127e-23	-0.086321478	0.201	0.263	1.82354910622997e-18
MPC2	5.03342523742466e-23	-0.051987726	0.425	0.501	1.8422839711498e-18
PA2G4	5.14291095221385e-23	-0.063918511	0.484	0.564	1.88235683761979e-18
VWA1	5.47467359173932e-23	-0.248999038	0.147	0.205	2.00378528131251e-18
TPGS1	5.91977131970847e-23	-0.076706684	0.339	0.407	2.1666955007265e-18
KIAA0355	5.94248354149782e-23	-0.166916654	0.27	0.336	2.17500840102362e-18
LARP7	6.09259205630677e-23	-0.108443092	0.345	0.413	2.22994961852884e-18
PRCP	6.14103635722429e-23	-0.263957315	0.253	0.316	2.24768071710766e-18
SAT2	6.5456045242838e-23	-0.097526197	0.362	0.434	2.39575671193311e-18
SUPT16H	6.62697821012955e-23	-0.060286199	0.299	0.371	2.42554029468952e-18
RPS20	7.06251304892878e-23	-0.048519301	0.678	0.774	2.58495040103842e-18
HSPB7	7.28248115403542e-23	0.329691608991172	0.266	0.209	2.6654609271885e-18
ADAM15	7.78662196522718e-23	-0.331370427	0.204	0.262	2.8499815054928e-18
SEC11C	8.30738478346331e-23	-0.081742102	0.323	0.4	3.04058590459541e-18
SCAF11	8.56209604629648e-23	-0.083224474	0.476	0.563	3.13381277390497e-18
PSMD7	8.66217506891833e-23	-0.061909079	0.398	0.471	3.1704426969748e-18
TPPP3	8.87727010529198e-23	-0.139187677	0.073	0.12	3.24916963123792e-18
WDR60	8.97847607163639e-23	-0.119531653	0.202	0.265	3.28621202697963e-18
REEP3	9.12485774156097e-23	-0.076940269	0.359	0.427	3.33978918198873e-18
XPA	9.44100960984914e-23	-0.065230812	0.266	0.335	3.45550392730088e-18
ALDOA	9.48240846017662e-23	0.155061750001332	0.188	0.132	3.47065632050924e-18
XPC	9.78599023989601e-23	-0.131429909	0.214	0.275	3.58177028770434e-18
ANXA2	1.02609105132249e-22	-0.19978927	0.787	0.876	3.75559585694545e-18
AREG	1.03561218730867e-22	0.524257984924247	0.071	0.037	3.79044416676847e-18
GJA1	1.09379210058355e-22	0.317768453465747	0.448	0.394	4.00338846734584e-18
GUCY1A1	1.17301714788041e-22	-0.126890037	0.286	0.357	4.2933600629571e-18
ID3	1.20603313062549e-22	-0.187585193	0.626	0.716	4.41420186140236e-18
TUT4	1.23642779155661e-22	-0.060900264	0.258	0.329	4.52544935987634e-18
EPHA3	1.24452212941485e-22	-0.057754517	0.036	0.072	4.55507544587127e-18
RHOB	1.30637548362661e-22	0.498290059233311	0.58	0.577	4.78146490762176e-18
DAPK3	1.4025057321949e-22	0.174693996028221	0.244	0.182	5.13331123040656e-18
FAM204A	1.41136104141396e-22	-0.059416604	0.383	0.457	5.16572254767924e-18
PEAK1	1.55961451481041e-22	-0.128061373	0.183	0.245	5.7083450856576e-18
ZC3H13	1.64541203411592e-22	-0.093849511	0.381	0.457	6.02237258606769e-18
RPL31	1.93038653871108e-22	-0.036755809	0.743	0.826	7.06540777033641e-18
ELN	2.15675123636169e-22	0.426920252678692	0.431	0.373	7.89392520020744e-18
TIMM10	2.34862749814778e-22	-0.074536238	0.294	0.36	8.59621150597068e-18
IFI27L1	2.39320355705977e-22	-0.084754716	0.11	0.162	8.75936433919447e-18
ATRNL1	2.47148786175589e-22	0.108607548292327	0.073	0.039	9.04589272281274e-18
A2M	2.64630639045453e-22	-0.149209494	0.679	0.773	9.68574601970261e-18
CPNE1	2.77639107610987e-22	-0.097144841	0.251	0.316	1.01618689776697e-17
BDP1	3.11710581998412e-22	-0.108039068	0.3	0.368	1.14089190117239e-17
GJA4	3.15439789947306e-22	-0.270818166	0.124	0.174	1.15454117518613e-17
APP	3.18946641213742e-22	-0.147831831	0.567	0.667	1.16737660150642e-17
MRPS12	3.41796647935992e-22	-0.073249219	0.258	0.322	1.25100991111052e-17
EIF4A1	3.66586769599789e-22	-0.097386295	0.717	0.81	1.34174423541219e-17
RNASE1	3.73929132256848e-22	-0.381852071	0.204	0.261	1.36861801697329e-17
HILPDA	4.38638468529191e-22	-0.117600377	0.06	0.101	1.60546065866369e-17
IL33	4.4608248470395e-22	-0.096652517	0.236	0.308	1.63270650226493e-17
ATP5MG	4.97504074709569e-22	-0.06688731	0.778	0.855	1.82091466384449e-17
UBE2Q2	5.03957732894826e-22	-0.099730269	0.25	0.312	1.84453569816835e-17
FIBIN	5.19724535952244e-22	0.435790486096798	0.347	0.299	1.90224377403881e-17
NSA2	5.21549708370496e-22	-0.004772315	0.564	0.663	1.90892408760685e-17
CLNK	5.65243788371932e-22	0.14749862123862	0.024	0.007	2.06884878982011e-17
TRIOBP	6.37755137644301e-22	-0.146347715	0.302	0.368	2.33424757929191e-17
PLXDC1	6.71763447864087e-22	-0.096009682	0.037	0.073	2.45872139552734e-17
MAFB	6.842465108941e-22	-0.143084317	0.1	0.15	2.50441065452349e-17
PTMS	7.07373727210625e-22	-0.0893938	0.772	0.875	2.58905857896361e-17
ATP2B1	7.14905207968492e-22	-0.143924156	0.216	0.276	2.61662455168548e-17
PITPNB	7.43746433034317e-22	-0.075793127	0.307	0.376	2.7221863195489e-17
MX1	7.73226037675063e-22	-0.176769082	0.154	0.21	2.8300846204945e-17
DYNC1LI2	8.36695505258843e-22	-0.05265463	0.402	0.473	3.06238921879789e-17
SNRNP35	8.75933520652588e-22	-0.09068893	0.197	0.256	3.20600427894054e-17
THAP12	8.79888013304418e-22	-0.082149814	0.166	0.223	3.2204781174955e-17
PSMA3	9.22854254492655e-22	-0.061718457	0.427	0.505	3.37773885686857e-17
SERF2	9.31850690028673e-22	-0.082399539	0.94	0.975	3.41066671057395e-17
ERP29	9.50871031666138e-22	-0.062095315	0.521	0.604	3.48028306300123e-17
KRT222	1.0058719762585e-21	-0.095713114	0.021	0.049	3.68159202030374e-17
MRPL32	1.07709856927764e-21	-0.097145093	0.315	0.38	3.94228847341307e-17
TCEAL3	1.14224268858016e-21	-0.070178939	0.457	0.53	4.18072246447225e-17
S100A13	1.22112388246225e-21	-0.084571623	0.601	0.687	4.46943552220009e-17
UQCR10	1.24185950032504e-21	-0.020560385	0.598	0.69	4.54532995713967e-17
CCL4	1.24807977030396e-21	0.33558380156719	0.087	0.049	4.56809676728953e-17
VCL	1.26499586613854e-21	-0.08215598	0.469	0.549	4.63001136965366e-17
DECR1	1.30377712447167e-21	-0.076828956	0.271	0.336	4.77195465327876e-17
SNTB2	1.3103471654659e-21	-0.099065156	0.249	0.316	4.79600166032176e-17
PJA2	1.3248152828022e-21	-0.057299654	0.512	0.59	4.84895641658432e-17
CHCHD2	1.40999625783965e-21	-0.095936267	0.802	0.883	5.16072730331891e-17
KMT2A	1.50625928475074e-21	-0.088047463	0.396	0.472	5.51305960811619e-17
CHCHD1	1.54958260405424e-21	-0.045413038	0.307	0.375	5.67162728909891e-17
CYB5A	1.69650895220925e-21	-0.051913666	0.384	0.459	6.20939241598109e-17
CXCL8	1.92378421545733e-21	0.334629894098105	0.052	0.024	7.04124260699539e-17
HGF	1.9958617847012e-21	-0.130688201	0.119	0.171	7.30505371818485e-17
SMARCA5	2.04597278264412e-21	-0.071593122	0.37	0.44	7.48846498175575e-17
CDH5	2.16232492710707e-21	-0.199387606	0.142	0.198	7.9143254657046e-17
PYURF	2.17192504272322e-21	-0.055086788	0.444	0.521	7.94946284887124e-17
NAAA	2.48279443854913e-21	-0.085024798	0.121	0.172	9.08727592453367e-17
TBC1D1	2.61105395341929e-21	-0.087377826	0.268	0.333	9.55671857490995e-17
RRBP1	2.61700127951142e-21	-0.02732369	0.457	0.541	9.57848638313975e-17
TXN2	2.86067635536322e-21	-0.064501064	0.321	0.389	1.04703615282649e-16
ZCRB1	2.99247725353482e-21	-0.040469505	0.433	0.507	1.09527659956628e-16
ZEB1	3.10231035240678e-21	-0.099709048	0.359	0.429	1.13547661208441e-16
RPS27	3.10268132486081e-21	0.142060560042898	0.981	0.987	1.13561239171231e-16
PSMG4	3.12493713784783e-21	-0.0826022	0.227	0.289	1.14375824182368e-16
SYNE1	3.14475152744367e-21	-0.05063103	0.402	0.478	1.15101050655966e-16
ODF2L	3.15081469127246e-21	-0.090345613	0.22	0.285	1.15322968515263e-16
GBP3	3.23045262171945e-21	-0.102706797	0.104	0.152	1.18237796407554e-16
YY1	3.56995787984695e-21	-0.082678104	0.399	0.466	1.30664028360278e-16
SOX18	3.89825205434131e-21	-0.209810299	0.134	0.189	1.42679923440946e-16
HSP90B1	4.57453482946061e-21	-0.093688966	0.79	0.868	1.67432549293088e-16
IMP3	4.85624127238849e-21	-0.079546245	0.301	0.37	1.77743286810691e-16
CBX3	4.89477317467655e-21	-0.044819653	0.448	0.518	1.79153592966337e-16
LSM4	5.07063093670014e-21	-0.083133619	0.302	0.366	1.85590162914162e-16
COL17A1	5.17957448968194e-21	-0.074935588	0.013	0.037	1.89577605896849e-16
ATM	5.62536212338264e-21	-0.075210978	0.197	0.256	2.05893879077928e-16
UBE2D2	5.6725813209172e-21	-0.050172429	0.474	0.551	2.0762214892689e-16
C12orf10	5.68696816093345e-21	-0.089626256	0.27	0.331	2.08148721658325e-16
RPS3A	5.7989178603782e-21	-0.075028551	0.956	0.978	2.12246192607702e-16
SF3B1	5.79969554928143e-21	-0.011104535	0.545	0.632	2.1227465679925e-16
SLC3A2	6.02869802440693e-21	-0.099363284	0.353	0.421	2.20656376391318e-16
SCARA3	6.14052501548898e-21	0.309822903511313	0.289	0.233	2.24749356091912e-16
POLR2J	6.19000985775209e-21	-0.039028217	0.443	0.517	2.26560550803584e-16
OAZ1	6.33886243204277e-21	0.207627385703457	0.848	0.894	2.32008703875198e-16
CD79B	6.48394083278811e-21	-0.103230416	0.041	0.077	2.37318718420878e-16
ENDOD1	6.58178588091159e-21	-0.099833293	0.219	0.28	2.40899945027245e-16
COIL	6.77001717566792e-21	-0.07767794	0.138	0.191	2.47789398646621e-16
TMBIM4	7.61195740064304e-21	-0.054545325	0.615	0.704	2.78605252820936e-16
IL6ST	7.78559414746312e-21	-0.109097266	0.553	0.644	2.84960531391298e-16
DDX50	7.80917651091966e-21	-0.072739802	0.223	0.285	2.8582366947617e-16
ANTKMT	7.90705976697411e-21	-0.069898117	0.251	0.315	2.89406294531019e-16
RBM43	7.97572092856003e-21	-0.083133492	0.135	0.189	2.91919361706226e-16
JMJD1C	8.01223534133953e-21	-0.052546411	0.367	0.441	2.93255825728368e-16
CSDC2	8.41595143151148e-21	0.113279113031288	0.113	0.071	3.08032238344751e-16
COPS9	8.41982182152638e-21	-0.034698582	0.654	0.736	3.08173898489687e-16
LSM2	8.76000933478896e-21	-0.058298053	0.341	0.408	3.20625101662611e-16
PSMG2	8.82031677999652e-21	-0.072583739	0.433	0.503	3.22832414464653e-16
PSMD12	9.52114702348259e-21	-0.035015034	0.279	0.343	3.48483502206486e-16
ACAP2	1.06362847371891e-20	-0.058610926	0.307	0.376	3.89298657665859e-16
CDC42EP3	1.06999158081268e-20	-0.083969786	0.334	0.402	3.91627618493249e-16
DOK7	1.07861504125135e-20	0.0308186659814454	0.022	0.006	3.94783891248407e-16
CD63	1.14833732736647e-20	-0.127861406	0.929	0.96	4.203029451894e-16
RERGL	1.18601166494667e-20	-0.381321343	0.096	0.143	4.3409212948713e-16
RALA	1.18656005862816e-20	-0.07306412	0.216	0.281	4.34292847058494e-16
SAR1A	1.19377998708217e-20	0.25380740778039	0.365	0.307	4.36935413071943e-16
DNAJC7	1.25831296392926e-20	-0.063971902	0.28	0.345	4.60555127927747e-16
KRT14	1.26967718792909e-20	-0.414950797	0.029	0.06	4.64714547553925e-16
ADAMTS18	1.27123321390494e-20	-0.089167041	0.009	0.03	4.65284068621346e-16
FAM167B	1.29867308430429e-20	-0.152879308	0.089	0.135	4.75327335586213e-16
TMBIM1	1.30482703140179e-20	0.247050872530275	0.397	0.342	4.77579741763369e-16
HIST1H4H	1.34790359759001e-20	-0.045082423	0.022	0.05	4.9334619575392e-16
STAU1	1.41117820775578e-20	-0.084594249	0.354	0.42	5.16505335820692e-16
ANO6	1.47772083646615e-20	-0.099844165	0.344	0.409	5.40860603354976e-16
ZFP36L2	1.55890962381657e-20	-0.055389137	0.528	0.615	5.70576511413102e-16
IL1R1	1.61758481398522e-20	-0.111851976	0.322	0.389	5.9205221776673e-16
TEK	1.65533023035443e-20	-0.133644861	0.103	0.151	6.05867417612026e-16
THRAP3	1.72587901334749e-20	-0.03211204	0.429	0.507	6.31688977675315e-16
DTWD1	1.74330676352712e-20	-0.092816439	0.231	0.292	6.38067708518561e-16
FOSL2	1.77188855887185e-20	0.219500854022778	0.291	0.231	6.48528931432688e-16
SP100	1.81658954977865e-20	-0.096198974	0.415	0.488	6.64889941114484e-16
MRPS15	1.82846398712657e-20	-0.073914635	0.324	0.387	6.69236103928197e-16
CXCL1	1.91144636369084e-20	0.343231844898703	0.022	0.006	6.99608483574484e-16
CLTB	1.99193318452581e-20	-0.054921247	0.53	0.608	7.29067464868292e-16
CYB5R3	2.03161214798537e-20	0.333324870922449	0.717	0.771	7.43590362284125e-16
YBEY	2.04409325097513e-20	-0.0732121	0.097	0.144	7.48158570789408e-16
PCM1	2.11042110182255e-20	-0.049274599	0.435	0.512	7.72435227478073e-16
NTHL1	2.15276246662184e-20	-0.107518046	0.175	0.231	7.8793259040826e-16
TMEM205	2.16315728049361e-20	-0.073930856	0.323	0.39	7.91737196233468e-16
ECHS1	2.59597996413889e-20	-0.038475838	0.435	0.507	9.50154626674475e-16
HNRNPM	2.60373529773939e-20	-0.070521693	0.464	0.538	9.52993156325595e-16
WWTR1	2.71242870576492e-20	-0.060723906	0.452	0.531	9.92776030597018e-16
AC100793.2	2.75360224921771e-20	-0.09265698	0.045	0.08	1.00784595923617e-15
SRP19	2.79316272768041e-20	-0.067535849	0.359	0.426	1.02232548995831e-15
ATOH8	2.8184387034674e-20	0.124701089576295	0.164	0.114	1.0315767498561e-15
MEF2C	3.00424603357213e-20	-0.046485522	0.549	0.644	1.09958409074773e-15
UQCC2	3.07740796176762e-20	-0.034969414	0.295	0.365	1.12636208808657e-15
ADD1	3.27046774986967e-20	-0.081510474	0.397	0.468	1.1970239011298e-15
MRPL11	3.40465367241627e-20	-0.054660236	0.298	0.362	1.24613729064108e-15
COPS2	3.54090249929377e-20	-0.049997876	0.335	0.403	1.29600572376651e-15
PBDC1	3.93416860664193e-20	-0.069043173	0.235	0.297	1.43994505171701e-15
GALNT1	3.95734960265501e-20	-0.104141328	0.259	0.319	1.44842952806776e-15
GNA11	4.1903290033186e-20	-0.097730257	0.274	0.333	1.53370231850464e-15
MGMT	4.35389653760494e-20	-0.086546204	0.331	0.396	1.59356967172878e-15
MTIF3	4.40826503667955e-20	-0.090189832	0.301	0.366	1.61346908607508e-15
PRELID1	4.42599057818604e-20	-0.048309938	0.564	0.637	1.61995681152187e-15
FLYWCH2	4.63881619041946e-20	-0.090980911	0.217	0.274	1.69785311385543e-15
MYL9	5.09379824733842e-20	0.46796034713718	0.744	0.741	1.86438109650833e-15
EPHB4	5.38884906045334e-20	-0.150197509	0.093	0.139	1.97237264461653e-15
KANSL1	5.40338818882276e-20	-0.103421162	0.232	0.292	1.97769411099102e-15
LGALS3	5.43481037175147e-20	-0.087209635	0.729	0.819	1.98919494416476e-15
GTF3A	5.47644805820931e-20	-0.062937044	0.349	0.416	2.00443475378519e-15
AHNAK2	5.54389806305819e-20	-0.127837085	0.148	0.202	2.02912213005993e-15
EPB41L4A-AS1	5.76039996617061e-20	-0.072278732	0.352	0.422	2.1083639916181e-15
LLGL1	6.18617165395124e-20	0.0435703840724082	0.041	0.017	2.26420068706269e-15
HLA-DQB1	6.80698728445706e-20	0.263786270986802	0.126	0.083	2.49142541598413e-15
MT-ND1	6.81556700011698e-20	-0.029688442	0.94	0.965	2.49456567771282e-15
AL355075.4	7.04560704780868e-20	-0.060340681	0.042	0.077	2.57876263556845e-15
FSCN1	7.35346855155493e-20	-0.194256766	0.148	0.2	2.69144302455462e-15
EMP1	8.1074902599531e-20	-0.11966939	0.284	0.351	2.96742251004543e-15
PRNP	8.47236724659825e-20	0.26874612021784	0.42	0.37	3.10097113592743e-15
TMEM18	9.43808742538209e-20	-0.076081308	0.257	0.317	3.4544343785641e-15
CLIC1	9.84992122304356e-20	-0.075834291	0.776	0.86	3.60516966684617e-15
HSPA8	9.94983937311947e-20	0.268873973859404	0.742	0.774	3.64174070895546e-15
PROM1	9.98226317791593e-20	0.0330783592928359	0.028	0.009	3.65360814574901e-15
UBAC1	1.05133327527131e-19	-0.064987933	0.194	0.25	3.84798492082054e-15
ARCN1	1.10444910932644e-19	-0.085145634	0.281	0.343	4.04239418504569e-15
HIST1H4D	1.10500943705081e-19	-0.032584331	0.007	0.027	4.04444504054966e-15
AHNAK	1.1074845638701e-19	-0.118917055	0.75	0.833	4.05350425222095e-15
SHANK3	1.12131946685653e-19	-0.138342375	0.098	0.146	4.1041413806416e-15
RSL1D1	1.13648241880164e-19	-0.067779926	0.404	0.472	4.1596393010559e-15
GTF3C6	1.37599537811095e-19	-0.030227285	0.347	0.413	5.03628068342387e-15
CIB1	1.41933012440232e-19	-0.060106909	0.5	0.573	5.19489018832495e-15
CD302	1.49700680839809e-19	-0.102300969	0.422	0.488	5.47919461941784e-15
WASHC3	1.66284259576713e-19	-0.046618101	0.323	0.39	6.08617018476729e-15
ACKR3	1.72026318754729e-19	0.183624907162452	0.171	0.123	6.29633529274183e-15
KDELR1	1.91011830466035e-19	-0.056803673	0.564	0.644	6.99122400688736e-15
RPL7L1	2.04066613594306e-19	-0.083609485	0.311	0.375	7.46904212416521e-15
YPEL2	2.06721029499224e-19	-0.110960614	0.214	0.27	7.56619640070111e-15
IARS2	2.14190860367744e-19	-0.100395106	0.261	0.32	7.83959968031981e-15
HDC	2.21851280707763e-19	0.481010997582224	0.067	0.037	8.11997872518484e-15
PNKD	2.247443299327e-19	-0.056288214	0.409	0.486	8.22586721986677e-15
TOMM6	2.29488823730301e-19	-0.066242649	0.542	0.616	8.39952043735276e-15
BRD7	2.30194397619029e-19	-0.061953006	0.37	0.435	8.42534514725406e-15
MRPL1	2.50189096459951e-19	-0.08048663	0.175	0.23	9.15717111953066e-15
GUK1	2.57641364841693e-19	-0.101847026	0.802	0.89	9.4299315945708e-15
RASL11A	2.79057494569398e-19	-0.149000587	0.114	0.161	1.02137833587345e-14
ATP6V0E1	2.87299851024251e-19	-0.052946315	0.674	0.756	1.05154618473386e-14
PPCS	2.92918010434668e-19	-0.064087017	0.361	0.43	1.07210920999193e-14
PSMD9	2.9739796817548e-19	-0.074547523	0.393	0.458	1.08850630331908e-14
C1orf131	3.05816830091331e-19	-0.066020108	0.138	0.19	1.11932017981728e-14
ANP32A	3.23362555755419e-19	-0.027260346	0.336	0.403	1.18353929032041e-14
TNFSF10	3.26994712555745e-19	-0.044632585	0.266	0.34	1.19683334742528e-14
HIGD1A	3.27706624986487e-19	0.26063986052356	0.347	0.293	1.19943901811304e-14
ADA2	3.5143982550221e-19	0.0744814380818807	0.073	0.041	1.28630490532064e-14
SMARCD1	3.61808933305924e-19	-0.098849396	0.126	0.174	1.32425687679301e-14
NOTCH3	3.69660497890726e-19	-0.156507199	0.296	0.364	1.35299438832985e-14
CTSL	3.89457829870554e-19	-0.092499474	0.426	0.495	1.42545460310922e-14
EIF4B	3.89890951672776e-19	-0.021596359	0.563	0.65	1.42703987221753e-14
KDR	4.06635442408159e-19	-0.17704766	0.069	0.11	1.4883263827581e-14
SYNRG	4.12679939384123e-19	-0.085034159	0.15	0.203	1.51044984613983e-14
LBH	4.14697492256978e-19	-0.129746564	0.317	0.386	1.51783429140977e-14
ABCF1	4.2404248025273e-19	-0.080865233	0.212	0.27	1.55203788197302e-14
CDC42EP5	4.33288563751145e-19	-0.081448561	0.394	0.464	1.58587947218557e-14
PLTP	4.41855128090861e-19	-0.163212158	0.196	0.249	1.61723395432536e-14
TRIR	4.85325668934218e-19	-0.04186467	0.621	0.716	1.77634048086613e-14
RARA-AS1	5.00659459238457e-19	-0.068317332	0.063	0.102	1.83246368675867e-14
FIBP	5.1545711050899e-19	-0.060011843	0.337	0.4	1.88662457017395e-14
COMMD1	5.15895651005642e-19	-0.068338994	0.308	0.368	1.88822967224575e-14
PRG2	5.19291169346269e-19	0.319343917449267	0.028	0.01	1.90065760892428e-14
TGM2	5.3002031528238e-19	-0.012121388	0.453	0.538	1.93992735596504e-14
EPRS	5.35429876103587e-19	-0.062744141	0.303	0.369	1.95972688952674e-14
AAMDC	5.45659254654025e-19	-0.05238725	0.425	0.493	1.9971674379592e-14
WLS	5.64621540264505e-19	-0.091193359	0.181	0.235	2.06657129952212e-14
SEPTIN11	5.72633641447862e-19	-0.062143844	0.362	0.428	2.09589639106332e-14
SERPINF1	5.80524783815794e-19	-0.31871799	0.131	0.182	2.12477876124419e-14
CCPG1	6.1675211763199e-19	-0.047370639	0.535	0.617	2.25737442574485e-14
AC090630.1	6.18305246388727e-19	-0.034762898	0.003	0.017	2.26305903230738e-14
TMEM47	6.39452339790446e-19	0.40328256301971	0.456	0.426	2.34045950886701e-14
PFN1	6.769932229648e-19	0.210082171598443	0.819	0.86	2.47786289537346e-14
HDDC2	6.92085188579705e-19	-0.071763305	0.297	0.361	2.53310099872058e-14
PDGFA	6.96809329312977e-19	-0.102957367	0.292	0.357	2.55039182621843e-14
GOLGA2	6.98146071035627e-19	-0.055057108	0.288	0.352	2.5552844345975e-14
CCDC47	7.25131847198709e-19	-0.093004842	0.314	0.375	2.654055073932e-14
NASP	8.10819716426962e-19	-0.064214209	0.306	0.374	2.96768124409432e-14
CTSB	8.30035081663984e-19	0.282458044102195	0.567	0.537	3.03801140239835e-14
SAMD4A	8.57657819253894e-19	0.156933305481422	0.181	0.13	3.13911338425118e-14
RASSF8	8.60482670730027e-19	-0.075483311	0.179	0.233	3.14945262313897e-14
COA5	8.91453073541702e-19	-0.062125989	0.229	0.288	3.26280739446998e-14
HNRNPD	8.96665334087389e-19	-0.045418622	0.442	0.516	3.28188478929325e-14
PIGBOS1	9.09307487171738e-19	-0.073482925	0.144	0.195	3.32815633379728e-14
CWC25	9.23135444618108e-19	-0.078254064	0.185	0.24	3.37876804084674e-14
EIF4G2	9.27356122983829e-19	-0.044325131	0.64	0.73	3.39421614573311e-14
ECSCR	9.7300566904826e-19	-0.157271608	0.168	0.227	3.56129804928354e-14
NFIC	1.08787971471449e-18	-0.055016812	0.507	0.593	3.98174854382649e-14
ANAPC11	1.16023643831328e-18	-0.042855443	0.546	0.621	4.24658138787044e-14
MAFF	1.17515714336189e-18	0.176358427767564	0.196	0.146	4.30119266041887e-14
ARL2	1.31480673013014e-18	-0.052715065	0.563	0.646	4.81232411294932e-14
TXN	1.3252477695825e-18	-0.077559533	0.729	0.805	4.85053936144892e-14
ENTPD1	1.33909113780341e-18	-0.104569236	0.196	0.252	4.90120747347425e-14
DDX3X	1.37783696682491e-18	-0.03671574	0.461	0.536	5.04302108227584e-14
PNPLA2	1.38604260933633e-18	0.156452613066781	0.288	0.23	5.07305455443192e-14
MIS18BP1	1.51985449921552e-18	-0.107911966	0.192	0.247	5.56281945257872e-14
ACTR2	1.56811512532848e-18	0.011106149012823	0.508	0.589	5.73945817021478e-14
GINM1	1.57676285256576e-18	-0.061576351	0.449	0.519	5.77110971667595e-14
PPM1L	1.58150411500186e-18	-0.098010496	0.079	0.12	5.78846321131831e-14
PPP1CB	1.628378809499e-18	0.309861282057765	0.648	0.643	5.96002928064728e-14
PUM3	1.63948496118038e-18	-0.074178857	0.2	0.254	6.00067890641631e-14
SNRPB2	1.66957226455803e-18	-0.017448169	0.448	0.517	6.11080144550883e-14
CNOT4	1.69064121550136e-18	-0.063081604	0.231	0.289	6.18791591285651e-14
MALL	1.70996958457753e-18	-0.163653932	0.115	0.161	6.25865967651222e-14
RSBN1	2.03497061358401e-18	-0.081642082	0.206	0.262	7.44819594277884e-14
AC018742.1	2.0569019723729e-18	0.0784709876128975	0.064	0.035	7.52846690908205e-14
CXCL2	2.0765491131635e-18	0.392800140660655	0.094	0.059	7.60037740908973e-14
AC099066.2	2.08548475138815e-18	0.205376783355267	0.05	0.025	7.63308273855576e-14
PRPF6	2.08871587987614e-18	-0.076538748	0.298	0.36	7.64490899193468e-14
TMEM176B	2.14408872756359e-18	0.377762272214443	0.084	0.051	7.84757915175549e-14
CHD4	2.31100308614957e-18	-0.051601031	0.321	0.389	8.45850239561605e-14
GUCY1B1	2.31590949470248e-18	-0.093746229	0.145	0.196	8.47646034156055e-14
EPS8L2	2.41748310486173e-18	0.0850757193092822	0.081	0.048	8.84822991210441e-14
CCDC152	2.42774740303882e-18	-0.049833526	0.036	0.067	8.8857982698624e-14
IFITM3	2.43753274376199e-18	-0.110918582	0.889	0.952	8.92161359544325e-14
PBXIP1	2.47098804835816e-18	0.220158508645354	0.311	0.256	9.04406335579572e-14
PCDH17	2.60226171320223e-18	-0.115711535	0.097	0.144	9.52453809649148e-14
CLEC3B	2.63097089159892e-18	-0.110000479	0.072	0.112	9.62961656034122e-14
TYMP	2.86915895530564e-18	-0.039805585	0.243	0.306	1.05014086923142e-13
MSRB2	2.88706512622008e-18	-0.059479403	0.396	0.463	1.05669470684781e-13
FAM89B	2.92774755003739e-18	-0.065108428	0.425	0.494	1.07158488078919e-13
PPIB	2.98934293611417e-18	-0.072356923	0.788	0.86	1.09412940804715e-13
MSRB3	3.17316638044438e-18	-0.061537526	0.474	0.554	1.16141062690645e-13
TULP4	3.19568300473187e-18	-0.076393807	0.14	0.189	1.16965193656191e-13
MAGI2-AS3	3.19762777066883e-18	-0.047028942	0.349	0.415	1.1703637403425e-13
SGCA	3.40758701727977e-18	0.391098885203218	0.354	0.316	1.24721092419457e-13
HADHA	3.46553443590694e-18	-0.054364886	0.419	0.485	1.2684202588863e-13
CEBPZ	3.66836380304188e-18	-0.036471198	0.282	0.345	1.34265783555136e-13
REXO2	3.82979504524412e-18	-0.069368916	0.521	0.595	1.4017432845098e-13
ORMDL1	4.53614573894483e-18	-0.093200681	0.35	0.413	1.6602747019112e-13
MCFD2	4.73183727052921e-18	-0.06736157	0.345	0.412	1.7318997593864e-13
PPP1R7	4.90462311955374e-18	-0.045832255	0.317	0.38	1.79514110798786e-13
ENPP2	4.97775996600329e-18	0.206815747678625	0.186	0.138	1.82190992515686e-13
SDF2L1	4.98412591982672e-18	-0.068700577	0.299	0.361	1.82423992791578e-13
PTEN	5.23789958819169e-18	-0.07909476	0.36	0.419	1.91712362827404e-13
CIAO2B	5.24448640986192e-18	-0.031656818	0.54	0.616	1.91953447087356e-13
TRMT10C	5.40777734835158e-18	-0.072910321	0.231	0.285	1.97930058727016e-13
BRI3	5.4848284696409e-18	-0.055271924	0.681	0.771	2.00750206817327e-13
ICE1	5.5983458121465e-18	-0.043322529	0.185	0.24	2.04905055070374e-13
HPF1	5.64592205643821e-18	-0.061416913	0.281	0.339	2.06646393187695e-13
CYYR1	5.78823234189819e-18	-0.109809053	0.097	0.143	2.11855091945816e-13
ITGA1	5.89072333250255e-18	-0.144356759	0.356	0.42	2.15606364692926e-13
LTBP4	5.94341335024812e-18	0.45578082164604	0.53	0.522	2.17534872032432e-13
FAM110D	5.98485256547515e-18	-0.097888841	0.059	0.096	2.19051588748956e-13
KRT18	6.05083427660366e-18	-0.174581928	0.115	0.163	2.21466585357971e-13
LAMTOR4	6.08752463495621e-18	-0.029293159	0.647	0.723	2.22809489164032e-13
SPART	6.42889378489049e-18	-0.059295259	0.313	0.373	2.35303941420777e-13
SMIM10	6.4398625484077e-18	-0.088314319	0.217	0.272	2.3570540913427e-13
IKBIP	6.44165830257941e-18	-0.046394965	0.255	0.319	2.35771135532709e-13
ZNF322	6.46531944642353e-18	-0.065352036	0.179	0.231	2.36637157058548e-13
LINC02762	6.5231870734266e-18	0.172553635403173	0.2	0.15	2.38755170074487e-13
ZBTB38	6.54265633756358e-18	-0.054287319	0.398	0.466	2.39467764611165e-13
SRSF7	6.60503418534851e-18	-0.004298822	0.542	0.625	2.41750856217941e-13
FKBP3	6.63410050896741e-18	-0.059857143	0.313	0.375	2.42814712728716e-13
NUPR1	6.92378799196842e-18	-0.121934944	0.581	0.657	2.53417564294036e-13
TP53I3	7.34257773973866e-18	-0.086302737	0.125	0.173	2.68745687852175e-13
MAOB	7.56855161133023e-18	0.171803841268846	0.166	0.12	2.77016557526298e-13
ABCG2	7.67154789895609e-18	-0.089534918	0.015	0.038	2.80786324649692e-13
RPLP1	7.77864764605975e-18	-0.095051358	0.989	0.993	2.84706282493433e-13
PTPRA	7.99816533985132e-18	-0.093351964	0.335	0.393	2.92740849603898e-13
RBM39	8.85405788962636e-18	-0.038018071	0.607	0.695	3.24067372818214e-13
ENY2	9.32113244271706e-18	-0.037260157	0.523	0.598	3.41162768535887e-13
PKN2	9.38617520635302e-18	-0.05727043	0.313	0.376	3.43543398727727e-13
ZCCHC17	9.5534610962737e-18	-0.08166061	0.235	0.291	3.49666229584714e-13
SF3B6	9.91532218627263e-18	-0.050784683	0.591	0.672	3.62910707339765e-13
CYFIP1	1.0137763704713e-17	-0.079331297	0.264	0.322	3.71052289356202e-13
NEDD8	1.0534085054684e-17	-0.039249277	0.692	0.779	3.8555804708649e-13
MEGF6	1.07254801075444e-17	0.192587478173606	0.213	0.163	3.92563297416232e-13
SUMO2	1.13344744540392e-17	-0.065944062	0.781	0.864	4.1485309949229e-13
PTPRG	1.13370645324537e-17	-0.111186546	0.269	0.327	4.14947898952337e-13
CCSER2	1.15952540542097e-17	-0.031450938	0.373	0.438	4.24397893638131e-13
FDPS	1.1855663630285e-17	-0.086413748	0.385	0.448	4.3392914453206e-13
ANKRD29	1.21443372927744e-17	-0.086820479	0.072	0.112	4.44494889252838e-13
HPGD	1.22065725104879e-17	0.776513467474037	0.072	0.042	4.46772760456366e-13
CSNK1A1	1.30556378261425e-17	-0.029114632	0.55	0.635	4.77849400074641e-13
CLMP	1.34046586644759e-17	0.153252828344397	0.156	0.111	4.90623911778481e-13
SRFBP1	1.34134548752823e-17	-0.0686105	0.188	0.242	4.90945861890208e-13
FCGR3A	1.35479845742994e-17	0.185441657546544	0.047	0.023	4.95869783403932e-13
RPS28	1.35729828430367e-17	-0.045825771	0.96	0.978	4.96784745037986e-13
HMGN1	1.37474722752118e-17	-0.028920717	0.486	0.561	5.03171232745027e-13
TWF2	1.37989674196168e-17	-0.073422672	0.25	0.306	5.05056006525394e-13
TFPI	1.43834346483275e-17	-0.016896132	0.362	0.43	5.26448091563434e-13
TMSB10	1.50517036967994e-17	-0.124011728	0.951	0.974	5.50907407006554e-13
RPL37A	1.55133503113395e-17	0.156499458245394	0.955	0.971	5.67804134745337e-13
TCEAL8	1.55765708259534e-17	-0.033502278	0.4	0.465	5.70118068800721e-13
PSMD14	1.60055610442019e-17	-0.077171953	0.224	0.279	5.85819539778835e-13
ZNF706	1.62107610290995e-17	-0.046154173	0.48	0.551	5.93330064426071e-13
GSTM5	1.6537284219804e-17	0.0913291086390252	0.071	0.041	6.05281139729045e-13
SFTA1P	1.7568797421849e-17	-0.083512552	0.039	0.07	6.43035554437095e-13
MICAL2	1.75959729332097e-17	-0.070204067	0.299	0.361	6.44030205328409e-13
SIGIRR	1.79594715715517e-17	-0.082933192	0.221	0.276	6.57334618990364e-13
RBFOX2	1.7961452385114e-17	-0.082079034	0.3	0.359	6.57407118747557e-13
NDUFA7	1.81823748714155e-17	-0.077473959	0.366	0.425	6.65493102668679e-13
FAM89A	1.83786435525475e-17	-0.086906736	0.09	0.132	6.7267673266679e-13
CLINT1	1.94834595920027e-17	-0.055818109	0.295	0.357	7.13114104526893e-13
C9orf78	2.08662703084819e-17	-0.045176342	0.344	0.405	7.63726359560746e-13
RSRC1	2.13398112061026e-17	-0.03729026	0.275	0.335	7.81058429954561e-13
OSTC	2.27106701399736e-17	-0.044566349	0.544	0.621	8.31233237793175e-13
BAMBI	2.34496019879929e-17	0.11671111429703	0.085	0.052	8.58278882362526e-13
TMEM187	2.40563314779478e-17	-0.065628468	0.055	0.09	8.80485788424368e-13
IGF2R	2.43694038050774e-17	-0.088444508	0.187	0.239	8.91944548669637e-13
ZC3H6	2.4505847977046e-17	-0.098318776	0.165	0.215	8.96938541807862e-13
DRAP1	2.45470816766784e-17	-0.054024237	0.566	0.642	8.98447736448107e-13
SLC7A2	2.46319379715238e-17	-0.103049893	0.11	0.156	9.01553561695743e-13
GGCT	2.4699608934813e-17	-0.075061979	0.234	0.289	9.04030386623091e-13
ICAM2	2.48538429894077e-17	-0.143281745	0.141	0.19	9.0967550725531e-13
STK17A	2.51826453403294e-17	-0.080526807	0.235	0.29	9.21710002101397e-13
NEAT1	2.55672379690572e-17	-0.071381246	0.719	0.807	9.35786476905464e-13
MYOZ2	2.56212889258695e-17	0.170199526303619	0.094	0.06	9.3776479597575e-13
ZNF280D	2.66456194651607e-17	-0.056107272	0.24	0.296	9.75256318044346e-13
TSHZ2	2.78659221804957e-17	-0.115721159	0.07	0.109	1.01992061772832e-12
PNN	2.79361692374673e-17	-0.065087061	0.425	0.497	1.02249173026054e-12
NFE2L1	2.85643547315443e-17	-0.094341004	0.317	0.378	1.04548394752925e-12
GAS6	2.90662885877902e-17	0.414328895973875	0.701	0.753	1.06385522860171e-12
POLR2I	2.98056553813844e-17	-0.033676288	0.478	0.549	1.09091679261405e-12
CHMP4A	3.03579157858835e-17	-0.046539037	0.349	0.413	1.11113007567912e-12
MAP4	3.15546656497905e-17	0.000462646610112971	0.479	0.555	1.15493231744798e-12
CARHSP1	3.22289158408346e-17	-0.092266531	0.379	0.444	1.17961054869039e-12
SNX2	3.36939302370756e-17	-0.054214144	0.326	0.385	1.2332315406072e-12
MNAT1	3.38836146352337e-17	-0.051065533	0.26	0.319	1.24017417926419e-12
IL6	3.39771028295843e-17	0.43169887116755	0.037	0.017	1.24359594066562e-12
TMEM176A	3.40245808086039e-17	0.203692366803268	0.063	0.035	1.24533368217571e-12
CADPS2	3.40313596006919e-17	-0.087774054	0.126	0.173	1.24558179274492e-12
CARMN	3.68266322884871e-17	-0.149206511	0.254	0.313	1.34789156839092e-12
RTF1	3.73698023744921e-17	-0.070768107	0.441	0.514	1.36777213670878e-12
EGLN3	3.74347752271612e-17	-0.079649528	0.045	0.077	1.37015020808933e-12
ACVRL1	3.80273997448496e-17	-0.112970592	0.166	0.218	1.39184085806124e-12
APBB2	3.81622241467766e-17	-0.097994861	0.205	0.257	1.39677556599617e-12
LMNA	4.07466696409608e-17	-0.129247361	0.767	0.865	1.49136885552881e-12
INAFM1	4.14413445630017e-17	-0.110588394	0.202	0.254	1.51679465235043e-12
MRPL27	4.15042406061955e-17	-0.063757852	0.299	0.355	1.51909671042736e-12
ARPC1A	4.17624297140141e-17	-0.086613561	0.404	0.47	1.52854668996263e-12
MYOF	4.65040378389503e-17	-0.104654532	0.324	0.382	1.70209428894342e-12
MS4A2	4.77249247599887e-17	0.225417037294542	0.067	0.037	1.74677997114035e-12
AQP1	4.87847804469523e-17	-0.114484179	0.615	0.709	1.7855717491389e-12
PARP14	5.04155516175852e-17	-0.046304842	0.242	0.302	1.84525960475524e-12
SNRPF	5.05686634100439e-17	-0.010584129	0.508	0.575	1.85086364947102e-12
PABPC4	5.20805213315438e-17	-0.052692289	0.265	0.322	1.90619916125584e-12
AMOTL1	5.44281700952464e-17	-0.10320217	0.171	0.22	1.99212545365611e-12
PAMR1	5.46425137039975e-17	0.0702814512759879	0.043	0.02	1.99997064408001e-12
COX7A2L	5.47560921825576e-17	-0.034322026	0.545	0.625	2.00412772997379e-12
TGS1	5.56196775125649e-17	-0.070200759	0.166	0.216	2.03573581663739e-12
COMMD4	5.66777718173323e-17	-0.077050846	0.271	0.327	2.07446312628618e-12
AP3S1	5.84298515689256e-17	0.232612407326442	0.433	0.391	2.13859099727425e-12
NTRK2	5.93479513015082e-17	-0.070365265	0.067	0.105	2.1721943655865e-12
PODXL	5.96048845515805e-17	-0.321046177	0.171	0.219	2.1815983794724e-12
CLEC2B	6.08600917221405e-17	-0.081930222	0.121	0.168	2.22754021712206e-12
NARS	6.21695039487682e-17	-0.061578646	0.355	0.416	2.27546601402886e-12
C12orf45	6.33671373130307e-17	-0.03106302	0.133	0.181	2.31930059279424e-12
IGSF8	6.44762178491359e-17	0.127328221163355	0.185	0.137	2.35989404949622e-12
RNF145	6.51063924020242e-17	-0.086832556	0.288	0.348	2.38295906830649e-12
NT5C	6.57062839744713e-17	-0.096745054	0.284	0.338	2.40491569974962e-12
CTTNBP2NL	6.64873672034022e-17	-0.117351169	0.214	0.266	2.43350412701172e-12
TNFRSF1A	6.662861450552e-17	-0.074958871	0.403	0.468	2.43867391951654e-12
MXRA5	6.72853695541944e-17	-0.031853227	0.107	0.155	2.46271181105307e-12
CRYAB	6.87059360284962e-17	0.551306391788391	0.569	0.578	2.51470596457899e-12
MRTFB	6.98272250423796e-17	-0.044255527	0.163	0.217	2.55574626377614e-12
MS4A6A	7.23504917740171e-17	0.138820143147592	0.051	0.026	2.6481003494208e-12
SRRM1	7.55262763885466e-17	-0.032716749	0.543	0.619	2.76433724209719e-12
MYOCD	7.69534459026045e-17	0.186617853232254	0.166	0.122	2.81657307348123e-12
MGST3	7.7496465573333e-17	-0.083291353	0.747	0.837	2.83644813644956e-12
SF3B5	7.79436920298749e-17	-0.015753008	0.539	0.611	2.85281707198545e-12
IFI44	7.99293969989969e-17	-0.093797615	0.112	0.156	2.92549585956028e-12
RAP1B	8.0169048095707e-17	0.010324600535971	0.528	0.605	2.93426732935097e-12
RAMP3	8.15427055485259e-17	-0.332814724	0.147	0.194	2.9845445657816e-12
S100A10	8.21049624907679e-17	-0.212261122	0.764	0.822	3.0051237321246e-12
CD163	8.24601673560354e-17	0.0918715660282688	0.046	0.023	3.01812458539825e-12
TXNL1	8.42396276231715e-17	-0.042733706	0.38	0.44	3.0832546106357e-12
CDKN1B	8.8914998276304e-17	-0.085295807	0.204	0.256	3.254377851911e-12
NAA38	8.89720166728495e-17	-0.044414836	0.564	0.64	3.25646478224296e-12
PHF3	9.12109323536427e-17	-0.049918054	0.334	0.396	3.33841133507568e-12
KIAA1143	9.19568042778105e-17	-0.091308004	0.217	0.267	3.36571099337214e-12
JPT1	9.53000084244487e-17	-0.094815004	0.166	0.216	3.48807560834325e-12
FAM229B	9.62393129999538e-17	-0.081861376	0.208	0.259	3.52245509511131e-12
ZFPM1	9.62926484706163e-17	-0.079665526	0.119	0.163	3.52440722667303e-12
RAB10	9.68777202495217e-17	-0.023678361	0.343	0.405	3.54582143885274e-12
WSB2	1.08276600757032e-16	0.141894517038251	0.173	0.126	3.96303186430814e-12
PIBF1	1.09283986729906e-16	-0.08322238	0.161	0.209	3.99990319830128e-12
DIPK2B	1.14090845328841e-16	-0.090668579	0.071	0.11	4.17583902988091e-12
SNW1	1.16813007555039e-16	-0.060030678	0.326	0.384	4.27547288952197e-12
PTGES3	1.17865645914676e-16	-0.037762741	0.644	0.732	4.31400050612307e-12
USE1	1.1982475514904e-16	-0.045200473	0.225	0.28	4.38570586321003e-12
USP34	1.2081815377262e-16	-0.064393355	0.31	0.368	4.42206524623165e-12
NIFK	1.25275262385852e-16	-0.058007979	0.255	0.312	4.58519987858457e-12
ITPR2	1.35695637418456e-16	-0.004952138	0.223	0.283	4.9665960251529e-12
TIMM13	1.36476012504596e-16	-0.056726782	0.357	0.417	4.99515853368072e-12
HNRNPA1P48	1.45544569632089e-16	-0.047612592	0.076	0.115	5.32707679310409e-12
FBXW11	1.49352818071533e-16	-0.063805045	0.248	0.303	5.46646249423619e-12
SEPTIN9	1.53212136804444e-16	-0.069838277	0.206	0.261	5.60771741917945e-12
ABI3	1.55812931109463e-16	-0.112785309	0.048	0.08	5.70290909153746e-12
TMEM208	1.57732543500333e-16	-0.047178855	0.371	0.431	5.77316882465567e-12
C1QBP	1.58778750910864e-16	-0.051671692	0.436	0.494	5.81146106208852e-12
SOD3	1.73184099606882e-16	0.471522806090678	0.598	0.622	6.33871122971149e-12
CDC26	1.78181721478617e-16	-0.004864336	0.307	0.369	6.52162918783887e-12
RBIS	1.81805733492671e-16	-0.012457974	0.57	0.648	6.65427165156525e-12
LSM3	1.81961409243571e-16	-0.031386843	0.471	0.536	6.65996953972395e-12
ADRA1B	1.83172368843004e-16	0.0476355165354181	0.048	0.024	6.70429187202278e-12
ACTG1	1.85316234537175e-16	0.124186724875315	0.929	0.959	6.78275950029514e-12
NDUFB5	1.94793089485687e-16	-0.039389198	0.416	0.48	7.12962186826564e-12
SSB	1.95934678576627e-16	-0.018404516	0.58	0.663	7.17140517058312e-12
TIE1	1.96174355521508e-16	-0.114479005	0.112	0.157	7.18017758644271e-12
CAPG	1.97465381000836e-16	0.305646484164137	0.264	0.214	7.22743041001160e-12
PPP2R2A	2.06120935460079e-16	-0.068938543	0.238	0.291	7.54423235877435e-12
HOOK3	2.08329765979779e-16	-0.047376615	0.336	0.396	7.62507776462590e-12
CTNNB1	2.08865109301128e-16	0.318537845995827	0.478	0.436	7.6446718655306e-12
TMEM106C	2.11591599406128e-16	0.17380557797413	0.31	0.258	7.74446412986368e-12
MESD	2.15798590479116e-16	-0.043914066	0.355	0.417	7.89844421012611e-12
MYADM	2.36607346609656e-16	0.265910861676974	0.455	0.418	8.66006549326001e-12
MED4	2.38747503558797e-16	-0.079211523	0.348	0.403	8.73839737775552e-12
DDIT4	2.41153861849743e-16	-0.096796067	0.297	0.361	8.82647249756245e-12
ISG20	2.4146044196166e-16	-0.091871411	0.07	0.107	8.83769363623871e-12
ARHGEF15	2.41549910074989e-16	-0.127180247	0.066	0.101	8.84096825865469e-12
UBB	2.54454567298505e-16	-0.020424751	0.823	0.908	9.31329161769258e-12
HLTF	2.83688981619189e-16	-0.083775805	0.205	0.256	1.03833004162439e-11
NPTN	2.88280300081546e-16	0.266857068408558	0.456	0.421	1.05513472632847e-11
EMC10	2.90912002347787e-16	0.22702286614551	0.34	0.289	1.06476701979314e-11
HIST1H2BC	2.93035151279246e-16	-0.029404287	0.016	0.038	1.07253795719717e-11
ATP5F1C	3.02641696123697e-16	-0.027018446	0.561	0.633	1.10769887198234e-11
NME3	3.08090057194521e-16	-0.030722259	0.562	0.642	1.12764041833767e-11
CAMK2N1	3.11640349344986e-16	-0.105695416	0.078	0.116	1.14063484263758e-11
CYTH3	3.14297333726588e-16	-0.071332054	0.147	0.194	1.15035967117268e-11
XRN2	3.23133773673442e-16	-0.021146434	0.391	0.457	1.18270192502217e-11
CD81	3.2318020996651e-16	0.185868085611796	0.862	0.923	1.18287188649842e-11
ST6GAL1	3.38039784706312e-16	-0.109072756	0.161	0.208	1.23725941600357e-11
COX6B1	3.39114247453268e-16	-0.039331743	0.742	0.819	1.24119205710371e-11
TYW3	3.40342821482779e-16	-0.077912723	0.223	0.276	1.24568876090912e-11
DYNLL1	3.41932524001965e-16	-0.090584277	0.82	0.887	1.25150723109959e-11
STC1	3.49537768804636e-16	-0.174584776	0.025	0.05	1.27934318760185e-11
MARCKSL1	3.56195287974646e-16	-0.152591565	0.146	0.195	1.303710373516e-11
FGL2	3.59376592898709e-16	0.427082667460842	0.426	0.391	1.31535426766856e-11
ADGRG1	3.65752601780978e-16	-0.108724901	0.063	0.098	1.33869109777856e-11
ARL3	3.72445820078975e-16	-0.066777275	0.362	0.419	1.36318894607106e-11
ZFP91	3.98479300855562e-16	-0.068002192	0.276	0.33	1.45847408906144e-11
FMO3	4.14286909166369e-16	-0.076259712	0.029	0.056	1.51633151623983e-11
EGR1	4.54929550018338e-16	0.429926242850375	0.477	0.451	1.66508764602212e-11
NDUFC2	4.62861783156503e-16	-0.040921669	0.672	0.763	1.69412041253112e-11
TMEM131	4.64078509899248e-16	-0.077818148	0.139	0.184	1.69857375408224e-11
PSMD4	4.76624309588897e-16	-0.036688666	0.45	0.514	1.74449263552632e-11
DGCR6L	4.82192724300925e-16	-0.067736423	0.309	0.367	1.76487359021382e-11
CDC40	5.09543344648681e-16	-0.051565441	0.258	0.313	1.86497959574864e-11
EDNRA	5.13464399475943e-16	-0.10623761	0.092	0.131	1.8793310485219e-11
MAP4K3-DT	5.14130013569304e-16	-0.069019186	0.13	0.175	1.88176726266501e-11
NCBP2AS2	5.23804825518868e-16	-0.07999836	0.223	0.274	1.91717804188161e-11
ITM2A	5.2383957691156e-16	-0.123749216	0.188	0.24	1.917305235454e-11
BPTF	5.23946268112977e-16	-0.06929814	0.385	0.448	1.91769573592031e-11
CCL21	5.24601246016846e-16	-0.766767759	0.04	0.069	1.92009302054626e-11
LPGAT1	5.42142210248242e-16	-0.033259011	0.212	0.265	1.98429470372959e-11
SNU13	5.74622019724288e-16	-0.042276777	0.585	0.662	2.10317405439287e-11
JAG1	5.9068799189355e-16	-0.078365515	0.406	0.475	2.16197711912958e-11
LYZ	6.08415005553088e-16	0.528346828046878	0.071	0.043	2.22685976182486e-11
BAD	6.18432089839355e-16	-0.040328915	0.412	0.474	2.26352329202102e-11
EPAS1	6.29867911542396e-16	-0.009726561	0.547	0.631	2.30537954303632e-11
IL1B	6.32291711464739e-16	0.222211233035014	0.03	0.012	2.31425089313209e-11
TRIM44	6.48296276165915e-16	-0.039164749	0.26	0.316	2.37282920039487e-11
NOS3	6.9430089339109e-16	-0.121748067	0.061	0.095	2.54121069990073e-11
RPS16	7.01279677758279e-16	-0.085079321	0.915	0.958	2.56675374856308e-11
LAMC1	7.21004342592788e-16	-0.093707728	0.344	0.404	2.63894799432386e-11
CD55	7.22203788688875e-16	0.362037409894197	0.4	0.353	2.64333808698015e-11
TRMT112	7.78681379241691e-16	-0.036355561	0.668	0.761	2.85005171616251e-11
PRRX1	7.80072811682603e-16	-0.100909587	0.332	0.391	2.8551444980395e-11
CASP4	8.11165139859956e-16	-0.03948902	0.258	0.315	2.96894552840143e-11
ATOX1	8.25174927652953e-16	-0.001828147	0.576	0.65	3.02022275270257e-11
LRRC32	8.31022381898989e-16	-0.090859024	0.191	0.242	3.04162501998849e-11
UTP11	8.7101183190357e-16	-0.067260334	0.19	0.239	3.18799040595026e-11
ERAP2	9.53587102708233e-16	0.187978615628512	0.127	0.089	3.4902241546224e-11
NTAN1	9.75632074199029e-16	-0.071430364	0.265	0.319	3.57091095477587e-11
RPL41	9.93441165949747e-16	-0.053074189	0.989	0.992	3.63609401149267e-11
NSMCE4A	1.11195466673662e-15	-0.072574819	0.198	0.248	4.06986527572271e-11
NSD1	1.13477052591159e-15	-0.073559662	0.211	0.262	4.15337360188902e-11
HSPB6	1.14574072676829e-15	0.30641777451212	0.285	0.238	4.19352563404462e-11
ATP1B3	1.21935246453586e-15	-0.109976076	0.406	0.465	4.46295195544769e-11
GNG10	1.22969869929709e-15	-0.015281328	0.505	0.573	4.50082020929729e-11
SLC18A2	1.25184570917957e-15	0.271572759887555	0.059	0.034	4.58188048016816e-11
PSMB2	1.29844851677306e-15	-0.049480711	0.417	0.478	4.75245141624108e-11
FARP1	1.33053472224676e-15	-0.053492064	0.146	0.192	4.86989013689536e-11
COPS6	1.36911542462732e-15	-0.050907911	0.443	0.513	5.01109936567845e-11
FOXC1	1.37948196984275e-15	-0.082443952	0.427	0.497	5.04904195782146e-11
DBNDD2	1.43160952098926e-15	-0.096121695	0.479	0.552	5.23983400777281e-11
CCT5	1.46875483140145e-15	-0.041868562	0.387	0.446	5.37578955841245e-11
UBTF	1.49140458915747e-15	-0.066280064	0.229	0.281	5.45868993677525e-11
PNISR	1.49340876483053e-15	-0.06851847	0.542	0.621	5.46602542015622e-11
SLCO2A1	1.5465626417888e-15	-0.122228464	0.103	0.146	5.6605739252112e-11
DYNC1LI1	1.59323973910902e-15	-0.06320331	0.27	0.324	5.83141676911293e-11
ALDH1B1	1.59414714430089e-15	0.263779102147785	0.208	0.164	5.8347379628557e-11
CHPF	1.655341565759e-15	0.298001089333792	0.284	0.24	6.0587156648345e-11
ATP5PD	1.72836136963131e-15	-0.0079739	0.606	0.685	6.32597544898756e-11
CENPX	1.75479417286719e-15	-0.039512433	0.305	0.361	6.42272215211122e-11
SPECC1	1.76730558942119e-15	-0.089073172	0.204	0.254	6.46851518784049e-11
RPP38	1.77603980743865e-15	-0.068699863	0.119	0.162	6.50048329920619e-11
AOPEP	1.81250223900743e-15	-0.05480529	0.525	0.605	6.6339394449911e-11
CDK5RAP2	1.82284673860729e-15	-0.075717153	0.183	0.23	6.67180134797654e-11
PDCD6	1.88630601510107e-15	-0.070138298	0.479	0.54	6.90406864587143e-11
CYSTM1	1.89943011315639e-15	-0.075004601	0.457	0.522	6.9521041571637e-11
CDO1	1.90707596224296e-15	0.171701512768146	0.188	0.144	6.98008872940546e-11
PNRC2	1.98842243402364e-15	-0.039212817	0.368	0.428	7.27782495076991e-11
C12orf65	2.07343984904955e-15	-0.068424103	0.153	0.199	7.58899719150627e-11
RPAIN	2.11901670570993e-15	-0.046342537	0.318	0.376	7.7558130445689e-11
HIST1H1A	2.13111142006579e-15	-0.037848807	0.02	0.043	7.80008090858278e-11
PPP1R12A	2.16093012184634e-15	-0.058836324	0.484	0.561	7.90922033896979e-11
RHEX	2.27875687483525e-15	0.299938835583963	0.061	0.035	8.34047803758449e-11
ZMAT2	2.35158929604715e-15	-0.051793507	0.335	0.391	8.60705198246217e-11
TRAC	2.39860140167532e-15	-0.053058435	0.022	0.045	8.77912099027184e-11
C11orf58	2.69709004729816e-15	-0.025006939	0.657	0.744	9.87161928211601e-11
UPF2	2.8969546350714e-15	-0.066897492	0.239	0.291	1.06031436598248e-10
GRHPR	2.92033581933758e-15	-0.07362238	0.34	0.395	1.06887211323575e-10
MDP1	3.0010951830959e-15	-0.055783829	0.264	0.317	1.09843084796493e-10
XG	3.04750756880622e-15	-0.052110677	0.045	0.074	1.11541824525877e-10
DOCK6	3.05304138066339e-15	-0.131407042	0.117	0.159	1.11744367573661e-10
SLCO3A1	3.18256654169663e-15	-0.102786995	0.241	0.291	1.16485117992638e-10
ILF3-DT	3.25079438863562e-15	-0.081967964	0.129	0.173	1.18982325418452e-10
TMEM219	3.27270792034635e-15	-0.042938186	0.524	0.59	1.19784382592597e-10
ZFYVE16	3.27819265509525e-15	-0.036301712	0.208	0.261	1.19985129369141e-10
DNAJC19	3.55775192081669e-15	-0.068052968	0.417	0.478	1.30217278053812e-10
NT5DC3	3.70197067796511e-15	0.107884588718103	0.096	0.063	1.35495828784201e-10
RBMX2	3.7114828031921e-15	-0.05793108	0.192	0.24	1.35843982079634e-10
ITM2C	3.92284218440155e-15	0.288934957862322	0.265	0.221	1.43579946791281e-10
DCTN3	3.9316362479115e-15	-0.036121829	0.508	0.579	1.43901818309809e-10
PIN1	4.03361391582916e-15	-0.040066018	0.428	0.491	1.47634302933263e-10
SYNE3	4.07960756769518e-15	-0.081971629	0.102	0.142	1.49317716585211e-10
CRBN	4.15433736579388e-15	-0.040678849	0.341	0.401	1.52052901925422e-10
TPRKB	4.20285665566972e-15	-0.042866447	0.254	0.307	1.53828756454168e-10
TNFRSF11B	4.40978756813334e-15	0.41650264050498	0.357	0.313	1.61402634781249e-10
CRYBB2	4.42211733823482e-15	-0.024941323	0.004	0.018	1.61853916696733e-10
CNN3	4.48796612425112e-15	-0.063500002	0.531	0.611	1.64264048113715e-10
GTF2H5	4.53457523250994e-15	-0.013628061	0.44	0.505	1.65969988085096e-10
DUT	4.63343796429625e-15	-0.031588731	0.547	0.622	1.69588462931207e-10
NDUFV3	4.75023285855925e-15	-0.043122655	0.259	0.313	1.73863272856127e-10
TNRC6B	4.7679428395702e-15	-0.052759356	0.41	0.475	1.74511475871109e-10
RAB8B	4.79748141982529e-15	-0.029357609	0.178	0.227	1.75592617447025e-10
CALCOCO2	4.86246283036417e-15	-0.058599826	0.342	0.396	1.77971002054159e-10
ZNF524	5.09307925996778e-15	-0.060141678	0.2	0.247	1.86411793994081e-10
USP1	5.10188182818014e-15	-0.063133082	0.196	0.245	1.86733976793221e-10
RNF125	5.28963104954103e-15	-0.053143763	0.027	0.051	1.93605786044251e-10
IFT57	5.512029672428e-15	-0.053706173	0.304	0.358	2.01745798040537e-10
NR4A1	5.51867367382538e-15	0.26753509968145	0.233	0.185	2.01988975135683e-10
EML1	5.61527437579515e-15	-0.071193059	0.114	0.155	2.05524657428478e-10
METTL9	5.6484868315638e-15	-0.054606813	0.286	0.34	2.06740266522067e-10
CCDC90B	5.68030431868812e-15	-0.044613481	0.328	0.383	2.07904818368304e-10
ATE1	5.97736009409028e-15	-0.068477049	0.132	0.175	2.18777356803798e-10
UFSP2	6.03580806994802e-15	-0.054140223	0.264	0.316	2.20916611168167e-10
FAM174C	6.04520800890901e-15	-0.064841667	0.256	0.309	2.21260658334079e-10
PHB2	6.28894517748203e-15	-0.046863872	0.478	0.545	2.3018168244102e-10
CCDC122	7.02047314152951e-15	-0.04518419	0.046	0.076	2.56956337453122e-10
DNMT1	7.07913696167979e-15	-0.091299422	0.14	0.184	2.59103491934442e-10
ASAP2	7.19566718255921e-15	-0.104686851	0.258	0.307	2.6336861454885e-10
NCAM1	7.30287536790654e-15	0.0448409798271836	0.057	0.032	2.67292541340747e-10
KIFAP3	7.31484622007048e-15	-0.06106089	0.212	0.261	2.677306865008e-10
TRIM47	7.38122210462132e-15	-0.094063578	0.225	0.276	2.70160110251245e-10
CXCL10	7.51032179764683e-15	0.797914132603568	0.014	0.003	2.74885288115672e-10
PGF	7.94559774897666e-15	-0.174298155	0.191	0.238	2.90816823210295e-10
FXYD5	8.04187549271926e-15	0.307926785908376	0.588	0.556	2.94340684909018e-10
PRDX4	8.05324235398526e-15	-0.034681625	0.477	0.547	2.94756723398214e-10
KCNK15	8.26257387378047e-15	0.165069550629456	0.168	0.127	3.02418466354239e-10
TNS2	8.29478869168935e-15	-0.099245732	0.305	0.359	3.03597560904522e-10
ICK	8.43086619319054e-15	-0.07581045	0.161	0.207	3.08578133536967e-10
PIGP	8.4580467408076e-15	-0.046279011	0.264	0.317	3.09572968760299e-10
DNAJB5	8.5771026992677e-15	0.0773725890637159	0.076	0.047	3.13930535895897e-10
SH3BP5	8.68525392099495e-15	-0.150907695	0.254	0.301	3.17888978762336e-10
LINC02593	8.76951786003563e-15	0.0275537174446323	0.019	0.006	3.20973123195164e-10
MAP2K2	8.77701932548115e-15	-0.048132413	0.432	0.493	3.21247684331935e-10
RABGGTB	9.47033811778372e-15	0.160927475026607	0.234	0.185	3.46623845449002e-10
RNF169	9.52525346837889e-15	-0.082694814	0.128	0.17	3.48633802196136e-10
DCXR	9.52781791171582e-15	-0.067589589	0.241	0.291	3.48727663386711e-10
CXXC5	9.59822816653913e-15	-0.074594879	0.206	0.255	3.51304749123499e-10
VPS28	9.77854235610848e-15	-0.010190262	0.645	0.725	3.57904428775926e-10
TBX2-AS1	9.81694213849074e-15	-0.100504082	0.058	0.089	3.593098992109e-10
HLA-C	9.82206780755482e-15	-0.163465379	0.826	0.903	3.59497503824314e-10
TRIAP1	9.84680076671263e-15	-0.063494796	0.17	0.216	3.60402754862449e-10
PTP4A3	9.89087619620714e-15	-0.15375142	0.148	0.191	3.62015959657377e-10
CRYBG3	1.01506339950917e-14	-0.086334549	0.172	0.219	3.71523354854351e-10
UBR2	1.02930734778719e-14	-0.074725395	0.185	0.232	3.76736782363588e-10
POLD4	1.05053913639784e-14	-0.045510786	0.439	0.499	3.84507829312972e-10
CDC42BPB	1.07625906118514e-14	-0.099507233	0.214	0.264	3.93921578984374e-10
MRPS16	1.08301870265801e-14	-0.052390558	0.265	0.317	3.96395675359859e-10
FCF1	1.09821952776067e-14	-0.089293962	0.114	0.154	4.01959329355682e-10
AKT1	1.10152229786201e-14	0.180465070665234	0.298	0.245	4.03168176240474e-10
ETS2	1.10739284206381e-14	-0.091031255	0.336	0.395	4.05316854123773e-10
MRPL23	1.12349855753635e-14	0.160972477423177	0.249	0.2	4.11211707043879e-10
ARL14EP	1.12891661361482e-14	-0.061970965	0.194	0.241	4.1319476974916e-10
SHROOM3	1.14613541918895e-14	0.110010752454259	0.152	0.112	4.19497024777348e-10
IFIT1	1.17931518172714e-14	-0.122111331	0.105	0.144	4.31641149663952e-10
XPO1	1.18724889624191e-14	-0.061036703	0.234	0.285	4.34544968513503e-10
SLAIN2	1.2186826287546e-14	-0.031123411	0.236	0.286	4.4605002895047e-10
KIF2A	1.2203060787965e-14	-0.001462924	0.165	0.212	4.46644227900308e-10
TBC1D2B	1.2581305456329e-14	-0.077621167	0.136	0.178	4.60488361007097e-10
IGHG2	1.29107255364035e-14	0.0310751548030199	0.02	0.007	4.72545465357905e-10
EMC6	1.30233149452654e-14	-0.048751267	0.292	0.345	4.76666350311658e-10
LZIC	1.33939092957399e-14	-0.054910161	0.224	0.274	4.90230474133377e-10
HBB	1.3402880197012e-14	0.0972275325222824	0.015	0.004	4.90558818090838e-10
MRTO4	1.3724133728028e-14	-0.063623473	0.14	0.182	5.02317018579552e-10
ZEB2	1.41868820149754e-14	0.022618994624769	0.316	0.379	5.19254068630114e-10
NMI	1.42682068762554e-14	-0.04074199	0.153	0.199	5.22230639877825e-10
CFLAR	1.4313292758682e-14	-0.028860576	0.351	0.413	5.23880828260522e-10
MDK	1.43494888512813e-14	-0.069391183	0.184	0.236	5.25205641445745e-10
LIMS1	1.46635166564013e-14	0.0524698110997541	0.498	0.572	5.36699373140944e-10
TCP11L2	1.47729716192713e-14	-0.068184182	0.059	0.091	5.40705534236949e-10
TNXB	1.47947513960425e-14	-0.135696104	0.192	0.242	5.41502695846551e-10
PAFAH1B1	1.48395236553396e-14	-0.029421745	0.408	0.468	5.43141405309086e-10
SHE	1.4931727013707e-14	-0.083932319	0.079	0.115	5.4651614042869e-10
PKM	1.51815503294137e-14	0.272991670007061	0.706	0.741	5.55659923606871e-10
PSMD13	1.5591037479442e-14	-0.031889307	0.356	0.412	5.70647562785058e-10
METTL18	1.56552777720149e-14	-0.044482322	0.052	0.082	5.72998821733517e-10
RTF2	1.67707641175738e-14	-0.055669713	0.439	0.496	6.1382673746732e-10
MRPS7	1.69649874063106e-14	-0.066348554	0.3	0.351	6.20935504058376e-10
PSMA4	1.79593345570951e-14	-0.037184883	0.425	0.483	6.57329604124239e-10
SAMSN1	1.82387390362582e-14	0.314096750000276	0.084	0.055	6.67556087466087e-10
URI1	1.82419267334874e-14	-0.036610554	0.283	0.336	6.67672760372372e-10
VDAC3	1.84864740780943e-14	-0.022676331	0.366	0.422	6.76623437732329e-10
NORAD	1.85915900183572e-14	-0.010976041	0.618	0.694	6.80470786261892e-10
HNRNPA3	1.92629152289799e-14	-0.002934168	0.624	0.71	7.05041960295895e-10
CHST14	1.96746903008561e-14	0.0833750611686968	0.115	0.079	7.20113339701634e-10
HIP1	1.97814726489484e-14	-0.091713895	0.231	0.28	7.2402168042416e-10
AFAP1L1	1.99475470402415e-14	-0.127330929	0.068	0.101	7.30100169219879e-10
TMEM14B	2.02358773686891e-14	-0.041187038	0.467	0.526	7.4065334757139e-10
AKR7A2	2.04018851192174e-14	-0.051468857	0.319	0.374	7.46729397248476e-10
LAP3	2.17417855392944e-14	-0.074420587	0.311	0.363	7.95771092523716e-10
DNPH1	2.32749480738216e-14	-0.048955321	0.229	0.279	8.51886374449943e-10
LTBP2	2.36678388321619e-14	0.447715145631018	0.491	0.46	8.66266569095957e-10
KITLG	2.37633001596609e-14	-0.065836534	0.063	0.095	8.69760549143748e-10
SHC4	2.38528208370052e-14	0.0650034149577526	0.091	0.06	8.73037095455227e-10
S100A3	2.45213257143341e-14	-0.072001451	0.064	0.096	8.97505042470341e-10
R3HCC1	2.47362284071062e-14	-0.06146041	0.198	0.244	9.05370695928492e-10
SPTLC2	2.50986623775378e-14	-0.058490731	0.148	0.193	9.1863614168026e-10
TPH1	2.5105300956498e-14	0.172000172189649	0.115	0.081	9.18879120308785e-10
AC074387.1	2.5192332337373e-14	0.0234252720949368	0.016	0.004	9.22064555880188e-10
TSPAN15	2.52074041528676e-14	-0.084452062	0.072	0.107	9.22616199399106e-10
FAT1	2.72568096233996e-14	-0.072128114	0.199	0.246	9.97626489026050e-10
TRAPPC10	2.82798516050326e-14	-0.047987937	0.095	0.134	1.0350708485958e-09
PRDX5	2.90163817240661e-14	-0.025388843	0.627	0.704	1.06202858748254e-09
OFD1	2.94190930519014e-14	-0.049466403	0.187	0.234	1.07676822479264e-09
KRIT1	3.00703444248338e-14	-0.079925475	0.211	0.259	1.10060467629334e-09
REX1BD	3.03501735508169e-14	-0.016444488	0.487	0.55	1.11084670213345e-09
FZD4	3.06782761450526e-14	-0.113963373	0.189	0.234	1.12285558518507e-09
R3HDM2	3.241044657195e-14	-0.052604336	0.222	0.271	1.18625475497994e-09
FGD5	3.28005009263213e-14	-0.095085091	0.096	0.133	1.20053113440429e-09
MPC1	3.32501279207623e-14	-0.058073812	0.377	0.437	1.21698793202782e-09
BRD1	3.36127804967956e-14	-0.066604583	0.111	0.15	1.23026137896322e-09
SH2D3C	3.48316264190082e-14	-0.087874477	0.068	0.102	1.27487235856212e-09
ISCU	3.54363141386431e-14	-0.033672339	0.652	0.739	1.29700453378848e-09
FSTL3	3.60412437474474e-14	0.187217620833662	0.186	0.143	1.31914556240032e-09
CYP4X1	3.67708876569597e-14	0.108887089066792	0.125	0.088	1.34585125913238e-09
FBLN2	3.82523717958614e-14	-0.146182972	0.176	0.224	1.40007506010032e-09
G3BP2	3.85601468020371e-14	-0.024370721	0.292	0.348	1.41133993310136e-09
EXOC3L1	3.95001641303434e-14	-0.059900788	0.019	0.04	1.4457455073347e-09
KANK2	4.14410695276264e-14	-0.063808372	0.339	0.397	1.51678458578065e-09
GLG1	4.16516471509117e-14	-0.050592674	0.417	0.48	1.52449193737052e-09
TSPAN18	4.26146888916124e-14	-0.107387378	0.09	0.127	1.55974022812191e-09
TFF3	4.37424842887696e-14	-0.035113043	0.022	0.044	1.60101866745326e-09
CTBP2	4.40716602030871e-14	-0.055131103	0.268	0.319	1.61306683509319e-09
BATF3	4.41810791951783e-14	-0.041930267	0.046	0.075	1.61707167962272e-09
DNAJC21	4.74372632496044e-14	-0.027242589	0.346	0.405	1.73625127219877e-09
SNX3	5.03830860947276e-14	-0.039553333	0.604	0.684	1.84407133415313e-09
SCARB2	5.06410468041418e-14	-0.028891713	0.421	0.483	1.85351295407839e-09
C7	5.06905208652842e-14	-0.176169738	0.05	0.079	1.85532375419027e-09
7-Mar	5.0966351667981e-14	-0.047492916	0.263	0.314	1.86541943739977e-09
TNFRSF12A	5.28215147611605e-14	0.457562860350564	0.394	0.365	1.93332026177324e-09
GBP2	5.32357441462751e-14	-0.030790367	0.305	0.358	1.94848147149781e-09
ACSL3	5.38340231008965e-14	-0.070028847	0.247	0.297	1.97037907951591e-09
NPAS1	5.41519720525549e-14	0.0286778320367668	0.023	0.009	1.98201632909556e-09
PFDN1	5.58063807934774e-14	-0.06010789	0.36	0.414	2.04256934342207e-09
IDH3G	5.94739166103526e-14	-0.061686665	0.363	0.417	2.17680482185551e-09
KNOP1	5.98544260086655e-14	-0.080406229	0.139	0.18	2.19073184634317e-09
MRPL3	6.0810073042495e-14	-0.064162524	0.219	0.265	2.22570948342836e-09
PRPF40A	6.11091098359566e-14	-0.029540072	0.361	0.422	2.23665452910585e-09
SLC40A1	6.19476646510044e-14	-0.067666011	0.237	0.286	2.26734647389141e-09
SESN3	6.26159515773255e-14	-0.013049559	0.203	0.251	2.29180644368169e-09
RB1	6.32123388822308e-14	-0.060410118	0.193	0.24	2.31363481542853e-09
SHROOM4	6.36065625857966e-14	-0.106942317	0.092	0.129	2.32806379720274e-09
GLIPR2	6.46717499802865e-14	-0.044820308	0.168	0.213	2.36705072102847e-09
MRPL43	7.07255989331416e-14	-0.042032842	0.388	0.445	2.58862764655192e-09
RTRAF	7.19142865682835e-14	-0.019705399	0.551	0.622	2.63213480268575e-09
SMIM7	7.3575521069999e-14	-0.031095458	0.394	0.45	2.69293764668303e-09
SRSF10	7.40472578323741e-14	-0.039712096	0.41	0.471	2.71020368392272e-09
LSM6	7.45687972169254e-14	-0.059270968	0.27	0.319	2.72929254693669e-09
NUB1	7.45989051324883e-14	-0.063180036	0.284	0.336	2.7303945267542e-09
FABP5	7.51498651151199e-14	-0.144687774	0.13	0.172	2.7505602130785e-09
TMEM119	7.56997248320465e-14	-0.082015717	0.025	0.047	2.77068562857773e-09
HPGDS	7.71214429478209e-14	0.240811847242001	0.067	0.041	2.82272193333319e-09
EMP2	7.77281713629132e-14	-0.036615111	0.54	0.624	2.84492880005399e-09
C1QB	7.79148035827663e-14	0.096280477116512	0.067	0.04	2.85175972593283e-09
STEAP4	7.87664339774264e-14	-0.139957146	0.109	0.15	2.88293025000778e-09
S100A9	8.13957860915876e-14	0.288876872784915	0.049	0.027	2.9791671667382e-09
RPL23A	8.64901694751642e-14	-0.080113325	0.932	0.969	3.16562669296049e-09
CUX1	8.71554769909567e-14	-0.022309153	0.356	0.414	3.189977613346e-09
MRFAP1	8.88366746063132e-14	-0.021648716	0.633	0.721	3.25151112726567e-09
MYH10	8.96127412646594e-14	0.356904456083311	0.544	0.519	3.2799159430278e-09
MT-ND6	9.09850285980928e-14	-0.079042322	0.173	0.219	3.33014303171880e-09
NMB	9.19872178497319e-14	-0.071861338	0.117	0.157	3.36682416051804e-09
AP1S2	9.23924219319184e-14	-0.041228199	0.254	0.303	3.38165503513014e-09
SLC25A6.1	9.38672376020468e-14	-0.05781474	0.692	0.778	3.43563476347252e-09
NUDT1	9.56080166708948e-14	-0.023159617	0.171	0.218	3.49934901817142e-09
FAM50A	9.6747633410672e-14	-0.040989268	0.362	0.418	3.54106013046401e-09
CCDC66	1.02479956869134e-13	-0.064923798	0.21	0.257	3.75086890136716e-09
SRP72	1.02675343193515e-13	-0.0363003	0.356	0.411	3.75802023622586e-09
TSSC4	1.02845318381652e-13	-0.042141784	0.276	0.326	3.76424149808683e-09
TCTEX1D2	1.03906923098426e-13	-0.061641431	0.072	0.105	3.80309729232548e-09
MPLKIP	1.04352988420466e-13	-0.053985442	0.258	0.308	3.81942372917748e-09
TET1	1.05835001263502e-13	-0.055571	0.034	0.059	3.87366688124544e-09
GTPBP8	1.07427621617556e-13	-0.047660384	0.101	0.138	3.93195837882416e-09
TPM4	1.07829542306634e-13	-0.060042818	0.795	0.875	3.94666907796511e-09
ZYX	1.08927462900413e-13	0.255475484899448	0.426	0.388	3.986854069618e-09
PTGS1	1.09157512694866e-13	0.124180418334566	0.072	0.045	3.99527412214478e-09
ECI1	1.10608896591169e-13	-0.050817925	0.252	0.301	4.04839622413336e-09
KLC2	1.1456819950603e-13	0.0672729260032467	0.094	0.063	4.19331067012019e-09
IFT20	1.15115520831049e-13	-0.042077058	0.294	0.344	4.21334317793723e-09
CFAP298	1.16758462541723e-13	-0.028960225	0.3	0.354	4.27347648748962e-09
AKAP9	1.17466781817765e-13	-0.054428421	0.478	0.543	4.29940168131202e-09
OGN	1.17620279386803e-13	0.241399232837475	0.571	0.539	4.30501984583639e-09
ANGPT2	1.19657123790285e-13	0.00302002753158959	0.162	0.207	4.37957038784823e-09
DOCK1	1.21992849594089e-13	-0.072215565	0.209	0.255	4.46506028799324e-09
FCHO2	1.24485211668457e-13	-0.06498243	0.22	0.269	4.55628323227718e-09
ANKRD12	1.25606718703709e-13	-0.026267824	0.492	0.565	4.59733151127447e-09
TOMM5	1.26964975667137e-13	-0.030481404	0.518	0.585	4.64704507439286e-09
MRPS18B	1.27523811401036e-13	-0.082951911	0.245	0.29	4.66749902108932e-09
MBTPS1	1.29243454677508e-13	-0.06616414	0.303	0.352	4.73043968465146e-09
STX2	1.31614327438158e-13	-0.061685694	0.188	0.233	4.81721599856402e-09
RABEP1	1.32240999740997e-13	-0.050388304	0.216	0.263	4.84015283152023e-09
FILIP1L	1.32364455982644e-13	-0.113348753	0.49	0.573	4.84467145342075e-09
CSAD	1.33002063546979e-13	-0.067766434	0.14	0.182	4.86800852788297e-09
DYNLT1	1.34533975117402e-13	-0.011031769	0.465	0.528	4.92407802327204e-09
STAT1	1.36055179481368e-13	-0.060205248	0.221	0.272	4.97975562419756e-09
ROCK2	1.37552021895389e-13	-0.055723342	0.434	0.494	5.03454155339313e-09
MRPS10	1.37593222761791e-13	-0.057421798	0.211	0.257	5.0360495463043e-09
RPA2	1.38512475943855e-13	-0.058340413	0.193	0.237	5.06969513202105e-09
TPT1	1.39528423202508e-13	-0.048435633	0.986	0.993	5.10687981763498e-09
KRR1	1.42422261095101e-13	-0.040311886	0.323	0.375	5.21279717834179e-09
EBF1	1.47775873767823e-13	-0.07350812	0.237	0.285	5.4087447557761e-09
NOL3	1.53965767247288e-13	-0.060124558	0.197	0.243	5.63530104701799e-09
CEP57	1.56156834808542e-13	-0.065917183	0.212	0.258	5.71549631082746e-09
CCDC6	1.6110328873446e-13	-0.039035661	0.251	0.3	5.89654147096997e-09
OAT	1.76598375218567e-13	0.261455017936477	0.424	0.39	6.46367713137478e-09
LTBP3	1.78284651920642e-13	0.305603751476355	0.542	0.532	6.5253965449474e-09
CD46	1.87431112078394e-13	-0.05666488	0.485	0.545	6.8601661331813e-09
EIF4EBP1	1.90296823295332e-13	-0.043489583	0.161	0.206	6.96505402943246e-09
SEC61G	1.94859621837583e-13	0.268933028952119	0.708	0.739	7.13205701887737e-09
CD93	2.01065902342424e-13	-0.121568939	0.187	0.233	7.35921309163506e-09
TSPAN9	2.06096458487029e-13	-0.063328259	0.208	0.253	7.54333647708376e-09
TCN2	2.14700906454081e-13	-0.143755498	0.127	0.165	7.85826787712581e-09
AL021155.5	2.15845691630779e-13	-0.042850129	0.041	0.068	7.90016815937815e-09
PLEKHG1	2.17224507625842e-13	-0.068411035	0.071	0.104	7.95063420361343e-09
GNG12	2.20825713864863e-13	-0.059681135	0.417	0.478	8.08244195316785e-09
RAD50	2.21929391750435e-13	-0.046050193	0.245	0.294	8.12283766745766e-09
PCBP4	2.23000242485564e-13	0.107597086761783	0.168	0.128	8.16203187521412e-09
SENP6	2.24343157895076e-13	-0.061922716	0.339	0.391	8.21118392211769e-09
NKAPD1	2.25297986917771e-13	-0.059351847	0.153	0.195	8.24613161917732e-09
C1orf122	2.33860101366088e-13	-0.023260935	0.477	0.541	8.55951357010018e-09
ATP6V1F	2.35744468074072e-13	-0.012007867	0.525	0.585	8.62848327597909e-09
TMEM50A	2.3664822700382e-13	-0.021344413	0.568	0.643	8.66156175656682e-09
LINC01116	2.45588084674726e-13	-0.038673111	0.033	0.057	8.98876948717963e-09
SAMD11	2.46773505451753e-13	0.0849001817922068	0.073	0.047	9.03215707303962e-09
ANP32E	2.52759375602314e-13	-0.032618059	0.286	0.337	9.2512459064203e-09
TRIM36	2.59474536057249e-13	0.0713652797171224	0.077	0.049	9.49702749423138e-09
LAPTM5	2.60982898797446e-13	0.41032100121601	0.159	0.122	9.55223507888531e-09
CTDSPL	2.63387869869528e-13	-0.069794653	0.251	0.299	9.64025942509459e-09
ARHGAP42	2.701176653068e-13	-0.045315223	0.065	0.097	9.88657666789419e-09
TMEM129	2.7228579849031e-13	0.0844572058623546	0.134	0.097	9.96593251054384e-09
MYOZ1	2.73710697043094e-13	0.0824052585823468	0.108	0.075	1.00180852224743e-08
NPR3	2.78152946009282e-13	0.0735344449808307	0.071	0.044	1.01806759768857e-08
SERPING1	2.79497806218331e-13	0.241236699491663	0.642	0.638	1.02298992053972e-08
SMIM10L1	2.84879647062301e-13	-0.048488208	0.254	0.302	1.04268799621273e-08
SRI	2.88825944909653e-13	0.0118804763009455	0.537	0.615	1.05713184096382e-08
HAX1	2.92160621309424e-13	-0.031396488	0.399	0.457	1.06933709005462e-08
PTK2	2.98666789124492e-13	-0.066305457	0.363	0.417	1.09315031487455e-08
SLC39A13	3.22170527150941e-13	0.142030065371632	0.252	0.206	1.17917634642516e-08
EFHD1	3.27036205782608e-13	0.258598114033814	0.323	0.286	1.19698521678492e-08
CHRM3	3.7684337469792e-13	-0.06638614	0.013	0.03	1.37928443573186e-08
GCSH	3.77809488451419e-13	-0.036712732	0.27	0.32	1.38282050868104e-08
CDC73	3.79039456894086e-13	-0.063603757	0.24	0.285	1.38732231617804e-08
PSMA2	3.87414860785429e-13	-0.009205398	0.54	0.609	1.41797713196075e-08
ESAM	3.93348941695151e-13	-0.128397131	0.343	0.39	1.43969646149842e-08
AC011043.1	3.95111566820689e-13	-0.025072629	0.012	0.028	1.44614784572041e-08
KIT	3.96640454021276e-13	0.429594013612255	0.079	0.052	1.45174372576327e-08
CNTLN	3.96859838927175e-13	-0.072610678	0.137	0.177	1.45254669645735e-08
DIO2	4.02397341766567e-13	-0.080370974	0.045	0.072	1.47281451059981e-08
COL15A1	4.04151553226189e-13	-0.015858601	0.287	0.349	1.47923509996318e-08
KMT2E	4.11140481904101e-13	-0.04603869	0.456	0.522	1.5048152778172e-08
ANKAR	4.12094486423293e-13	-0.061252046	0.073	0.106	1.5083070297579e-08
C6orf226	4.32945396291888e-13	-0.053793915	0.12	0.159	1.58462344496794e-08
IL32	4.3938211009267e-13	-0.009575937	0.217	0.273	1.60818246115018e-08
KCNN3	4.48713334632513e-13	-0.094570498	0.068	0.1	1.64233567608846e-08
SOS1	4.54372819808592e-13	-0.070349392	0.194	0.237	1.66304995778143e-08
ST14	4.66570629937818e-13	0.0458054140507795	0.021	0.008	1.70769516263541e-08
THOC7	4.95159908991857e-13	-0.022864393	0.377	0.43	1.81233478290109e-08
SPATS2	4.9683563115701e-13	-0.056987679	0.124	0.162	1.81846809359777e-08
CNN1	4.98457135423508e-13	0.560969434258312	0.34	0.312	1.82440296136358e-08
ABCA8	4.98961616803606e-13	-0.074604184	0.07	0.102	1.82624941366288e-08
DUSP23	5.13038093534983e-13	-0.119184567	0.332	0.38	1.87777072614739e-08
RAP2A	5.21320996592092e-13	-0.030288547	0.171	0.215	1.90808697962672e-08
SLC25A36	5.3687607143322e-13	-0.051154427	0.278	0.328	1.96502010905273e-08
PYCR2	5.52737886712382e-13	0.126772569432511	0.224	0.177	2.02307593915599e-08
MCF2L	5.54690894823202e-13	-0.082717947	0.04	0.066	2.0302241441424e-08
DMTN	5.85455379491034e-13	0.0710210407248584	0.094	0.064	2.14282523447513e-08
SPAG7	5.90636766892088e-13	-0.032047345	0.301	0.352	2.16178963050173e-08
MYRIP	5.98107365189734e-13	-0.068823721	0.024	0.045	2.18913276733095e-08
COPS5	6.35742689603157e-13	-0.055519032	0.293	0.341	2.32688181821651e-08
FGD6	6.54493858544294e-13	-0.081827554	0.078	0.112	2.39551297165797e-08
NET1	6.63814850234499e-13	-0.091982561	0.332	0.384	2.42962873334329e-08
FAM114A1	6.94948949876171e-13	-0.037188201	0.391	0.446	2.54358265144177e-08
CCT4	7.02504622726592e-13	-0.044104781	0.418	0.474	2.5712371696416e-08
BCL7C	7.11059492247204e-13	-0.017139716	0.449	0.513	2.60254884757399e-08
SEMA3B	7.36416900907141e-13	0.0674573333300478	0.069	0.043	2.69535949901023e-08
TEAD3	7.5635489647668e-13	0.079189418024836	0.116	0.083	2.7683345565943e-08
ANGPT1	7.60021176914476e-13	-0.093374175	0.208	0.253	2.78175350962467e-08
SPATA6	7.72229805562599e-13	-0.069172417	0.099	0.134	2.82643831133967e-08
RNH1	7.77205084261583e-13	-0.047351505	0.602	0.681	2.84464832890582e-08
CSPG4	7.90415793790952e-13	0.162656953943513	0.219	0.176	2.89300084685427e-08
MIR99AHG	7.97621210543705e-13	-0.085075074	0.105	0.142	2.91937339271101e-08
SNAP29	7.97694508844795e-13	-0.054074081	0.153	0.193	2.91964167182283e-08
PRDX6	7.9899074458119e-13	-0.016679287	0.642	0.723	2.92438602424161e-08
AC010737.1	8.16760944710895e-13	0.0181251951755357	0.013	0.003	2.98942673373635e-08
H2AFJ	8.26097278155988e-13	-0.028263013	0.589	0.66	3.02359864777873e-08
ZCWPW1	8.35651756260819e-13	-0.031606076	0.025	0.047	3.05856899309022e-08
TNFSF13	8.43447702097446e-13	0.120210155846013	0.099	0.068	3.08710293444686e-08
YES1	8.55332635575695e-13	-0.029803652	0.167	0.212	3.1306029794706e-08
SNRK	8.74191220831387e-13	-0.125480695	0.163	0.204	3.19962728736496e-08
ARL1	9.20385121373121e-13	-0.01394728	0.429	0.486	3.36870158273776e-08
NCKAP1	9.43563556058411e-13	-0.062736043	0.393	0.446	3.45353697152939e-08
FAM13C	9.5101249366171e-13	-0.076240807	0.088	0.122	3.48080082805123e-08
SLK	9.57032801036346e-13	-0.086281817	0.316	0.363	3.50283575507313e-08
HIGD2A	9.5800763971246e-13	0.00491443462399388	0.362	0.418	3.50640376211158e-08
TTC19	9.65481036627764e-13	-0.057507928	0.2	0.244	3.53375714216128e-08
LINC02207	9.69197060893792e-13	0.106124030709131	0.022	0.009	3.54735816257737e-08
HBP1	9.7708938251068e-13	-0.0470767	0.27	0.319	3.57624484892734e-08
CBX1	1.04576481847747e-12	-0.058743405	0.246	0.291	3.8276038121094e-08
FKBP5	1.10607926094865e-12	-0.080719517	0.289	0.339	4.04836070299814e-08
DENR	1.13520837992248e-12	-0.030979237	0.255	0.305	4.15497619135428e-08
COX7A2	1.14853390680059e-12	-0.041073609	0.767	0.84	4.20374895228085e-08
ZNF266	1.17779075948538e-12	0.0797789443263653	0.068	0.043	4.31083195879243e-08
JCHAIN	1.17863895371785e-12	0.0517271136283836	0.018	0.006	4.3139364345027e-08
PPA2	1.18667309448763e-12	0.101399490090926	0.17	0.13	4.34334219313416e-08
XRRA1	1.20354826331342e-12	-0.080602796	0.085	0.118	4.40510699855344e-08
HTR2B	1.20762616379603e-12	-0.051817767	0.041	0.067	4.42003252210986e-08
GIGYF2	1.25866483026984e-12	-0.074391413	0.209	0.253	4.60683914527063e-08
DSP	1.27669197429356e-12	-0.111673574	0.034	0.057	4.67282029511187e-08
CHMP4C	1.27828046459131e-12	0.0552348082040444	0.075	0.048	4.67863432845066e-08
MBD2	1.30328521018453e-12	-0.043550239	0.284	0.332	4.77015419779638e-08
DDRGK1	1.30410928351284e-12	-0.067104358	0.313	0.36	4.77317038858535e-08
DNLZ	1.34609474632193e-12	0.0224354057925456	0.027	0.012	4.92684138101289e-08
HERC5	1.37611163372415e-12	-0.063611088	0.094	0.129	5.03670619059376e-08
TMEM35B	1.37941085013195e-12	-0.057022115	0.414	0.469	5.04878165256794e-08
STAC	1.41575996999582e-12	0.0401604204528177	0.03	0.014	5.1818230661817e-08
DOCK9	1.42401724188368e-12	-0.122383119	0.16	0.202	5.21204550701847e-08
NPIPA5	1.44980551824136e-12	0.0302449414951529	0.015	0.005	5.30643317731521e-08
SLC25A24	1.45497040109774e-12	-0.034764666	0.169	0.211	5.32533716505783e-08
TGFBR3	1.45970714370941e-12	-0.098116243	0.159	0.203	5.34267411669082e-08
BNIP3L	1.47400961252179e-12	-0.004229382	0.443	0.509	5.39502258279101e-08
DDX1	1.48642032545174e-12	-0.043293503	0.343	0.39	5.44044703318592e-08
BAZ2B	1.49093973823548e-12	-0.039301749	0.25	0.3	5.45698853591569e-08
C17orf97	1.50647712778909e-12	-0.035602193	0.014	0.031	5.51385693542084e-08
ALOX5AP	1.60181686920304e-12	0.334256955781122	0.087	0.059	5.86280992297004e-08
ZNF503	1.63176511994889e-12	-0.089590087	0.209	0.253	5.97242351552493e-08
MRPL52	1.63502763796266e-12	0.0341353702299798	0.46	0.521	5.98436465770712e-08
NDUFAF2	1.64091182910068e-12	-0.017136766	0.285	0.334	6.00590138569141e-08
RSF1	1.64583200965163e-12	-0.024041058	0.419	0.481	6.02390973852594e-08
BTF3L4	1.65715661509194e-12	-0.012042652	0.312	0.362	6.06535892689802e-08
TRAPPC4	1.68012398969953e-12	-0.046322356	0.259	0.305	6.14942181469924e-08
CAND1	1.71476301210952e-12	-0.059676022	0.223	0.268	6.27620410062205e-08
AC005520.2	1.72497434172506e-12	-0.037029578	0.018	0.037	6.31357858814791e-08
SLC24A3	1.73871818798396e-12	0.0749953194699138	0.058	0.035	6.36388243984009e-08
UBN1	1.74175328220534e-12	-0.085051328	0.154	0.195	6.37499118819976e-08
TSPAN5	1.74679574382369e-12	-0.057039149	0.094	0.128	6.39344710196909e-08
UBE2I	1.76065962100841e-12	-0.049250158	0.437	0.487	6.44419027885289e-08
SUGT1	1.85736984660605e-12	-0.004514987	0.353	0.405	6.7981593755628e-08
MRPS23	1.94815937542864e-12	-0.039676579	0.274	0.321	7.13045813000636e-08
IFI35	1.96934626286982e-12	-0.084841761	0.178	0.22	7.20800425672984e-08
MAP3K4	1.97165041542209e-12	-0.051848024	0.094	0.129	7.21643768548638e-08
PPIL4	1.9751767162231e-12	-0.037841064	0.285	0.333	7.22934429904816e-08
CWF19L2	1.9932377304317e-12	-0.082722195	0.243	0.288	7.29544941715306e-08
DCLK1	1.99678563332455e-12	-0.025726474	0.033	0.057	7.30843509653119e-08
CHM	2.06044742387982e-12	-0.05289197	0.157	0.198	7.54144361614252e-08
CLTC	2.12134235815129e-12	0.0212175266810741	0.424	0.487	7.76432516506953e-08
CCDC112	2.21210508886787e-12	-0.050288214	0.125	0.163	8.09652583576528e-08
ARL17A	2.22852415366815e-12	-0.054412032	0.033	0.056	8.1566212548408e-08
AHI1	2.33801904014347e-12	-0.032544398	0.289	0.34	8.55738348882912e-08
CCDC82	2.34782462522817e-12	-0.056763368	0.274	0.319	8.59327291079763e-08
MRPL22	2.37594491309843e-12	-0.039223341	0.309	0.357	8.69619597643158e-08
RRP36	2.46376332395865e-12	-0.046065888	0.202	0.245	9.01762014202106e-08
SUCLG1	2.47109446643798e-12	-0.033998674	0.33	0.378	9.04445285660963e-08
PPIG	2.50050223056544e-12	-0.03735404	0.506	0.566	9.15208821409257e-08
MSR1	2.7135066355409e-12	0.181984257843977	0.037	0.02	9.93170563674326e-08
PCOLCE2	2.71592884447581e-12	0.443007378409095	0.208	0.171	9.94057116366592e-08
SDC3	2.75941837399542e-12	0.089694672739697	0.124	0.09	1.00997471906606e-07
HAPLN1	2.78318966849911e-12	0.192597821120721	0.102	0.073	1.01867525056736e-07
RIOK3	2.7893021996205e-12	-0.012429104	0.258	0.305	1.0209124980831e-07
CAPRIN1	2.80855870861131e-12	-0.016762792	0.292	0.341	1.02796057293882e-07
NRBF2	2.83575354316336e-12	-0.044707888	0.148	0.186	1.03791415433322e-07
HRCT1	2.84018983502265e-12	0.158608360354884	0.202	0.162	1.03953788151664e-07
ALCAM	2.90450343373868e-12	0.264207220753717	0.368	0.332	1.06307730178269e-07
JCAD	2.91433296506823e-12	-0.120177736	0.17	0.21	1.06667500854462e-07
CCT8	2.94161241801345e-12	-0.028145619	0.434	0.499	1.0766595611171e-07
CYHR1	2.94452081257365e-12	-0.054815637	0.284	0.331	1.07772406261008e-07
SELENOP	2.96803458519436e-12	-0.070245445	0.306	0.351	1.08633033852699e-07
TIMP2	3.00105239046323e-12	0.242873528966318	0.697	0.74	1.09841518543345e-07
USP16	3.01689771661312e-12	-0.034972793	0.328	0.379	1.10421473325757e-07
DMAC1	3.02696147364854e-12	-0.047154276	0.296	0.343	1.1078981689701e-07
BCL6B	3.08267035560034e-12	-0.076548595	0.044	0.069	1.12828817685328e-07
FLNB	3.16670793832593e-12	-0.106129084	0.215	0.26	1.15904677250668e-07
TAPBPL	3.21071355063474e-12	-0.056854648	0.089	0.123	1.17515326666782e-07
CBR3	3.32680908896068e-12	-0.051212962	0.101	0.136	1.2176453946505e-07
ALG11	3.39154560421295e-12	-0.059480768	0.045	0.071	1.24133960659798e-07
EHMT1	3.5476892563053e-12	-0.070241351	0.129	0.167	1.2984897447003e-07
BOD1	3.58090935512273e-12	-0.03586578	0.234	0.279	1.31064863306847e-07
ABHD17A	3.80839704336389e-12	-0.040716006	0.386	0.437	1.39391140184162e-07
CISD1	3.83773116192249e-12	-0.027375	0.319	0.368	1.40464798257525e-07
MRPS31	4.05148307534824e-12	-0.016644554	0.197	0.243	1.48288332040821e-07
ADSS	4.08172127686314e-12	-0.024331679	0.248	0.295	1.49395080454468e-07
AKR1A1	4.2326271091718e-12	-0.036797216	0.405	0.456	1.54918384822797e-07
ANGPTL4	4.25097688599462e-12	-0.048463928	0.066	0.096	1.55590005004289e-07
PTPRM	4.31442252308045e-12	-0.138656105	0.206	0.246	1.57912178767268e-07
BZW1	4.3292359306632e-12	0.0113159789494701	0.521	0.585	1.58454364298204e-07
NID2	4.38503619787452e-12	-0.068377928	0.047	0.074	1.60496709878405e-07
SMARCA2	4.46504554558482e-12	-0.034225845	0.298	0.348	1.6342513201395e-07
GON4L	4.56810894467129e-12	-0.031110668	0.219	0.264	1.67197355483914e-07
SNX7	4.71767293928988e-12	-0.062346804	0.216	0.259	1.72671547250949e-07
OSBPL1A	4.84851099188201e-12	-0.098064506	0.211	0.253	1.77460350813874e-07
MGP	4.85993349702683e-12	0.23536930406585	0.885	0.914	1.77878425924679e-07
HTRA1	4.89884983841433e-12	0.404061097710391	0.633	0.67	1.79302802935803e-07
EFHD2	4.98336298273137e-12	-0.055914012	0.151	0.19	1.82396068530951e-07
CSRP1	5.01314632204282e-12	0.40058832020425	0.652	0.679	1.83486168533089e-07
GALK1	5.01346131207464e-12	-0.075375451	0.172	0.212	1.83497697483244e-07
CYBRD1	5.02021887423328e-12	0.245903290938414	0.453	0.422	1.83745031015812e-07
ELOF1	5.18669053712571e-12	-0.040794437	0.16	0.2	1.89838060349338e-07
MRPL14	5.19609115306938e-12	-0.03562212	0.316	0.363	1.90182132293492e-07
MFAP1	5.22315536233508e-12	-0.040833706	0.209	0.252	1.91172709416826e-07
CIR1	5.26342772293616e-12	-0.027488774	0.377	0.43	1.92646718087186e-07
FNBP1L	5.26535224338284e-12	-0.070327388	0.147	0.187	1.92717157460055e-07
AL450998.2	5.44549299397859e-12	-0.044347505	0.057	0.085	1.9931048907261e-07
EXOC4	5.78790648299898e-12	-0.0560278	0.14	0.179	2.11843165184246e-07
SEMA6A	5.88999099253481e-12	-0.066358134	0.048	0.075	2.15579560317767e-07
PMP22	5.96556680788309e-12	-0.034041147	0.44	0.5	2.18345710735329e-07
THBD	5.98033097660297e-12	-0.121655529	0.213	0.257	2.18886094074645e-07
POP5	5.99304759797086e-12	-0.054684007	0.2	0.244	2.19351535133332e-07
WDR45	6.03980331003451e-12	-0.046544609	0.269	0.315	2.21062840950573e-07
ACBD6	6.09134539306047e-12	-0.045895556	0.243	0.287	2.22949332731406e-07
RPL13A	6.09565253067950e-12	0.0215812530664823	0.883	0.931	2.23106978275401e-07
MRPS21	6.12599320723746e-12	-0.000975083	0.561	0.627	2.24217477378098e-07
CAMTA1	6.18608683208491e-12	-0.015414654	0.521	0.591	2.2641696414114e-07
AP003548.1	6.19182871261256e-12	-0.035298035	0.028	0.049	2.26627122710332e-07
CCDC144A	6.41068799088422e-12	-0.071513069	0.11	0.146	2.34637591154353e-07
VWF	6.56264048791928e-12	-0.298535442	0.197	0.243	2.40199204498334e-07
PCBD1	6.57635051675246e-12	-0.037652046	0.328	0.376	2.40701005263657e-07
CASP8AP2	6.74501525018842e-12	-0.046128966	0.142	0.181	2.46874303172146e-07
NDUFB1	6.86730415467675e-12	0.245932441674852	0.658	0.665	2.51350199365324e-07
MGST1	7.25636367044539e-12	0.107987527954565	0.077	0.051	2.65590166701972e-07
APOC2	7.30193759857377e-12	0.040485100656955	0.013	0.004	2.67258218045398e-07
FCER1A	7.80322941394978e-12	0.224631476212478	0.046	0.027	2.85605999779976e-07
RTL8C	7.8747505822441e-12	0.228389422477611	0.394	0.361	2.88223746060716e-07
HERC2	8.01564204790443e-12	-0.049129157	0.251	0.298	2.9338051459535e-07
BTK	8.21913259019383e-12	0.213244209591881	0.059	0.037	3.00828471933684e-07
SNRPD2	8.42388558300781e-12	0.0203709350199595	0.609	0.683	3.08322636223669e-07
KIN	8.44737359996091e-12	-0.032069592	0.203	0.246	3.09182321132169e-07
PIK3R1	8.46798398388911e-12	-0.036915182	0.316	0.368	3.09936681794325e-07
DST	8.59990988086343e-12	-0.030824986	0.585	0.655	3.14765301549482e-07
UBA2	8.79155758866792e-12	-0.070613573	0.329	0.376	3.21779799302834e-07
UTP23	9.18268463881788e-12	-0.038851426	0.171	0.211	3.36095440465373e-07
FAM210B	9.21308659718903e-12	-0.04608728	0.241	0.285	3.37208182543716e-07
SVEP1	9.27053115509428e-12	-0.048258399	0.047	0.073	3.39310710807606e-07
AL590617.2	9.36229553053677e-12	-0.023407669	0.007	0.02	3.42669378713176e-07
IL11RA	9.37530372275376e-12	0.14068799388701	0.194	0.155	3.4314549155651e-07
DMXL1	9.3953898964626e-12	-0.050524937	0.149	0.188	3.43880665600428e-07
TMEM128	9.40748195300822e-12	0.0759337630473038	0.169	0.129	3.44323246962054e-07
NUDT14	9.59550084633121e-12	-0.047061768	0.103	0.139	3.51204926476569e-07
HDLBP	9.7569508387221e-12	-7.86E-05	0.468	0.532	3.57114157648068e-07
GMPS	9.86901977694997e-12	-0.046736556	0.173	0.213	3.61215992856146e-07
EIF6	9.92261094734516e-12	-0.033175139	0.414	0.466	3.6317748328378e-07
KIAA0232	1.01471957181458e-11	-0.044668275	0.184	0.225	3.71397510479854e-07
CACNA1C	1.0274328981108e-11	-0.082247048	0.142	0.179	3.76050715037532e-07
EHD2	1.03237198646059e-11	-0.060651764	0.324	0.372	3.77858470764442e-07
SOX4	1.04326718759854e-11	0.0391840054427359	0.323	0.38	3.81846223332943e-07
HIST2H2BF	1.06369708685118e-11	-0.018211492	0.007	0.02	3.89323770758399e-07
OPTN	1.08847675801046e-11	-0.017606928	0.397	0.45	3.98393378199407e-07
GABRD	1.10529394881335e-11	-0.071494235	0.014	0.03	4.04548638205174e-07
CAPN2	1.10774848462871e-11	-0.062064175	0.396	0.446	4.05447022858954e-07
CDIP1	1.15817437011863e-11	0.0822457024049831	0.102	0.071	4.23903401207119e-07
LMOD1	1.19661141200008e-11	-0.189435028	0.394	0.438	4.37971742906149e-07
MGLL	1.21337431366222e-11	-0.08842737	0.273	0.319	4.4410713254351e-07
STUB1	1.23406870549053e-11	-0.020013321	0.521	0.586	4.5168148689659e-07
DAAM1	1.23743504115354e-11	-0.007902933	0.346	0.398	4.52913599412608e-07
NDUFS3	1.25151743246014e-11	-0.052263509	0.324	0.372	4.58067895454735e-07
TMEM256	1.29009488106844e-11	-0.037939929	0.363	0.414	4.72187627419861e-07
TMEM25	1.31435787406986e-11	0.0815131853814456	0.147	0.111	4.81068125488309e-07
SPEG	1.31633827536301e-11	0.163212505451453	0.198	0.159	4.81792972165614e-07
ZFHX3	1.32725245579986e-11	-0.036650301	0.369	0.424	4.85787671347308e-07
ADGRL2	1.34222513907983e-11	-0.085845137	0.126	0.161	4.91267823154607e-07
POP7	1.35787991404653e-11	-0.045201665	0.219	0.261	4.96997627340171e-07
CNTN3	1.36304367673753e-11	0.0480205545641869	0.047	0.027	4.98887616122702e-07
NOTCH4	1.36320242150645e-11	-0.094884324	0.086	0.119	4.98945718295574e-07
LAPTM4A	1.39460841758868e-11	0.217687168353002	0.748	0.805	5.10440626921634e-07
KAT6A	1.40067541867151e-11	-0.052918117	0.179	0.221	5.12661209987958e-07
CASC4	1.40220951817539e-11	0.00614332365302006	0.359	0.41	5.13222705747376e-07
CCS	1.4496938205738e-11	-0.025760265	0.287	0.334	5.30602435268217e-07
HLA-DQA2	1.48772071771709e-11	0.0188291897734371	0.021	0.008	5.44520659891631e-07
SLC35B2	1.49726036258343e-11	0.0665147896829244	0.129	0.095	5.48012265309162e-07
PRDM16-DT	1.49804105283123e-11	0.10498952988776	0.128	0.094	5.48298005746759e-07
CTDSPL2	1.50092325143659e-11	-0.051577004	0.15	0.188	5.49352919258306e-07
GTF2H2	1.50162827367118e-11	0.0755344142088789	0.105	0.075	5.49610964446388e-07
TKT	1.50311769011347e-11	-0.041276298	0.384	0.434	5.5015610575843e-07
DIXDC1	1.51002592182562e-11	-0.044477132	0.301	0.349	5.52684587647394e-07
LINGO1	1.51147463670168e-11	-0.049110664	0.02	0.038	5.53214831779181e-07
SF3B3	1.51350020536944e-11	-0.048840596	0.143	0.18	5.53956210167269e-07
SELENON	1.60502451644738e-11	-0.096722606	0.183	0.222	5.87455023264907e-07
TCHP	1.61608293026397e-11	-0.031719393	0.074	0.105	5.91502513305916e-07
RPL26L1	1.61920876525496e-11	-0.014181025	0.259	0.305	5.92646600170967e-07
TUFM	1.64267951156345e-11	-0.059163136	0.431	0.483	6.01237128027339e-07
FNDC3A	1.65190222585696e-11	-0.042389922	0.284	0.331	6.04612733685907e-07
HNRNPH3	1.7295868891221e-11	-0.017571827	0.457	0.508	6.33046097287579e-07
STX8	1.74657360408282e-11	-0.02211703	0.273	0.318	6.39263404830351e-07
EZH1	1.87732480291907e-11	-0.072034645	0.139	0.176	6.8711965111641e-07
RBCK1	1.90008804169743e-11	-0.064797511	0.296	0.341	6.95451224141678e-07
FKBP11	1.96067772386523e-11	-0.018982197	0.187	0.231	7.17627653711914e-07
FAM133B	1.9635625639578e-11	-0.025977891	0.32	0.369	7.18683534034195e-07
HDAC7	2.00334122590261e-11	-0.087481644	0.222	0.264	7.33242922092616e-07
IK	2.02262766120598e-11	0.0161107324251089	0.439	0.5	7.40301950277999e-07
OCA2	2.05062627229084e-11	0.0233787618285035	0.019	0.007	7.50549721921171e-07
QKI	2.06189504835085e-11	0.0180077680998147	0.403	0.459	7.54674206646894e-07
SETBP1	2.08327255159044e-11	-0.041060638	0.133	0.17	7.62498586607617e-07
STOML2	2.11351570248079e-11	-0.058153249	0.356	0.401	7.73567882264993e-07
COMMD6	2.11673723561714e-11	-0.024938564	0.777	0.852	7.74746995608229e-07
MYO5A	2.15019193824713e-11	-0.043209434	0.106	0.141	7.86991751317831e-07
PTGDS	2.16372277435618e-11	-0.627560464	0.12	0.156	7.91944172642107e-07
CAPN7	2.16880932102431e-11	-0.041385705	0.169	0.209	7.93805899588108e-07
KTN1	2.20407007573229e-11	-0.010848584	0.678	0.774	8.06711688418776e-07
OLA1	2.23210366632448e-11	-0.037046913	0.28	0.327	8.16972262911422e-07
RASSF8-AS1	2.25671120781437e-11	-0.042665457	0.095	0.127	8.25978869172136e-07
KRT16	2.27356285812515e-11	-0.079052397	0.031	0.052	8.32146741702387e-07
ZNF737	2.27958294318307e-11	-0.024067331	0.049	0.075	8.34350153034436e-07
SETD2	2.30141309125507e-11	-0.037055421	0.208	0.251	8.42340205530268e-07
TBC1D12	2.36694300005012e-11	-0.07728802	0.088	0.119	8.66324807448345e-07
NAA20	2.40283231657862e-11	-0.055904531	0.365	0.409	8.79460656190941e-07
C5orf38	2.44296199954872e-11	-0.067132772	0.043	0.066	8.94148521454826e-07
SRSF9	2.45895391474077e-11	0.0160377411706463	0.531	0.594	9.0000172233427e-07
PITPNA	2.5025267636051e-11	-0.043644653	0.173	0.212	9.15949820747104e-07
DHX40	2.52224916323905e-11	-0.055432098	0.164	0.202	9.23168416237126e-07
SDF2	2.54527553576198e-11	-0.048133099	0.289	0.334	9.31596298844243e-07
ARPC4	2.58064049099601e-11	0.237993186492356	0.433	0.398	9.44540226109451e-07
PWWP2A	2.61850576567486e-11	-0.046205982	0.126	0.163	9.58399295294656e-07
KIDINS220	2.65261092807325e-11	-0.035110169	0.303	0.35	9.70882125784091e-07
LAMTOR2	2.6857703315392e-11	0.000813263378398044	0.387	0.434	9.83018799046661e-07
ZNF106	2.68967045706489e-11	-0.021961467	0.343	0.395	9.84446283990319e-07
COL5A3	2.73249822812705e-11	-0.060975899	0.026	0.047	1.00012167647678e-06
AL357054.4	2.73349729784697e-11	-0.022991021	0.003	0.014	1.00048734598497e-06
MARCO	2.74625720857571e-11	0.0747888303796136	0.018	0.007	1.0051576009108e-06
NRP2	2.79387314575126e-11	-0.076505349	0.215	0.259	1.02258551007642e-06
RBX1	2.8423741471817e-11	0.013154023746299	0.616	0.688	1.04033736160997e-06
MYL4	2.88684979570125e-11	0.112276499625146	0.019	0.008	1.05661589372462e-06
DDX60	2.93745990217745e-11	-0.045865959	0.09	0.123	1.07513969879597e-06
LRRN2	2.99412556958086e-11	-0.021634473	0.004	0.015	1.09587989972229e-06
STRA6	3.0136564292512e-11	-0.038508725	0.011	0.026	1.10302838967023e-06
ATP5ME	3.02658947955029e-11	0.206368696634866	0.728	0.78	1.1077620154102e-06
SGIP1	3.03645644523044e-11	-0.06831786	0.193	0.234	1.11137342351879e-06
SLC16A3	3.05154326715617e-11	0.117244988119545	0.159	0.123	1.11689535121183e-06
MIEN1	3.13421820883695e-11	-0.017748797	0.287	0.333	1.14715520661641e-06
PARP1	3.21255138682918e-11	-0.053199622	0.199	0.239	1.17582593309335e-06
TMEM242	3.22023820585285e-11	-0.060784788	0.234	0.276	1.1786393857242e-06
TM4SF18	3.22140636150324e-11	-0.075025007	0.081	0.113	1.1790669423738e-06
LRPPRC	3.28098717525838e-11	-0.042823617	0.194	0.235	1.20087411601632e-06
KLHL23	3.34667200555117e-11	-0.093331283	0.041	0.064	1.22491542075178e-06
RTN4R	3.38369788197787e-11	0.0226735946581022	0.017	0.006	1.23846726178272e-06
ATRAID	3.38550219817095e-11	-0.023233721	0.555	0.62	1.23912765955255e-06
CARNS1	3.48137147876184e-11	0.0283701252036053	0.026	0.012	1.27421677494162e-06
SNHG8	3.54681529829437e-11	0.00875523235971509	0.533	0.596	1.29816986732872e-06
TMEM204	3.55629685655934e-11	-0.070151802	0.34	0.389	1.30164021246928e-06
SPOCK1	3.5563841968287e-11	0.121967744469886	0.099	0.071	1.30167217988127e-06
AC008875.3	3.62655784479949e-11	-0.025312117	0.075	0.106	1.32735643677506e-06
PHLDA3	3.62806339122749e-11	-0.024255981	0.293	0.341	1.32790748182317e-06
ABCA6	3.6576551539609e-11	-0.027322927	0.052	0.078	1.33873836290123e-06
METTL23	3.68960088305499e-11	-0.047027255	0.236	0.278	1.35043081920696e-06
C1QA	3.72595304770335e-11	0.113669464985397	0.073	0.048	1.3637360749899e-06
ATRX	3.72734485013321e-11	-0.010943985	0.54	0.611	1.36424548859725e-06
ZBTB22	3.77329374508396e-11	0.042671882029287	0.088	0.06	1.38106324363818e-06
CD69	3.79837281316689e-11	0.513446453946337	0.077	0.052	1.39024243334721e-06
RNF168	3.83331960667601e-11	-0.062505377	0.134	0.17	1.40303330923949e-06
SLC9A9	3.84242551952564e-11	-0.041926489	0.039	0.061	1.40636616440158e-06
GPATCH11	3.8886943121124e-11	-0.031463857	0.102	0.135	1.42330100517626e-06
ANTXR2	3.89345143034531e-11	-0.021878119	0.176	0.216	1.42504215802069e-06
C2orf49	3.92311538746675e-11	-0.035770809	0.168	0.206	1.4358994629667e-06
TSPAN14	3.99731044196960e-11	-0.088207958	0.133	0.169	1.4630555948653e-06
RNF19A	3.99868996268967e-11	-0.031985124	0.257	0.303	1.46356051324405e-06
BEND6	4.01592288207479e-11	-0.034112796	0.029	0.05	1.46986793406819e-06
NBPF26	4.04079724265521e-11	0.0459897422465715	0.035	0.019	1.47897219878423e-06
NUDCD2	4.04423709028419e-11	-0.055673632	0.277	0.321	1.48023121741492e-06
PALM2-AKAP2	4.04582092793727e-11	-0.032415528	0.399	0.458	1.48081091783432e-06
SEPTIN5	4.15383098222048e-11	0.0408471323092044	0.039	0.021	1.52034367780252e-06
GPRC5C	4.21442783988543e-11	-0.096621591	0.176	0.214	1.54252273367646e-06
TCEAL9	4.22414317249412e-11	-0.023478143	0.493	0.554	1.54607864256457e-06
MYO5C	4.28271559254833e-11	-0.067425931	0.035	0.057	1.56751673402862e-06
NFKBIA	4.292663956459e-11	0.132860748259995	0.608	0.698	1.57115793470356e-06
RPA3	4.30827804719437e-11	-0.046903397	0.22	0.261	1.57687284805361e-06
SMG6	4.38474722166228e-11	-0.061352758	0.129	0.164	1.60486133060061e-06
EIF3A	4.4925725578749e-11	-0.003898346	0.454	0.514	1.64432648190779e-06
B3GNT7	4.57303902169123e-11	0.0307839673636475	0.028	0.013	1.67377801232921e-06
VPS25	4.60041193124382e-11	-0.045621707	0.227	0.27	1.68379677095455e-06
ITGB5	4.62694863106834e-11	0.261995979823862	0.397	0.364	1.69350946845732e-06
ATF7IP	4.72420177153293e-11	-0.028186952	0.2	0.241	1.72910509039877e-06
DPM3	4.76716491858455e-11	-0.017662909	0.387	0.433	1.74483003185113e-06
LAMP2	4.77941278760345e-11	-0.00947462	0.336	0.387	1.74931287439074e-06
EIF2AK2	4.87096129349938e-11	-0.02702519	0.31	0.355	1.78282054303371e-06
ERCC5	4.94545683917312e-11	-0.064754393	0.144	0.18	1.81008665770575e-06
SLC25A26	5.03031463604252e-11	-0.033566083	0.113	0.146	1.84114545993792e-06
GCC2	5.06094127035496e-11	-0.017281238	0.363	0.415	1.85235511436262e-06
CSF2RB	5.06109158911896e-11	0.120298710516282	0.079	0.054	1.85241013253343e-06
SERPINB9P1	5.08990139178893e-11	0.0310709038860365	0.025	0.011	1.86295480840867e-06
JPH2	5.1222226325526e-11	0.0810546119149871	0.072	0.048	1.87478470574058e-06
RUSC2	5.17136994367918e-11	0.0680138538878003	0.134	0.1	1.89277311308602e-06
SAMM50	5.18497639631884e-11	-0.066789383	0.186	0.223	1.89775321081666e-06
CCT2	5.33070638698969e-11	-0.012221704	0.37	0.422	1.95109184470209e-06
AP2A2	5.46978498109295e-11	-0.079488863	0.166	0.204	2.00199600092983e-06
SLC4A7	5.60187905138736e-11	-0.050862439	0.177	0.216	2.05034375159829e-06
APLP1	5.6132916418036e-11	0.0521664541332995	0.053	0.033	2.05452087381653e-06
PRPF31	5.75912346346334e-11	-0.056116258	0.277	0.318	2.10789677886222e-06
TGOLN2	5.7717901113769e-11	0.0264896459473638	0.478	0.542	2.11253289866506e-06
ISOC2	5.77973122808442e-11	-0.034690141	0.228	0.27	2.11543942679118e-06
PIH1D1	5.81060629889158e-11	-0.040247132	0.282	0.324	2.12674001145731e-06
NENF	5.94155957933797e-11	-0.005933403	0.6	0.677	2.17467022163349e-06
SRPK3	6.18160868950999e-11	0.034596377334283	0.023	0.01	2.26253059644755e-06
DDX52	6.32599386709169e-11	-0.035043314	0.169	0.209	2.31537701529423e-06
SNRPB	6.51497307340141e-11	-0.035259135	0.49	0.547	2.38454529459565e-06
INO80	6.54767305550321e-11	-0.058956065	0.126	0.161	2.39651381504473e-06
MATN2	6.56588349362361e-11	-0.087189493	0.128	0.164	2.40317901750118e-06
GFOD1	6.58376115926457e-11	-0.093277678	0.078	0.107	2.40972242190243e-06
VWA5A	6.5970435610777e-11	0.19071371892132	0.142	0.108	2.41458391379005e-06
NIPBL	6.73988687971129e-11	-0.055986547	0.308	0.353	2.46686599684313e-06
CASKIN2	6.7706127699847e-11	-0.096338059	0.098	0.129	2.4781119799421e-06
FBXL2	6.84801504702512e-11	0.0501961149763453	0.08	0.054	2.50644198736166e-06
FRZB	6.8840165242869e-11	0.626551152374974	0.459	0.465	2.51961888805425e-06
IL1RL1	6.94162830696413e-11	0.216323870498536	0.059	0.038	2.54070537663194e-06
PET100	6.9804787086086e-11	0.231972090258985	0.582	0.581	2.55492501213783e-06
MOB1A	7.01692538269691e-11	0.00553396840615961	0.347	0.399	2.56826485932089e-06
PSMC4	7.02923879172985e-11	-0.037994308	0.322	0.366	2.57277169016104e-06
REEP2	7.07036615527817e-11	0.0396227540675229	0.057	0.035	2.58782471649336e-06
AC091271.1	7.22897361290722e-11	-0.034869441	0.045	0.07	2.64587663206017e-06
MRPL2	7.29724631480495e-11	-0.073088062	0.256	0.296	2.67086512368176e-06
FUNDC2	7.37908056440362e-11	-0.040994873	0.427	0.478	2.70081727737737e-06
SS18L2	7.40865263859512e-11	-0.046611238	0.176	0.214	2.7116409522522e-06
EPC1	7.50899704167428e-11	-0.052371299	0.282	0.327	2.7483680072232e-06
MYEF2	7.63773082705868e-11	0.119215318177014	0.167	0.131	2.79548586001175e-06
PCDHGC3	7.65560225376307e-11	-0.040640364	0.031	0.052	2.80202698089982e-06
CD300E	7.66963246589994e-11	0.0366854846786799	0.01	0.002	2.80716217884404e-06
CASC3	7.813968539464e-11	-0.046587868	0.188	0.227	2.85999062512922e-06
HTATSF1	7.97035703506265e-11	-0.056093755	0.2	0.24	2.91723037840328e-06
GFER	8.09911860743939e-11	-0.049627826	0.122	0.156	2.96435840150889e-06
FOXJ3	8.12223489983455e-11	-0.062411738	0.145	0.181	2.97281919568844e-06
CDC42SE1	8.24378192918888e-11	0.199252668755043	0.236	0.195	3.01730662390242e-06
ARHGAP6	8.26067201025848e-11	-0.04558035	0.101	0.133	3.02348856247471e-06
CUTA	8.32872901691727e-11	-0.014324535	0.545	0.615	3.04839810748189e-06
HMGXB3	8.34966873435007e-11	-0.050835678	0.135	0.171	3.05606225345947e-06
RO60	8.49494932370532e-11	-0.028567923	0.343	0.389	3.10923640196939e-06
NDUFA8	8.52126209620394e-11	-0.049963378	0.322	0.367	3.1188671398316e-06
SREK1IP1	8.69797473160081e-11	-0.006324038	0.329	0.377	3.18354573151321e-06
PROCR	8.92229848440693e-11	-0.046078866	0.216	0.259	3.26565046827778e-06
ZNF830	8.92379469004092e-11	-0.042715596	0.12	0.154	3.26619809450188e-06
TAF10	8.92892737019347e-11	-0.00695864	0.383	0.434	3.26807670676451e-06
CDYL	8.99189701112769e-11	-0.052424553	0.15	0.186	3.29112422504285e-06
ZBTB20	8.99516723377607e-11	-0.04311633	0.42	0.478	3.29232115923438e-06
CCT6A	9.18551665645738e-11	-0.015598648	0.413	0.469	3.36199095142997e-06
SARNP	9.25750186908646e-11	-0.026176328	0.333	0.378	3.38833825910433e-06
CDH23	9.71245350993956e-11	-0.081585402	0.027	0.047	3.55485510917298e-06
TMEM126A	9.9317862890208e-11	-0.032429046	0.227	0.268	3.6351330996445e-06
SMC1A	9.93807198630114e-11	-0.038385274	0.192	0.23	3.63743372770608e-06
RCN1	9.96377821203089e-11	0.0164550859992079	0.398	0.453	3.64684246338543e-06
CRELD1	9.97248943426659e-11	0.112824920183159	0.153	0.118	3.65003085783591e-06
SUMO1	1.02597895236212e-10	-0.00206922	0.488	0.549	3.75518556354058e-06
CPLX1	1.03077028496626e-10	-0.08198531	0.046	0.07	3.77272232000501e-06
DNAJB2	1.03507603882285e-10	0.0857616290850898	0.164	0.128	3.78848180969553e-06
MORC3	1.04893113861356e-10	-0.054568641	0.172	0.209	3.83919286043948e-06
EPC2	1.061377250051e-10	-0.04767906	0.133	0.169	3.88474687291166e-06
CAPN11	1.07956575053158e-10	-0.039649496	0.013	0.028	3.95131860352064e-06
GTPBP6	1.12285039944372e-10	-0.062662468	0.217	0.257	4.10974474700397e-06
JPX	1.13508220220105e-10	-0.038961855	0.271	0.315	4.15451436827606e-06
GJB2	1.14283903227933e-10	-0.014501008	0.002	0.01	4.18290514204556e-06
DPY30	1.17297769474575e-10	-0.025493769	0.337	0.384	4.29321566053892e-06
PDIA6	1.17945036790268e-10	-0.016655914	0.536	0.602	4.31690629156061e-06
TESC	1.18679409638048e-10	-0.049748888	0.047	0.071	4.3437850721622e-06
RCAN2	1.19251726056816e-10	-0.033933245	0.33	0.391	4.36473242540551e-06
PSMA5	1.20079865652149e-10	-0.053190078	0.378	0.426	4.39504316273432e-06
VIRMA	1.24128806622858e-10	-0.043672043	0.168	0.205	4.54323845120321e-06
HMGXB4	1.25489051049613e-10	-0.04760115	0.177	0.214	4.59302475746689e-06
SSR3	1.2558018205988e-10	0.0356871990961523	0.531	0.596	4.59636024357367e-06
MICU3	1.31193402426799e-10	-0.05182187	0.143	0.179	4.80180972222329e-06
NR2F2-AS1	1.31672064983397e-10	-0.069646096	0.104	0.136	4.81932925045733e-06
PAXBP1	1.32747927358325e-10	-0.049134875	0.144	0.182	4.85870688924207e-06
RBBP4	1.34272107893208e-10	-0.061824347	0.254	0.295	4.9144934209993e-06
BAG5	1.34499762012272e-10	-0.054519043	0.197	0.237	4.92282578941117e-06
NAP1L1	1.35756804359212e-10	0.0382951098915836	0.675	0.751	4.9688347963515e-06
SAP30L	1.37040090384514e-10	-0.046159449	0.149	0.185	5.01580434816361e-06
FEZ2	1.38617050066243e-10	-0.037781901	0.319	0.366	5.07352264947457e-06
FGF14	1.39188520808509e-10	-0.030102831	0.023	0.041	5.09443905011225e-06
TOMM7	1.396754810184e-10	-0.037385647	0.87	0.926	5.11226228075446e-06
CYTOR	1.40153722111968e-10	-0.000299204	0.347	0.401	5.12976638302015e-06
RAPGEF1	1.42754435574863e-10	-0.077072808	0.126	0.16	5.22495509647557e-06
LDHB	1.43196958175542e-10	0.0076516060403311	0.564	0.633	5.24115186618303e-06
COX5A	1.4451309793107e-10	-0.001508123	0.436	0.491	5.28932389737511e-06
IRF3	1.45855960068784e-10	-0.045203433	0.219	0.258	5.33847399447755e-06
FAM98A	1.46119958315511e-10	-0.03732416	0.165	0.203	5.34813659430601e-06
HIST2H2AB	1.47349244733277e-10	-0.01968948	0.004	0.015	5.39312970648265e-06
SEC31A	1.48859123307376e-10	-0.017826338	0.469	0.529	5.44839277217328e-06
LINC02829	1.489552855537e-10	0.097403010622603	0.015	0.005	5.45191240655096e-06
UQCRFS1	1.54636161996292e-10	-0.003474023	0.369	0.416	5.65983816522627e-06
TMX3	1.56281098864155e-10	-0.044878552	0.21	0.249	5.72004449952693e-06
ENO2	1.56340070219217e-10	0.0925009967032557	0.145	0.111	5.72220291009357e-06
COL8A2	1.56413125875416e-10	0.114316385063205	0.152	0.118	5.72487682016608e-06
PAQR7	1.57110257024243e-10	0.0437697199157448	0.046	0.027	5.75039251734432e-06
GEMIN6	1.57574227502627e-10	-0.047985741	0.099	0.13	5.76737430082366e-06
NDUFC1	1.60134629780565e-10	-0.008692454	0.648	0.729	5.86108758459847e-06
TPM3	1.60451658113977e-10	0.0360910803175978	0.454	0.516	5.87269113862969e-06
MEOX1	1.60839559431081e-10	-0.037464686	0.024	0.043	5.886888714737e-06
DUSP8	1.62925102412153e-10	0.0643171992318446	0.067	0.044	5.9632216733872e-06
GATD3B	1.64709654996618e-10	-0.025289938	0.131	0.168	6.02853808253121e-06
MGST2	1.64738823265401e-10	-0.092075603	0.344	0.384	6.02960567033696e-06
RBPJ	1.74500399391076e-10	0.0235736893642469	0.349	0.398	6.38688911811277e-06
PABPC1	1.83774052656296e-10	0.0487849517723307	0.619	0.697	6.72631410127309e-06
HYAL1	1.84070215434479e-10	-0.059027234	0.023	0.041	6.73715395511738e-06
TUBB3	1.86967239870438e-10	-0.046035992	0.06	0.087	6.8431879464979e-06
NHSL2	1.87672504591751e-10	-0.045799304	0.132	0.168	6.86900134056268e-06
HIC1	1.8877772365494e-10	-0.049543021	0.04	0.062	6.90945346349445e-06
ZNF708	1.9092770742431e-10	-0.027825359	0.094	0.125	6.98814501943718e-06
GAS5	1.92737117810784e-10	0.0285713736717523	0.577	0.653	7.05437124899251e-06
LAGE3	1.9652118730886e-10	-0.002343527	0.182	0.222	7.19287197669158e-06
CZIB	1.96937553947487e-10	-0.033481253	0.389	0.437	7.20811141203196e-06
SSH3	1.98065318621669e-10	0.0525940352718912	0.085	0.059	7.2493887268717e-06
CHD6	1.99476483551224e-10	-0.051652621	0.222	0.262	7.30103877445834e-06
ALOX5	2.01268790734181e-10	0.125916124548613	0.065	0.043	7.36663900966177e-06
NUCB1	2.03656605833382e-10	0.214062149600224	0.571	0.568	7.4540354301076e-06
PCBP2	2.05827210846601e-10	0.221805351372572	0.615	0.631	7.53348174419644e-06
MIR497HG	2.06765388290911e-10	-0.059590202	0.167	0.204	7.56781997683562e-06
TXNIP	2.0925587308482e-10	0.0387234581956011	0.5	0.572	7.65897421077749e-06
PAWR	2.0979215362427e-10	-0.024892933	0.352	0.399	7.67860261480191e-06
[truncated: 12,221 more rows]
